# Supplementary material for: Spatiotemporal Regulation of Circular RNA Expression during Liver Development of Chinese Indigenous Ningxiang Pigs
Source: Genes (Basel). 2022 Apr 24;13(5):746. doi: 10.3390/genes13050746 (PMC9141790; doi:10.3390/genes13050746)
Supplement: Supplementary file 1 [file genes-13-00746-s001.zip]

Archive with 11 entries (11 files):
- Table S1   Identification results of liver circRNA.xlsx
- Table S10  net.xlsx
- Table S11 primer.xlsx
- Table S2   liver_circRNA_length.xls
- Table S3   liver_de_cirRNA_rpm.mean.xls
- Table S4   N30D_L vs N90D_L.xlsx
- Table S5  liver-KEGG.enrich_top10_summary.Microsoft Excel.xlsx
- Table S6   liver_cirRNA_tpm.mean.xls.top20.xls
- Table S7  stem_profiletable.xlsx
- Table S8_Profile_4.list.kegg_enrichment.xls
- Table S9  liver-net-uniq_new.xlsx
