# Supplementary material for: Spatiotemporal Regulation of Circular RNA Expression during Liver Development of Chinese Indigenous Ningxiang Pigs
Source: Genes (Basel). 2022 Apr 24;13(5):746. doi: 10.3390/genes13050746 (PMC9141790; doi:10.3390/genes13050746)
Supplement: Supplementary file 1 [file genes-13-00746-s001.zip › Table S1 Identification results of liver circRNA.xlsx]

## Sheet: Sheet1
circRNA_id	host_gene_id	N210D_L1	N210D_L2	N210D_L3	N150D_L1	N150D_L2	N150D_L3	N90D_L1	N90D_L2	N90D_L3	N30D_L1	N30D_L2	N30D_L3	gene_name	description	nr_hit_name	nr_description	go_id	go_type	go_term	ko_id	ko_name	pathway_id	pathway_description	cog_id	cog_functional_category	swissprot_hit_name	swissprot_description	pfam_id	pfam_domain	pfam_description
Chr01_100122766_100131139	Pig.20309	0	0	0	0	0	0	0	0	0	0	0	0.020003	NFATC1-203	nuclear factor of activated T-cells, cytoplasmic 1 [Sus scrofa]	NP_999326.1	nuclear factor of activated T-cells, cytoplasmic 1 [Sus scrofa]	GO:0033173;GO:0003700;GO:0008134;GO:0005634;GO:0001816;GO:0044798;GO:0045944;GO:0005667;GO:0003677;GO:0000978;GO:0003682;GO:0005829	biological_process;molecular_function;molecular_function;cellular_component;biological_process;cellular_component;biological_process;cellular_component;molecular_function;molecular_function;molecular_function;cellular_component	calcineurin-NFAT signaling cascade;transcription factor activity, sequence-specific DNA binding;transcription factor binding;nucleus;cytokine production;nuclear transcription factor complex;positive regulation of transcription from RNA polymerase II promoter;transcription factor complex;DNA binding;RNA polymerase II core promoter proximal region sequence-specific DNA binding;chromatin binding;cyt…	K04446	NFATC1, NFAT2, NFATC	map05166	Human T-cell leukemia virus 1 infection	ENOG41105U2	S:Function unknown	sp|O77638|NFAC1_PIG	Nuclear factor of activated T-cells, cytoplasmic 1 OS=Sus scrofa OX=9823 GN=NFATC1 PE=2 SV=2	PF00554.22;PF16179.5;PF01833.24	RHD_DNA_bind;RHD_dimer;TIG	Rel homology DNA-binding domain;Rel homology dimerisation domain;IPT/TIG domain
Chr01_100122766_100133409	Pig.20309	0	0	0.0208566	0	0	0	0.0145174	0	0	0	0	0	NFATC1-203	nuclear factor of activated T-cells, cytoplasmic 1 [Sus scrofa]	NP_999326.1	nuclear factor of activated T-cells, cytoplasmic 1 [Sus scrofa]	GO:0033173;GO:0003700;GO:0008134;GO:0005634;GO:0001816;GO:0044798;GO:0045944;GO:0005667;GO:0003677;GO:0000978;GO:0003682;GO:0005829	biological_process;molecular_function;molecular_function;cellular_component;biological_process;cellular_component;biological_process;cellular_component;molecular_function;molecular_function;molecular_function;cellular_component	calcineurin-NFAT signaling cascade;transcription factor activity, sequence-specific DNA binding;transcription factor binding;nucleus;cytokine production;nuclear transcription factor complex;positive regulation of transcription from RNA polymerase II promoter;transcription factor complex;DNA binding;RNA polymerase II core promoter proximal region sequence-specific DNA binding;chromatin binding;cyt…	K04446	NFATC1, NFAT2, NFATC	map05166	Human T-cell leukemia virus 1 infection	ENOG41105U2	S:Function unknown	sp|O77638|NFAC1_PIG	Nuclear factor of activated T-cells, cytoplasmic 1 OS=Sus scrofa OX=9823 GN=NFATC1 PE=2 SV=2	PF00554.22;PF16179.5;PF01833.24	RHD_DNA_bind;RHD_dimer;TIG	Rel homology DNA-binding domain;Rel homology dimerisation domain;IPT/TIG domain
Chr01_100129210_100133409	Pig.20309	0	0	0	0	0	0	0.0217761	0	0	0	0	0	NFATC1-203	nuclear factor of activated T-cells, cytoplasmic 1 [Sus scrofa]	NP_999326.1	nuclear factor of activated T-cells, cytoplasmic 1 [Sus scrofa]	GO:0033173;GO:0003700;GO:0008134;GO:0005634;GO:0001816;GO:0044798;GO:0045944;GO:0005667;GO:0003677;GO:0000978;GO:0003682;GO:0005829	biological_process;molecular_function;molecular_function;cellular_component;biological_process;cellular_component;biological_process;cellular_component;molecular_function;molecular_function;molecular_function;cellular_component	calcineurin-NFAT signaling cascade;transcription factor activity, sequence-specific DNA binding;transcription factor binding;nucleus;cytokine production;nuclear transcription factor complex;positive regulation of transcription from RNA polymerase II promoter;transcription factor complex;DNA binding;RNA polymerase II core promoter proximal region sequence-specific DNA binding;chromatin binding;cyt…	K04446	NFATC1, NFAT2, NFATC	map05166	Human T-cell leukemia virus 1 infection	ENOG41105U2	S:Function unknown	sp|O77638|NFAC1_PIG	Nuclear factor of activated T-cells, cytoplasmic 1 OS=Sus scrofa OX=9823 GN=NFATC1 PE=2 SV=2	PF00554.22;PF16179.5;PF01833.24	RHD_DNA_bind;RHD_dimer;TIG	Rel homology DNA-binding domain;Rel homology dimerisation domain;IPT/TIG domain
Chr01_100191997_100194683	Pig.20310	0	0	0	0	0	0	0	0	0	0.0136079	0	0	ATP9B-201	LOW QUALITY PROTEIN: probable phospholipid-transporting ATPase IIB [Sus scrofa]	XP_013841166.2	LOW QUALITY PROTEIN: probable phospholipid-transporting ATPase IIB [Sus scrofa]	GO:0004012;GO:0006897;GO:0016021;GO:0000287;GO:0006890;GO:0045332;GO:0005886;GO:0048471;GO:0005768;GO:0005524;GO:0005802	molecular_function;biological_process;cellular_component;molecular_function;biological_process;biological_process;cellular_component;cellular_component;cellular_component;molecular_function;cellular_component	phospholipid-translocating ATPase activity;endocytosis;integral component of membrane;magnesium ion binding;retrograde vesicle-mediated transport, Golgi to ER;phospholipid translocation;plasma membrane;perinuclear region of cytoplasm;endosome;ATP binding;trans-Golgi network	K01530	E7.6.2.1			ENOG410XPYK	S:Function unknown	sp|A1A4J6|ATP9B_BOVIN	Probable phospholipid-transporting ATPase IIB OS=Bos taurus OX=9913 GN=ATP9B PE=2 SV=1	PF16212.5;PF16209.5;PF00702.26;PF00122.20;PF13246.6;PF08282.12	PhoLip_ATPase_C;PhoLip_ATPase_N;Hydrolase;E1-E2_ATPase;Cation_ATPase;Hydrolase_3	Phospholipid-translocating P-type ATPase C-terminal;Phospholipid-translocating ATPase N-terminal;haloacid dehalogenase-like hydrolase;E1-E2 ATPase;Cation transport ATPase (P-type;haloacid dehalogenase-like hydrolase
Chr01_100263465_100323291	Pig.20310	0	0.0141047	0	0	0	0	0.0145174	0.0142708	0	0	0	0	ATP9B-201	LOW QUALITY PROTEIN: probable phospholipid-transporting ATPase IIB [Sus scrofa]	XP_013841166.2	LOW QUALITY PROTEIN: probable phospholipid-transporting ATPase IIB [Sus scrofa]	GO:0004012;GO:0006897;GO:0016021;GO:0000287;GO:0006890;GO:0045332;GO:0005886;GO:0048471;GO:0005768;GO:0005524;GO:0005802	molecular_function;biological_process;cellular_component;molecular_function;biological_process;biological_process;cellular_component;cellular_component;cellular_component;molecular_function;cellular_component	phospholipid-translocating ATPase activity;endocytosis;integral component of membrane;magnesium ion binding;retrograde vesicle-mediated transport, Golgi to ER;phospholipid translocation;plasma membrane;perinuclear region of cytoplasm;endosome;ATP binding;trans-Golgi network	K01530	E7.6.2.1			ENOG410XPYK	S:Function unknown	sp|A1A4J6|ATP9B_BOVIN	Probable phospholipid-transporting ATPase IIB OS=Bos taurus OX=9913 GN=ATP9B PE=2 SV=1	PF16212.5;PF16209.5;PF00702.26;PF00122.20;PF13246.6;PF08282.12	PhoLip_ATPase_C;PhoLip_ATPase_N;Hydrolase;E1-E2_ATPase;Cation_ATPase;Hydrolase_3	Phospholipid-translocating P-type ATPase C-terminal;Phospholipid-translocating ATPase N-terminal;haloacid dehalogenase-like hydrolase;E1-E2 ATPase;Cation transport ATPase (P-type;haloacid dehalogenase-like hydrolase
Chr01_100280148_100280651	Pig.20310	0.0136031	0	0	0	0	0	0	0	0	0	0	0	ATP9B-201	LOW QUALITY PROTEIN: probable phospholipid-transporting ATPase IIB [Sus scrofa]	XP_013841166.2	LOW QUALITY PROTEIN: probable phospholipid-transporting ATPase IIB [Sus scrofa]	GO:0004012;GO:0006897;GO:0016021;GO:0000287;GO:0006890;GO:0045332;GO:0005886;GO:0048471;GO:0005768;GO:0005524;GO:0005802	molecular_function;biological_process;cellular_component;molecular_function;biological_process;biological_process;cellular_component;cellular_component;cellular_component;molecular_function;cellular_component	phospholipid-translocating ATPase activity;endocytosis;integral component of membrane;magnesium ion binding;retrograde vesicle-mediated transport, Golgi to ER;phospholipid translocation;plasma membrane;perinuclear region of cytoplasm;endosome;ATP binding;trans-Golgi network	K01530	E7.6.2.1			ENOG410XPYK	S:Function unknown	sp|A1A4J6|ATP9B_BOVIN	Probable phospholipid-transporting ATPase IIB OS=Bos taurus OX=9913 GN=ATP9B PE=2 SV=1	PF16212.5;PF16209.5;PF00702.26;PF00122.20;PF13246.6;PF08282.12	PhoLip_ATPase_C;PhoLip_ATPase_N;Hydrolase;E1-E2_ATPase;Cation_ATPase;Hydrolase_3	Phospholipid-translocating P-type ATPase C-terminal;Phospholipid-translocating ATPase N-terminal;haloacid dehalogenase-like hydrolase;E1-E2 ATPase;Cation transport ATPase (P-type;haloacid dehalogenase-like hydrolase
Chr01_100297807_100311186	Pig.20310	0	0	0	0	0	0	0.0145174	0	0.0373319	0	0	0	ATP9B-201	LOW QUALITY PROTEIN: probable phospholipid-transporting ATPase IIB [Sus scrofa]	XP_013841166.2	LOW QUALITY PROTEIN: probable phospholipid-transporting ATPase IIB [Sus scrofa]	GO:0004012;GO:0006897;GO:0016021;GO:0000287;GO:0006890;GO:0045332;GO:0005886;GO:0048471;GO:0005768;GO:0005524;GO:0005802	molecular_function;biological_process;cellular_component;molecular_function;biological_process;biological_process;cellular_component;cellular_component;cellular_component;molecular_function;cellular_component	phospholipid-translocating ATPase activity;endocytosis;integral component of membrane;magnesium ion binding;retrograde vesicle-mediated transport, Golgi to ER;phospholipid translocation;plasma membrane;perinuclear region of cytoplasm;endosome;ATP binding;trans-Golgi network	K01530	E7.6.2.1			ENOG410XPYK	S:Function unknown	sp|A1A4J6|ATP9B_BOVIN	Probable phospholipid-transporting ATPase IIB OS=Bos taurus OX=9913 GN=ATP9B PE=2 SV=1	PF16212.5;PF16209.5;PF00702.26;PF00122.20;PF13246.6;PF08282.12	PhoLip_ATPase_C;PhoLip_ATPase_N;Hydrolase;E1-E2_ATPase;Cation_ATPase;Hydrolase_3	Phospholipid-translocating P-type ATPase C-terminal;Phospholipid-translocating ATPase N-terminal;haloacid dehalogenase-like hydrolase;E1-E2 ATPase;Cation transport ATPase (P-type;haloacid dehalogenase-like hydrolase
Chr01_100297807_100323291	Pig.20310	0	0	0	0	0.0426324	0	0.0217761	0.0214062	0.0373319	0.0204118	0	0	ATP9B-201	LOW QUALITY PROTEIN: probable phospholipid-transporting ATPase IIB [Sus scrofa]	XP_013841166.2	LOW QUALITY PROTEIN: probable phospholipid-transporting ATPase IIB [Sus scrofa]	GO:0004012;GO:0006897;GO:0016021;GO:0000287;GO:0006890;GO:0045332;GO:0005886;GO:0048471;GO:0005768;GO:0005524;GO:0005802	molecular_function;biological_process;cellular_component;molecular_function;biological_process;biological_process;cellular_component;cellular_component;cellular_component;molecular_function;cellular_component	phospholipid-translocating ATPase activity;endocytosis;integral component of membrane;magnesium ion binding;retrograde vesicle-mediated transport, Golgi to ER;phospholipid translocation;plasma membrane;perinuclear region of cytoplasm;endosome;ATP binding;trans-Golgi network	K01530	E7.6.2.1			ENOG410XPYK	S:Function unknown	sp|A1A4J6|ATP9B_BOVIN	Probable phospholipid-transporting ATPase IIB OS=Bos taurus OX=9913 GN=ATP9B PE=2 SV=1	PF16212.5;PF16209.5;PF00702.26;PF00122.20;PF13246.6;PF08282.12	PhoLip_ATPase_C;PhoLip_ATPase_N;Hydrolase;E1-E2_ATPase;Cation_ATPase;Hydrolase_3	Phospholipid-translocating P-type ATPase C-terminal;Phospholipid-translocating ATPase N-terminal;haloacid dehalogenase-like hydrolase;E1-E2 ATPase;Cation transport ATPase (P-type;haloacid dehalogenase-like hydrolase
Chr01_100297807_100343016	Pig.20310	0	0	0	0	0	0	0.0145174	0	0	0	0	0	ATP9B-201	LOW QUALITY PROTEIN: probable phospholipid-transporting ATPase IIB [Sus scrofa]	XP_013841166.2	LOW QUALITY PROTEIN: probable phospholipid-transporting ATPase IIB [Sus scrofa]	GO:0004012;GO:0006897;GO:0016021;GO:0000287;GO:0006890;GO:0045332;GO:0005886;GO:0048471;GO:0005768;GO:0005524;GO:0005802	molecular_function;biological_process;cellular_component;molecular_function;biological_process;biological_process;cellular_component;cellular_component;cellular_component;molecular_function;cellular_component	phospholipid-translocating ATPase activity;endocytosis;integral component of membrane;magnesium ion binding;retrograde vesicle-mediated transport, Golgi to ER;phospholipid translocation;plasma membrane;perinuclear region of cytoplasm;endosome;ATP binding;trans-Golgi network	K01530	E7.6.2.1			ENOG410XPYK	S:Function unknown	sp|A1A4J6|ATP9B_BOVIN	Probable phospholipid-transporting ATPase IIB OS=Bos taurus OX=9913 GN=ATP9B PE=2 SV=1	PF16212.5;PF16209.5;PF00702.26;PF00122.20;PF13246.6;PF08282.12	PhoLip_ATPase_C;PhoLip_ATPase_N;Hydrolase;E1-E2_ATPase;Cation_ATPase;Hydrolase_3	Phospholipid-translocating P-type ATPase C-terminal;Phospholipid-translocating ATPase N-terminal;haloacid dehalogenase-like hydrolase;E1-E2 ATPase;Cation transport ATPase (P-type;haloacid dehalogenase-like hydrolase
Chr01_100297807_100363201	Pig.20310	0	0.021157	0	0.0171449	0	0	0	0.0499477	0.0223991	0.0204118	0.0388829	0.0333383	ATP9B-201	LOW QUALITY PROTEIN: probable phospholipid-transporting ATPase IIB [Sus scrofa]	XP_013841166.2	LOW QUALITY PROTEIN: probable phospholipid-transporting ATPase IIB [Sus scrofa]	GO:0004012;GO:0006897;GO:0016021;GO:0000287;GO:0006890;GO:0045332;GO:0005886;GO:0048471;GO:0005768;GO:0005524;GO:0005802	molecular_function;biological_process;cellular_component;molecular_function;biological_process;biological_process;cellular_component;cellular_component;cellular_component;molecular_function;cellular_component	phospholipid-translocating ATPase activity;endocytosis;integral component of membrane;magnesium ion binding;retrograde vesicle-mediated transport, Golgi to ER;phospholipid translocation;plasma membrane;perinuclear region of cytoplasm;endosome;ATP binding;trans-Golgi network	K01530	E7.6.2.1			ENOG410XPYK	S:Function unknown	sp|A1A4J6|ATP9B_BOVIN	Probable phospholipid-transporting ATPase IIB OS=Bos taurus OX=9913 GN=ATP9B PE=2 SV=1	PF16212.5;PF16209.5;PF00702.26;PF00122.20;PF13246.6;PF08282.12	PhoLip_ATPase_C;PhoLip_ATPase_N;Hydrolase;E1-E2_ATPase;Cation_ATPase;Hydrolase_3	Phospholipid-translocating P-type ATPase C-terminal;Phospholipid-translocating ATPase N-terminal;haloacid dehalogenase-like hydrolase;E1-E2 ATPase;Cation transport ATPase (P-type;haloacid dehalogenase-like hydrolase
Chr01_100297807_100379422	Pig.20310	0	0	0	0	0	0	0.0145174	0	0	0	0	0	ATP9B-201	LOW QUALITY PROTEIN: probable phospholipid-transporting ATPase IIB [Sus scrofa]	XP_013841166.2	LOW QUALITY PROTEIN: probable phospholipid-transporting ATPase IIB [Sus scrofa]	GO:0004012;GO:0006897;GO:0016021;GO:0000287;GO:0006890;GO:0045332;GO:0005886;GO:0048471;GO:0005768;GO:0005524;GO:0005802	molecular_function;biological_process;cellular_component;molecular_function;biological_process;biological_process;cellular_component;cellular_component;cellular_component;molecular_function;cellular_component	phospholipid-translocating ATPase activity;endocytosis;integral component of membrane;magnesium ion binding;retrograde vesicle-mediated transport, Golgi to ER;phospholipid translocation;plasma membrane;perinuclear region of cytoplasm;endosome;ATP binding;trans-Golgi network	K01530	E7.6.2.1			ENOG410XPYK	S:Function unknown	sp|A1A4J6|ATP9B_BOVIN	Probable phospholipid-transporting ATPase IIB OS=Bos taurus OX=9913 GN=ATP9B PE=2 SV=1	PF16212.5;PF16209.5;PF00702.26;PF00122.20;PF13246.6;PF08282.12	PhoLip_ATPase_C;PhoLip_ATPase_N;Hydrolase;E1-E2_ATPase;Cation_ATPase;Hydrolase_3	Phospholipid-translocating P-type ATPase C-terminal;Phospholipid-translocating ATPase N-terminal;haloacid dehalogenase-like hydrolase;E1-E2 ATPase;Cation transport ATPase (P-type;haloacid dehalogenase-like hydrolase
Chr01_100302170_100363201	Pig.20310	0	0.0141047	0	0	0	0	0	0	0	0	0	0	ATP9B-201	LOW QUALITY PROTEIN: probable phospholipid-transporting ATPase IIB [Sus scrofa]	XP_013841166.2	LOW QUALITY PROTEIN: probable phospholipid-transporting ATPase IIB [Sus scrofa]	GO:0004012;GO:0006897;GO:0016021;GO:0000287;GO:0006890;GO:0045332;GO:0005886;GO:0048471;GO:0005768;GO:0005524;GO:0005802	molecular_function;biological_process;cellular_component;molecular_function;biological_process;biological_process;cellular_component;cellular_component;cellular_component;molecular_function;cellular_component	phospholipid-translocating ATPase activity;endocytosis;integral component of membrane;magnesium ion binding;retrograde vesicle-mediated transport, Golgi to ER;phospholipid translocation;plasma membrane;perinuclear region of cytoplasm;endosome;ATP binding;trans-Golgi network	K01530	E7.6.2.1			ENOG410XPYK	S:Function unknown	sp|A1A4J6|ATP9B_BOVIN	Probable phospholipid-transporting ATPase IIB OS=Bos taurus OX=9913 GN=ATP9B PE=2 SV=1	PF16212.5;PF16209.5;PF00702.26;PF00122.20;PF13246.6;PF08282.12	PhoLip_ATPase_C;PhoLip_ATPase_N;Hydrolase;E1-E2_ATPase;Cation_ATPase;Hydrolase_3	Phospholipid-translocating P-type ATPase C-terminal;Phospholipid-translocating ATPase N-terminal;haloacid dehalogenase-like hydrolase;E1-E2 ATPase;Cation transport ATPase (P-type;haloacid dehalogenase-like hydrolase
Chr01_100302170_100379422	Pig.20310	0	0.0141047	0	0	0	0	0	0	0	0	0	0	ATP9B-201	LOW QUALITY PROTEIN: probable phospholipid-transporting ATPase IIB [Sus scrofa]	XP_013841166.2	LOW QUALITY PROTEIN: probable phospholipid-transporting ATPase IIB [Sus scrofa]	GO:0004012;GO:0006897;GO:0016021;GO:0000287;GO:0006890;GO:0045332;GO:0005886;GO:0048471;GO:0005768;GO:0005524;GO:0005802	molecular_function;biological_process;cellular_component;molecular_function;biological_process;biological_process;cellular_component;cellular_component;cellular_component;molecular_function;cellular_component	phospholipid-translocating ATPase activity;endocytosis;integral component of membrane;magnesium ion binding;retrograde vesicle-mediated transport, Golgi to ER;phospholipid translocation;plasma membrane;perinuclear region of cytoplasm;endosome;ATP binding;trans-Golgi network	K01530	E7.6.2.1			ENOG410XPYK	S:Function unknown	sp|A1A4J6|ATP9B_BOVIN	Probable phospholipid-transporting ATPase IIB OS=Bos taurus OX=9913 GN=ATP9B PE=2 SV=1	PF16212.5;PF16209.5;PF00702.26;PF00122.20;PF13246.6;PF08282.12	PhoLip_ATPase_C;PhoLip_ATPase_N;Hydrolase;E1-E2_ATPase;Cation_ATPase;Hydrolase_3	Phospholipid-translocating P-type ATPase C-terminal;Phospholipid-translocating ATPase N-terminal;haloacid dehalogenase-like hydrolase;E1-E2 ATPase;Cation transport ATPase (P-type;haloacid dehalogenase-like hydrolase
Chr01_100311106_100349868	Pig.20310	0	0	0	0	0	0	0.0145174	0	0	0	0	0	ATP9B-201	LOW QUALITY PROTEIN: probable phospholipid-transporting ATPase IIB [Sus scrofa]	XP_013841166.2	LOW QUALITY PROTEIN: probable phospholipid-transporting ATPase IIB [Sus scrofa]	GO:0004012;GO:0006897;GO:0016021;GO:0000287;GO:0006890;GO:0045332;GO:0005886;GO:0048471;GO:0005768;GO:0005524;GO:0005802	molecular_function;biological_process;cellular_component;molecular_function;biological_process;biological_process;cellular_component;cellular_component;cellular_component;molecular_function;cellular_component	phospholipid-translocating ATPase activity;endocytosis;integral component of membrane;magnesium ion binding;retrograde vesicle-mediated transport, Golgi to ER;phospholipid translocation;plasma membrane;perinuclear region of cytoplasm;endosome;ATP binding;trans-Golgi network	K01530	E7.6.2.1			ENOG410XPYK	S:Function unknown	sp|A1A4J6|ATP9B_BOVIN	Probable phospholipid-transporting ATPase IIB OS=Bos taurus OX=9913 GN=ATP9B PE=2 SV=1	PF16212.5;PF16209.5;PF00702.26;PF00122.20;PF13246.6;PF08282.12	PhoLip_ATPase_C;PhoLip_ATPase_N;Hydrolase;E1-E2_ATPase;Cation_ATPase;Hydrolase_3	Phospholipid-translocating P-type ATPase C-terminal;Phospholipid-translocating ATPase N-terminal;haloacid dehalogenase-like hydrolase;E1-E2 ATPase;Cation transport ATPase (P-type;haloacid dehalogenase-like hydrolase
Chr01_100311106_100363201	Pig.20310	0.0136031	0.021157	0.0139044	0	0.0682118	0.0361586	0.0653284	0.128437	0.0298655	0.0748433	0.0388829	0.0400059	ATP9B-201	LOW QUALITY PROTEIN: probable phospholipid-transporting ATPase IIB [Sus scrofa]	XP_013841166.2	LOW QUALITY PROTEIN: probable phospholipid-transporting ATPase IIB [Sus scrofa]	GO:0004012;GO:0006897;GO:0016021;GO:0000287;GO:0006890;GO:0045332;GO:0005886;GO:0048471;GO:0005768;GO:0005524;GO:0005802	molecular_function;biological_process;cellular_component;molecular_function;biological_process;biological_process;cellular_component;cellular_component;cellular_component;molecular_function;cellular_component	phospholipid-translocating ATPase activity;endocytosis;integral component of membrane;magnesium ion binding;retrograde vesicle-mediated transport, Golgi to ER;phospholipid translocation;plasma membrane;perinuclear region of cytoplasm;endosome;ATP binding;trans-Golgi network	K01530	E7.6.2.1			ENOG410XPYK	S:Function unknown	sp|A1A4J6|ATP9B_BOVIN	Probable phospholipid-transporting ATPase IIB OS=Bos taurus OX=9913 GN=ATP9B PE=2 SV=1	PF16212.5;PF16209.5;PF00702.26;PF00122.20;PF13246.6;PF08282.12	PhoLip_ATPase_C;PhoLip_ATPase_N;Hydrolase;E1-E2_ATPase;Cation_ATPase;Hydrolase_3	Phospholipid-translocating P-type ATPase C-terminal;Phospholipid-translocating ATPase N-terminal;haloacid dehalogenase-like hydrolase;E1-E2 ATPase;Cation transport ATPase (P-type;haloacid dehalogenase-like hydrolase
Chr01_100323197_100343016	Pig.20310	0	0	0	0	0	0	0	0	0.0149327	0	0	0	ATP9B-201	LOW QUALITY PROTEIN: probable phospholipid-transporting ATPase IIB [Sus scrofa]	XP_013841166.2	LOW QUALITY PROTEIN: probable phospholipid-transporting ATPase IIB [Sus scrofa]	GO:0004012;GO:0006897;GO:0016021;GO:0000287;GO:0006890;GO:0045332;GO:0005886;GO:0048471;GO:0005768;GO:0005524;GO:0005802	molecular_function;biological_process;cellular_component;molecular_function;biological_process;biological_process;cellular_component;cellular_component;cellular_component;molecular_function;cellular_component	phospholipid-translocating ATPase activity;endocytosis;integral component of membrane;magnesium ion binding;retrograde vesicle-mediated transport, Golgi to ER;phospholipid translocation;plasma membrane;perinuclear region of cytoplasm;endosome;ATP binding;trans-Golgi network	K01530	E7.6.2.1			ENOG410XPYK	S:Function unknown	sp|A1A4J6|ATP9B_BOVIN	Probable phospholipid-transporting ATPase IIB OS=Bos taurus OX=9913 GN=ATP9B PE=2 SV=1	PF16212.5;PF16209.5;PF00702.26;PF00122.20;PF13246.6;PF08282.12	PhoLip_ATPase_C;PhoLip_ATPase_N;Hydrolase;E1-E2_ATPase;Cation_ATPase;Hydrolase_3	Phospholipid-translocating P-type ATPase C-terminal;Phospholipid-translocating ATPase N-terminal;haloacid dehalogenase-like hydrolase;E1-E2 ATPase;Cation transport ATPase (P-type;haloacid dehalogenase-like hydrolase
Chr01_100323197_100349868	Pig.20310	0	0	0	0.0171449	0	0	0	0	0	0	0	0	ATP9B-201	LOW QUALITY PROTEIN: probable phospholipid-transporting ATPase IIB [Sus scrofa]	XP_013841166.2	LOW QUALITY PROTEIN: probable phospholipid-transporting ATPase IIB [Sus scrofa]	GO:0004012;GO:0006897;GO:0016021;GO:0000287;GO:0006890;GO:0045332;GO:0005886;GO:0048471;GO:0005768;GO:0005524;GO:0005802	molecular_function;biological_process;cellular_component;molecular_function;biological_process;biological_process;cellular_component;cellular_component;cellular_component;molecular_function;cellular_component	phospholipid-translocating ATPase activity;endocytosis;integral component of membrane;magnesium ion binding;retrograde vesicle-mediated transport, Golgi to ER;phospholipid translocation;plasma membrane;perinuclear region of cytoplasm;endosome;ATP binding;trans-Golgi network	K01530	E7.6.2.1			ENOG410XPYK	S:Function unknown	sp|A1A4J6|ATP9B_BOVIN	Probable phospholipid-transporting ATPase IIB OS=Bos taurus OX=9913 GN=ATP9B PE=2 SV=1	PF16212.5;PF16209.5;PF00702.26;PF00122.20;PF13246.6;PF08282.12	PhoLip_ATPase_C;PhoLip_ATPase_N;Hydrolase;E1-E2_ATPase;Cation_ATPase;Hydrolase_3	Phospholipid-translocating P-type ATPase C-terminal;Phospholipid-translocating ATPase N-terminal;haloacid dehalogenase-like hydrolase;E1-E2 ATPase;Cation transport ATPase (P-type;haloacid dehalogenase-like hydrolase
Chr01_100323197_100363201	Pig.20310	0	0	0	0	0	0	0	0.0356769	0	0	0	0	ATP9B-201	LOW QUALITY PROTEIN: probable phospholipid-transporting ATPase IIB [Sus scrofa]	XP_013841166.2	LOW QUALITY PROTEIN: probable phospholipid-transporting ATPase IIB [Sus scrofa]	GO:0004012;GO:0006897;GO:0016021;GO:0000287;GO:0006890;GO:0045332;GO:0005886;GO:0048471;GO:0005768;GO:0005524;GO:0005802	molecular_function;biological_process;cellular_component;molecular_function;biological_process;biological_process;cellular_component;cellular_component;cellular_component;molecular_function;cellular_component	phospholipid-translocating ATPase activity;endocytosis;integral component of membrane;magnesium ion binding;retrograde vesicle-mediated transport, Golgi to ER;phospholipid translocation;plasma membrane;perinuclear region of cytoplasm;endosome;ATP binding;trans-Golgi network	K01530	E7.6.2.1			ENOG410XPYK	S:Function unknown	sp|A1A4J6|ATP9B_BOVIN	Probable phospholipid-transporting ATPase IIB OS=Bos taurus OX=9913 GN=ATP9B PE=2 SV=1	PF16212.5;PF16209.5;PF00702.26;PF00122.20;PF13246.6;PF08282.12	PhoLip_ATPase_C;PhoLip_ATPase_N;Hydrolase;E1-E2_ATPase;Cation_ATPase;Hydrolase_3	Phospholipid-translocating P-type ATPase C-terminal;Phospholipid-translocating ATPase N-terminal;haloacid dehalogenase-like hydrolase;E1-E2 ATPase;Cation transport ATPase (P-type;haloacid dehalogenase-like hydrolase
Chr01_100323197_100369258	Pig.20310	0	0	0	0	0	0	0	0.0142708	0	0	0	0	ATP9B-201	LOW QUALITY PROTEIN: probable phospholipid-transporting ATPase IIB [Sus scrofa]	XP_013841166.2	LOW QUALITY PROTEIN: probable phospholipid-transporting ATPase IIB [Sus scrofa]	GO:0004012;GO:0006897;GO:0016021;GO:0000287;GO:0006890;GO:0045332;GO:0005886;GO:0048471;GO:0005768;GO:0005524;GO:0005802	molecular_function;biological_process;cellular_component;molecular_function;biological_process;biological_process;cellular_component;cellular_component;cellular_component;molecular_function;cellular_component	phospholipid-translocating ATPase activity;endocytosis;integral component of membrane;magnesium ion binding;retrograde vesicle-mediated transport, Golgi to ER;phospholipid translocation;plasma membrane;perinuclear region of cytoplasm;endosome;ATP binding;trans-Golgi network	K01530	E7.6.2.1			ENOG410XPYK	S:Function unknown	sp|A1A4J6|ATP9B_BOVIN	Probable phospholipid-transporting ATPase IIB OS=Bos taurus OX=9913 GN=ATP9B PE=2 SV=1	PF16212.5;PF16209.5;PF00702.26;PF00122.20;PF13246.6;PF08282.12	PhoLip_ATPase_C;PhoLip_ATPase_N;Hydrolase;E1-E2_ATPase;Cation_ATPase;Hydrolase_3	Phospholipid-translocating P-type ATPase C-terminal;Phospholipid-translocating ATPase N-terminal;haloacid dehalogenase-like hydrolase;E1-E2 ATPase;Cation transport ATPase (P-type;haloacid dehalogenase-like hydrolase
Chr01_100323197_100379422	Pig.20310	0	0	0	0	0	0	0.0217761	0	0	0	0	0	ATP9B-201	LOW QUALITY PROTEIN: probable phospholipid-transporting ATPase IIB [Sus scrofa]	XP_013841166.2	LOW QUALITY PROTEIN: probable phospholipid-transporting ATPase IIB [Sus scrofa]	GO:0004012;GO:0006897;GO:0016021;GO:0000287;GO:0006890;GO:0045332;GO:0005886;GO:0048471;GO:0005768;GO:0005524;GO:0005802	molecular_function;biological_process;cellular_component;molecular_function;biological_process;biological_process;cellular_component;cellular_component;cellular_component;molecular_function;cellular_component	phospholipid-translocating ATPase activity;endocytosis;integral component of membrane;magnesium ion binding;retrograde vesicle-mediated transport, Golgi to ER;phospholipid translocation;plasma membrane;perinuclear region of cytoplasm;endosome;ATP binding;trans-Golgi network	K01530	E7.6.2.1			ENOG410XPYK	S:Function unknown	sp|A1A4J6|ATP9B_BOVIN	Probable phospholipid-transporting ATPase IIB OS=Bos taurus OX=9913 GN=ATP9B PE=2 SV=1	PF16212.5;PF16209.5;PF00702.26;PF00122.20;PF13246.6;PF08282.12	PhoLip_ATPase_C;PhoLip_ATPase_N;Hydrolase;E1-E2_ATPase;Cation_ATPase;Hydrolase_3	Phospholipid-translocating P-type ATPase C-terminal;Phospholipid-translocating ATPase N-terminal;haloacid dehalogenase-like hydrolase;E1-E2 ATPase;Cation transport ATPase (P-type;haloacid dehalogenase-like hydrolase
Chr01_100342965_100363201	Pig.20310	0.0408093	0.0141047	0	0.0257173	0	0.0180793	0.0217761	0.0927601	0	0.0204118	0.012961	0.020003	ATP9B-201	LOW QUALITY PROTEIN: probable phospholipid-transporting ATPase IIB [Sus scrofa]	XP_013841166.2	LOW QUALITY PROTEIN: probable phospholipid-transporting ATPase IIB [Sus scrofa]	GO:0004012;GO:0006897;GO:0016021;GO:0000287;GO:0006890;GO:0045332;GO:0005886;GO:0048471;GO:0005768;GO:0005524;GO:0005802	molecular_function;biological_process;cellular_component;molecular_function;biological_process;biological_process;cellular_component;cellular_component;cellular_component;molecular_function;cellular_component	phospholipid-translocating ATPase activity;endocytosis;integral component of membrane;magnesium ion binding;retrograde vesicle-mediated transport, Golgi to ER;phospholipid translocation;plasma membrane;perinuclear region of cytoplasm;endosome;ATP binding;trans-Golgi network	K01530	E7.6.2.1			ENOG410XPYK	S:Function unknown	sp|A1A4J6|ATP9B_BOVIN	Probable phospholipid-transporting ATPase IIB OS=Bos taurus OX=9913 GN=ATP9B PE=2 SV=1	PF16212.5;PF16209.5;PF00702.26;PF00122.20;PF13246.6;PF08282.12	PhoLip_ATPase_C;PhoLip_ATPase_N;Hydrolase;E1-E2_ATPase;Cation_ATPase;Hydrolase_3	Phospholipid-translocating P-type ATPase C-terminal;Phospholipid-translocating ATPase N-terminal;haloacid dehalogenase-like hydrolase;E1-E2 ATPase;Cation transport ATPase (P-type;haloacid dehalogenase-like hydrolase
Chr01_100342965_100379422	Pig.20310	0	0	0	0	0.0255794	0	0	0	0	0	0	0	ATP9B-201	LOW QUALITY PROTEIN: probable phospholipid-transporting ATPase IIB [Sus scrofa]	XP_013841166.2	LOW QUALITY PROTEIN: probable phospholipid-transporting ATPase IIB [Sus scrofa]	GO:0004012;GO:0006897;GO:0016021;GO:0000287;GO:0006890;GO:0045332;GO:0005886;GO:0048471;GO:0005768;GO:0005524;GO:0005802	molecular_function;biological_process;cellular_component;molecular_function;biological_process;biological_process;cellular_component;cellular_component;cellular_component;molecular_function;cellular_component	phospholipid-translocating ATPase activity;endocytosis;integral component of membrane;magnesium ion binding;retrograde vesicle-mediated transport, Golgi to ER;phospholipid translocation;plasma membrane;perinuclear region of cytoplasm;endosome;ATP binding;trans-Golgi network	K01530	E7.6.2.1			ENOG410XPYK	S:Function unknown	sp|A1A4J6|ATP9B_BOVIN	Probable phospholipid-transporting ATPase IIB OS=Bos taurus OX=9913 GN=ATP9B PE=2 SV=1	PF16212.5;PF16209.5;PF00702.26;PF00122.20;PF13246.6;PF08282.12	PhoLip_ATPase_C;PhoLip_ATPase_N;Hydrolase;E1-E2_ATPase;Cation_ATPase;Hydrolase_3	Phospholipid-translocating P-type ATPase C-terminal;Phospholipid-translocating ATPase N-terminal;haloacid dehalogenase-like hydrolase;E1-E2 ATPase;Cation transport ATPase (P-type;haloacid dehalogenase-like hydrolase
Chr01_100349810_100369258	Pig.20310	0	0	0	0	0	0	0.0145174	0	0	0	0	0	ATP9B-201	LOW QUALITY PROTEIN: probable phospholipid-transporting ATPase IIB [Sus scrofa]	XP_013841166.2	LOW QUALITY PROTEIN: probable phospholipid-transporting ATPase IIB [Sus scrofa]	GO:0004012;GO:0006897;GO:0016021;GO:0000287;GO:0006890;GO:0045332;GO:0005886;GO:0048471;GO:0005768;GO:0005524;GO:0005802	molecular_function;biological_process;cellular_component;molecular_function;biological_process;biological_process;cellular_component;cellular_component;cellular_component;molecular_function;cellular_component	phospholipid-translocating ATPase activity;endocytosis;integral component of membrane;magnesium ion binding;retrograde vesicle-mediated transport, Golgi to ER;phospholipid translocation;plasma membrane;perinuclear region of cytoplasm;endosome;ATP binding;trans-Golgi network	K01530	E7.6.2.1			ENOG410XPYK	S:Function unknown	sp|A1A4J6|ATP9B_BOVIN	Probable phospholipid-transporting ATPase IIB OS=Bos taurus OX=9913 GN=ATP9B PE=2 SV=1	PF16212.5;PF16209.5;PF00702.26;PF00122.20;PF13246.6;PF08282.12	PhoLip_ATPase_C;PhoLip_ATPase_N;Hydrolase;E1-E2_ATPase;Cation_ATPase;Hydrolase_3	Phospholipid-translocating P-type ATPase C-terminal;Phospholipid-translocating ATPase N-terminal;haloacid dehalogenase-like hydrolase;E1-E2 ATPase;Cation transport ATPase (P-type;haloacid dehalogenase-like hydrolase
Chr01_100349810_100379422	Pig.20310	0.0136031	0	0	0	0	0	0.0217761	0.0142708	0.0149327	0	0	0	ATP9B-201	LOW QUALITY PROTEIN: probable phospholipid-transporting ATPase IIB [Sus scrofa]	XP_013841166.2	LOW QUALITY PROTEIN: probable phospholipid-transporting ATPase IIB [Sus scrofa]	GO:0004012;GO:0006897;GO:0016021;GO:0000287;GO:0006890;GO:0045332;GO:0005886;GO:0048471;GO:0005768;GO:0005524;GO:0005802	molecular_function;biological_process;cellular_component;molecular_function;biological_process;biological_process;cellular_component;cellular_component;cellular_component;molecular_function;cellular_component	phospholipid-translocating ATPase activity;endocytosis;integral component of membrane;magnesium ion binding;retrograde vesicle-mediated transport, Golgi to ER;phospholipid translocation;plasma membrane;perinuclear region of cytoplasm;endosome;ATP binding;trans-Golgi network	K01530	E7.6.2.1			ENOG410XPYK	S:Function unknown	sp|A1A4J6|ATP9B_BOVIN	Probable phospholipid-transporting ATPase IIB OS=Bos taurus OX=9913 GN=ATP9B PE=2 SV=1	PF16212.5;PF16209.5;PF00702.26;PF00122.20;PF13246.6;PF08282.12	PhoLip_ATPase_C;PhoLip_ATPase_N;Hydrolase;E1-E2_ATPase;Cation_ATPase;Hydrolase_3	Phospholipid-translocating P-type ATPase C-terminal;Phospholipid-translocating ATPase N-terminal;haloacid dehalogenase-like hydrolase;E1-E2 ATPase;Cation transport ATPase (P-type;haloacid dehalogenase-like hydrolase
Chr01_100363093_100369258	Pig.20310	0	0	0.0139044	0.0257173	0	0	0	0.0142708	0	0	0	0	ATP9B-201	LOW QUALITY PROTEIN: probable phospholipid-transporting ATPase IIB [Sus scrofa]	XP_013841166.2	LOW QUALITY PROTEIN: probable phospholipid-transporting ATPase IIB [Sus scrofa]	GO:0004012;GO:0006897;GO:0016021;GO:0000287;GO:0006890;GO:0045332;GO:0005886;GO:0048471;GO:0005768;GO:0005524;GO:0005802	molecular_function;biological_process;cellular_component;molecular_function;biological_process;biological_process;cellular_component;cellular_component;cellular_component;molecular_function;cellular_component	phospholipid-translocating ATPase activity;endocytosis;integral component of membrane;magnesium ion binding;retrograde vesicle-mediated transport, Golgi to ER;phospholipid translocation;plasma membrane;perinuclear region of cytoplasm;endosome;ATP binding;trans-Golgi network	K01530	E7.6.2.1			ENOG410XPYK	S:Function unknown	sp|A1A4J6|ATP9B_BOVIN	Probable phospholipid-transporting ATPase IIB OS=Bos taurus OX=9913 GN=ATP9B PE=2 SV=1	PF16212.5;PF16209.5;PF00702.26;PF00122.20;PF13246.6;PF08282.12	PhoLip_ATPase_C;PhoLip_ATPase_N;Hydrolase;E1-E2_ATPase;Cation_ATPase;Hydrolase_3	Phospholipid-translocating P-type ATPase C-terminal;Phospholipid-translocating ATPase N-terminal;haloacid dehalogenase-like hydrolase;E1-E2 ATPase;Cation transport ATPase (P-type;haloacid dehalogenase-like hydrolase
Chr01_100363093_100379422	Pig.20310	0	0.021157	0.0139044	0	0.0511588	0.027119	0.0580697	0.0428123	0.0223991	0.0204118	0.0194414	0	ATP9B-201	LOW QUALITY PROTEIN: probable phospholipid-transporting ATPase IIB [Sus scrofa]	XP_013841166.2	LOW QUALITY PROTEIN: probable phospholipid-transporting ATPase IIB [Sus scrofa]	GO:0004012;GO:0006897;GO:0016021;GO:0000287;GO:0006890;GO:0045332;GO:0005886;GO:0048471;GO:0005768;GO:0005524;GO:0005802	molecular_function;biological_process;cellular_component;molecular_function;biological_process;biological_process;cellular_component;cellular_component;cellular_component;molecular_function;cellular_component	phospholipid-translocating ATPase activity;endocytosis;integral component of membrane;magnesium ion binding;retrograde vesicle-mediated transport, Golgi to ER;phospholipid translocation;plasma membrane;perinuclear region of cytoplasm;endosome;ATP binding;trans-Golgi network	K01530	E7.6.2.1			ENOG410XPYK	S:Function unknown	sp|A1A4J6|ATP9B_BOVIN	Probable phospholipid-transporting ATPase IIB OS=Bos taurus OX=9913 GN=ATP9B PE=2 SV=1	PF16212.5;PF16209.5;PF00702.26;PF00122.20;PF13246.6;PF08282.12	PhoLip_ATPase_C;PhoLip_ATPase_N;Hydrolase;E1-E2_ATPase;Cation_ATPase;Hydrolase_3	Phospholipid-translocating P-type ATPase C-terminal;Phospholipid-translocating ATPase N-terminal;haloacid dehalogenase-like hydrolase;E1-E2 ATPase;Cation transport ATPase (P-type;haloacid dehalogenase-like hydrolase
Chr01_101537806_101581029		0	0.0141047	0	0	0	0	0	0	0	0	0	0
Chr01_101702848_101714553		0	0	0	0	0	0	0	0.0142708	0	0	0	0
Chr01_101712599_101712775		0	0	0	0	0	0	0	0.0142708	0	0	0	0
Chr01_101714478_101741160		0	0	0	0	0	0	0.0145174	0.0142708	0.0223991	0.0136079	0	0
Chr01_101714478_101773474		0	0	0	0	0	0	0	0	0.0149327	0	0	0
Chr01_101827621_101881343		0	0	0	0.0171449	0	0	0	0	0	0	0	0
Chr01_101827621_101891261		0	0	0	0	0	0	0.0435523	0	0.0149327	0	0.012961	0
Chr01_101846519_101853961	Pig.03333	0	0	0	0	0	0	0	0.0285416	0	0	0	0	ZNF236-201	zinc finger protein 236 isoform X1 [Sus scrofa]	XP_020954699.1	zinc finger protein 236 isoform X3 [Sus scrofa]								COG5048	O:Posttranslational modification, protein turnover, chaperones	sp|Q9UL36|ZN236_HUMAN	Zinc finger protein 236 OS=Homo sapiens OX=9606 GN=ZNF236 PE=2 SV=2	PF13465.6;PF00096.26;PF13894.6;PF12171.8;PF13912.6;PF05605.12;PF16622.5	zf-H2C2_2;zf-C2H2;zf-C2H2_4;zf-C2H2_jaz;zf-C2H2_6;zf-Di19;zf-C2H2_11	Zinc-finger double domain;Zinc finger, C2H2 type;C2H2-type zinc finger;Zinc-finger double-stranded RNA-binding;C2H2-type zinc finger;Drought induced 19 protein (Di19;zinc-finger C2H2-type
Chr01_101857171_101858222	Pig.03333	0	0	0	0	0	0.027119	0	0.0142708	0.0373319	0	0	0	ZNF236-201	zinc finger protein 236 isoform X1 [Sus scrofa]	XP_020954699.1	zinc finger protein 236 isoform X3 [Sus scrofa]								COG5048	O:Posttranslational modification, protein turnover, chaperones	sp|Q9UL36|ZN236_HUMAN	Zinc finger protein 236 OS=Homo sapiens OX=9606 GN=ZNF236 PE=2 SV=2	PF13465.6;PF00096.26;PF13894.6;PF12171.8;PF13912.6;PF05605.12;PF16622.5	zf-H2C2_2;zf-C2H2;zf-C2H2_4;zf-C2H2_jaz;zf-C2H2_6;zf-Di19;zf-C2H2_11	Zinc-finger double domain;Zinc finger, C2H2 type;C2H2-type zinc finger;Zinc-finger double-stranded RNA-binding;C2H2-type zinc finger;Drought induced 19 protein (Di19;zinc-finger C2H2-type
Chr01_101857171_101891261	Pig.03333	0	0	0	0	0.0255794	0	0.0145174	0	0	0	0	0	ZNF236-201	zinc finger protein 236 isoform X1 [Sus scrofa]	XP_020954699.1	zinc finger protein 236 isoform X3 [Sus scrofa]								COG5048	O:Posttranslational modification, protein turnover, chaperones	sp|Q9UL36|ZN236_HUMAN	Zinc finger protein 236 OS=Homo sapiens OX=9606 GN=ZNF236 PE=2 SV=2	PF13465.6;PF00096.26;PF13894.6;PF12171.8;PF13912.6;PF05605.12;PF16622.5	zf-H2C2_2;zf-C2H2;zf-C2H2_4;zf-C2H2_jaz;zf-C2H2_6;zf-Di19;zf-C2H2_11	Zinc-finger double domain;Zinc finger, C2H2 type;C2H2-type zinc finger;Zinc-finger double-stranded RNA-binding;C2H2-type zinc finger;Drought induced 19 protein (Di19;zinc-finger C2H2-type
Chr01_101864918_101867372	Pig.03333	0	0	0	0	0	0	0.0145174	0	0	0	0	0	ZNF236-201	zinc finger protein 236 isoform X1 [Sus scrofa]	XP_020954699.1	zinc finger protein 236 isoform X3 [Sus scrofa]								COG5048	O:Posttranslational modification, protein turnover, chaperones	sp|Q9UL36|ZN236_HUMAN	Zinc finger protein 236 OS=Homo sapiens OX=9606 GN=ZNF236 PE=2 SV=2	PF13465.6;PF00096.26;PF13894.6;PF12171.8;PF13912.6;PF05605.12;PF16622.5	zf-H2C2_2;zf-C2H2;zf-C2H2_4;zf-C2H2_jaz;zf-C2H2_6;zf-Di19;zf-C2H2_11	Zinc-finger double domain;Zinc finger, C2H2 type;C2H2-type zinc finger;Zinc-finger double-stranded RNA-binding;C2H2-type zinc finger;Drought induced 19 protein (Di19;zinc-finger C2H2-type
Chr01_101864918_101891261	Pig.03333	0	0	0	0	0.0170529	0	0	0.0214062	0	0	0	0	ZNF236-201	zinc finger protein 236 isoform X1 [Sus scrofa]	XP_020954699.1	zinc finger protein 236 isoform X3 [Sus scrofa]								COG5048	O:Posttranslational modification, protein turnover, chaperones	sp|Q9UL36|ZN236_HUMAN	Zinc finger protein 236 OS=Homo sapiens OX=9606 GN=ZNF236 PE=2 SV=2	PF13465.6;PF00096.26;PF13894.6;PF12171.8;PF13912.6;PF05605.12;PF16622.5	zf-H2C2_2;zf-C2H2;zf-C2H2_4;zf-C2H2_jaz;zf-C2H2_6;zf-Di19;zf-C2H2_11	Zinc-finger double domain;Zinc finger, C2H2 type;C2H2-type zinc finger;Zinc-finger double-stranded RNA-binding;C2H2-type zinc finger;Drought induced 19 protein (Di19;zinc-finger C2H2-type
Chr01_101874255_101891261	Pig.03333	0	0.042314	0	0.0171449	0	0.0542379	0.050811	0.0499477	0.0373319	0.0476275	0.012961	0.0400059	ZNF236-201	zinc finger protein 236 isoform X1 [Sus scrofa]	XP_020954699.1	zinc finger protein 236 isoform X3 [Sus scrofa]								COG5048	O:Posttranslational modification, protein turnover, chaperones	sp|Q9UL36|ZN236_HUMAN	Zinc finger protein 236 OS=Homo sapiens OX=9606 GN=ZNF236 PE=2 SV=2	PF13465.6;PF00096.26;PF13894.6;PF12171.8;PF13912.6;PF05605.12;PF16622.5	zf-H2C2_2;zf-C2H2;zf-C2H2_4;zf-C2H2_jaz;zf-C2H2_6;zf-Di19;zf-C2H2_11	Zinc-finger double domain;Zinc finger, C2H2 type;C2H2-type zinc finger;Zinc-finger double-stranded RNA-binding;C2H2-type zinc finger;Drought induced 19 protein (Di19;zinc-finger C2H2-type
Chr01_101878629_101891261	Pig.03333	0	0	0	0	0.0170529	0	0	0	0	0	0	0	ZNF236-201	zinc finger protein 236 isoform X1 [Sus scrofa]	XP_020954699.1	zinc finger protein 236 isoform X3 [Sus scrofa]								COG5048	O:Posttranslational modification, protein turnover, chaperones	sp|Q9UL36|ZN236_HUMAN	Zinc finger protein 236 OS=Homo sapiens OX=9606 GN=ZNF236 PE=2 SV=2	PF13465.6;PF00096.26;PF13894.6;PF12171.8;PF13912.6;PF05605.12;PF16622.5	zf-H2C2_2;zf-C2H2;zf-C2H2_4;zf-C2H2_jaz;zf-C2H2_6;zf-Di19;zf-C2H2_11	Zinc-finger double domain;Zinc finger, C2H2 type;C2H2-type zinc finger;Zinc-finger double-stranded RNA-binding;C2H2-type zinc finger;Drought induced 19 protein (Di19;zinc-finger C2H2-type
Chr01_101889767_101891261	Pig.03333	0.0136031	0.0141047	0.0139044	0	0	0	0.0145174	0.0927601	0.0746637	0.0272157	0.012961	0.0600089	ZNF236-201	zinc finger protein 236 isoform X1 [Sus scrofa]	XP_020954699.1	zinc finger protein 236 isoform X3 [Sus scrofa]								COG5048	O:Posttranslational modification, protein turnover, chaperones	sp|Q9UL36|ZN236_HUMAN	Zinc finger protein 236 OS=Homo sapiens OX=9606 GN=ZNF236 PE=2 SV=2	PF13465.6;PF00096.26;PF13894.6;PF12171.8;PF13912.6;PF05605.12;PF16622.5	zf-H2C2_2;zf-C2H2;zf-C2H2_4;zf-C2H2_jaz;zf-C2H2_6;zf-Di19;zf-C2H2_11	Zinc-finger double domain;Zinc finger, C2H2 type;C2H2-type zinc finger;Zinc-finger double-stranded RNA-binding;C2H2-type zinc finger;Drought induced 19 protein (Di19;zinc-finger C2H2-type
Chr01_101916120_101919765		0	0.0141047	0	0	0	0	0	0	0	0	0	0
Chr01_102155161_102157061		0	0	0	0	0	0	0.0217761	0.0214062	0	0	0	0
Chr01_102200614_102202047	Pig.03334	0	0	0.0278088	0	0	0	0	0	0	0	0	0	ZNF516-201	LOW QUALITY PROTEIN: zinc finger protein 516 [Sus scrofa]	XP_020954736.1	LOW QUALITY PROTEIN: zinc finger protein 516 [Sus scrofa]	GO:0003676	molecular_function	nucleic acid binding					COG5048	S:Function unknown	sp|Q7TSH3|ZN516_MOUSE	Zinc finger protein 516 OS=Mus musculus OX=10090 GN=Znf516 PE=1 SV=1	PF00096.26;PF13894.6;PF13465.6;PF13909.6	zf-C2H2;zf-C2H2_4;zf-H2C2_2;zf-H2C2_5	Zinc finger, C2H2 type;C2H2-type zinc finger;Zinc-finger double domain;C2H2-type zinc-finger domain
Chr01_102200614_102210196	Pig.03334	0.0136031	0	0	0.0171449	0.0170529	0	0	0	0.0149327	0.0136079	0.0259219	0	ZNF516-201	LOW QUALITY PROTEIN: zinc finger protein 516 [Sus scrofa]	XP_020954736.1	LOW QUALITY PROTEIN: zinc finger protein 516 [Sus scrofa]	GO:0003676	molecular_function	nucleic acid binding					COG5048	S:Function unknown	sp|Q7TSH3|ZN516_MOUSE	Zinc finger protein 516 OS=Mus musculus OX=10090 GN=Znf516 PE=1 SV=1	PF00096.26;PF13894.6;PF13465.6;PF13909.6	zf-C2H2;zf-C2H2_4;zf-H2C2_2;zf-H2C2_5	Zinc finger, C2H2 type;C2H2-type zinc finger;Zinc-finger double domain;C2H2-type zinc-finger domain
Chr01_103335532_103344703	Pig.03337	0	0	0	0	0	0	0	0	0.0149327	0	0	0	ZNF407-201	zinc finger protein 407 isoform X1 [Sus scrofa]	XP_020929439.1	zinc finger protein 407 isoform X1 [Sus scrofa]	GO:0000979;GO:0008270;GO:0003676;GO:0010468	molecular_function;molecular_function;molecular_function;biological_process	RNA polymerase II core promoter sequence-specific DNA binding;zinc ion binding;nucleic acid binding;regulation of gene expression					COG5048	S:Function unknown	sp|Q9C0G0|ZN407_HUMAN	Zinc finger protein 407 OS=Homo sapiens OX=9606 GN=ZNF407 PE=1 SV=2	PF13465.6;PF13909.6;PF00096.26;PF13894.6	zf-H2C2_2;zf-H2C2_5;zf-C2H2;zf-C2H2_4	Zinc-finger double domain;C2H2-type zinc-finger domain;Zinc finger, C2H2 type;C2H2-type zinc finger
Chr01_103344525_103388265	Pig.03337	0	0.0282093	0	0	0.0170529	0.0180793	0.0290349	0.0285416	0	0	0.0324024	0	ZNF407-201	zinc finger protein 407 isoform X1 [Sus scrofa]	XP_020929439.1	zinc finger protein 407 isoform X1 [Sus scrofa]	GO:0000979;GO:0008270;GO:0003676;GO:0010468	molecular_function;molecular_function;molecular_function;biological_process	RNA polymerase II core promoter sequence-specific DNA binding;zinc ion binding;nucleic acid binding;regulation of gene expression					COG5048	S:Function unknown	sp|Q9C0G0|ZN407_HUMAN	Zinc finger protein 407 OS=Homo sapiens OX=9606 GN=ZNF407 PE=1 SV=2	PF13465.6;PF13909.6;PF00096.26;PF13894.6	zf-H2C2_2;zf-H2C2_5;zf-C2H2;zf-C2H2_4	Zinc-finger double domain;C2H2-type zinc-finger domain;Zinc finger, C2H2 type;C2H2-type zinc finger
Chr01_103374403_103388265	Pig.03337	0	0.0141047	0	0	0.0170529	0.027119	0	0.0570831	0.0447982	0	0	0	ZNF407-201	zinc finger protein 407 isoform X1 [Sus scrofa]	XP_020929439.1	zinc finger protein 407 isoform X1 [Sus scrofa]	GO:0000979;GO:0008270;GO:0003676;GO:0010468	molecular_function;molecular_function;molecular_function;biological_process	RNA polymerase II core promoter sequence-specific DNA binding;zinc ion binding;nucleic acid binding;regulation of gene expression					COG5048	S:Function unknown	sp|Q9C0G0|ZN407_HUMAN	Zinc finger protein 407 OS=Homo sapiens OX=9606 GN=ZNF407 PE=1 SV=2	PF13465.6;PF13909.6;PF00096.26;PF13894.6	zf-H2C2_2;zf-H2C2_5;zf-C2H2;zf-C2H2_4	Zinc-finger double domain;C2H2-type zinc-finger domain;Zinc finger, C2H2 type;C2H2-type zinc finger
Chr01_103374403_103473531	Pig.03337	0.0204047	0	0	0	0	0	0.0217761	0	0.0149327	0	0	0	ZNF407-201	zinc finger protein 407 isoform X1 [Sus scrofa]	XP_020929439.1	zinc finger protein 407 isoform X1 [Sus scrofa]	GO:0000979;GO:0008270;GO:0003676;GO:0010468	molecular_function;molecular_function;molecular_function;biological_process	RNA polymerase II core promoter sequence-specific DNA binding;zinc ion binding;nucleic acid binding;regulation of gene expression					COG5048	S:Function unknown	sp|Q9C0G0|ZN407_HUMAN	Zinc finger protein 407 OS=Homo sapiens OX=9606 GN=ZNF407 PE=1 SV=2	PF13465.6;PF13909.6;PF00096.26;PF13894.6	zf-H2C2_2;zf-H2C2_5;zf-C2H2;zf-C2H2_4	Zinc-finger double domain;C2H2-type zinc-finger domain;Zinc finger, C2H2 type;C2H2-type zinc finger
Chr01_103594729_103605128		0	0.0141047	0	0	0.0682118	0.0180793	0.0145174	0	0	0.0544315	0.0259219	0
Chr01_103600466_103605128		0	0	0	0	0.0682118	0	0	0	0	0	0	0
Chr01_103887845_103889049		0	0	0	0	0	0	0	0	0.0149327	0	0	0
Chr01_10573740_10573939	MSTRG.138,Pig.03843,MSTRG.137	0.0272062	0	0	0	0	0	0	0	0	0	0	0
Chr01_10667136_10681413		0	0	0	0.0342898	0	0	0	0	0	0	0	0
Chr01_10667136_10695745		0	0	0.0278088	0.0171449	0	0.0361586	0.0580697	0	0	0	0	0
Chr01_106694382_106708137		0	0	0	0	0	0	0	0	0.0149327	0	0	0
Chr01_106721083_106722856		0	0	0	0.0171449	0	0	0	0	0	0	0	0
Chr01_106753688_106755351		0	0	0	0	0.0255794	0	0	0	0	0	0	0
Chr01_106824312_106861283	Pig.03349	0	0	0	0	0	0	0	0	0	0	0	0.0133353	RTTN-201	rotatin isoform X4 [Sus scrofa]	XP_020954926.1	rotatin isoform X4 [Sus scrofa]	GO:0005813;GO:0044782;GO:0036064	cellular_component;biological_process;cellular_component	centrosome;cilium organization;ciliary basal body	K16484	RTTN			ENOG410XRDG	S:Function unknown	sp|Q86VV8|RTTN_HUMAN	Rotatin OS=Homo sapiens OX=9606 GN=RTTN PE=1 SV=3	PF14726.6	RTTN_N	Rotatin, an armadillo repeat protein, centriole functioning
Chr01_106824312_106889225	Pig.03349	0	0.0352617	0	0	0	0	0	0	0	0	0	0	RTTN-201	rotatin isoform X4 [Sus scrofa]	XP_020954926.1	rotatin isoform X4 [Sus scrofa]	GO:0005813;GO:0044782;GO:0036064	cellular_component;biological_process;cellular_component	centrosome;cilium organization;ciliary basal body	K16484	RTTN			ENOG410XRDG	S:Function unknown	sp|Q86VV8|RTTN_HUMAN	Rotatin OS=Homo sapiens OX=9606 GN=RTTN PE=1 SV=3	PF14726.6	RTTN_N	Rotatin, an armadillo repeat protein, centriole functioning
Chr01_106839852_106875298	Pig.03349	0	0	0	0	0.0170529	0	0	0	0	0	0	0	RTTN-201	rotatin isoform X4 [Sus scrofa]	XP_020954926.1	rotatin isoform X4 [Sus scrofa]	GO:0005813;GO:0044782;GO:0036064	cellular_component;biological_process;cellular_component	centrosome;cilium organization;ciliary basal body	K16484	RTTN			ENOG410XRDG	S:Function unknown	sp|Q86VV8|RTTN_HUMAN	Rotatin OS=Homo sapiens OX=9606 GN=RTTN PE=1 SV=3	PF14726.6	RTTN_N	Rotatin, an armadillo repeat protein, centriole functioning
Chr01_106847814_106861283	Pig.03349	0.0136031	0	0	0	0	0	0.0290349	0.0214062	0.0149327	0	0	0	RTTN-201	rotatin isoform X4 [Sus scrofa]	XP_020954926.1	rotatin isoform X4 [Sus scrofa]	GO:0005813;GO:0044782;GO:0036064	cellular_component;biological_process;cellular_component	centrosome;cilium organization;ciliary basal body	K16484	RTTN			ENOG410XRDG	S:Function unknown	sp|Q86VV8|RTTN_HUMAN	Rotatin OS=Homo sapiens OX=9606 GN=RTTN PE=1 SV=3	PF14726.6	RTTN_N	Rotatin, an armadillo repeat protein, centriole functioning
Chr01_106847814_106861998	Pig.03349	0	0	0	0	0.0170529	0	0	0	0	0	0	0	RTTN-201	rotatin isoform X4 [Sus scrofa]	XP_020954926.1	rotatin isoform X4 [Sus scrofa]	GO:0005813;GO:0044782;GO:0036064	cellular_component;biological_process;cellular_component	centrosome;cilium organization;ciliary basal body	K16484	RTTN			ENOG410XRDG	S:Function unknown	sp|Q86VV8|RTTN_HUMAN	Rotatin OS=Homo sapiens OX=9606 GN=RTTN PE=1 SV=3	PF14726.6	RTTN_N	Rotatin, an armadillo repeat protein, centriole functioning
Chr01_10695668_10696125	MSTRG.152	0	0	0	0	0	0	0	0.0142708	0	0	0	0			XP_020922401.1	phospholipid phosphatase-related protein type 1 isoform X1 [Sus scrofa] >XP_020922410.1 phospholipid phosphatase-related protein type 1 isoform X1 [Sus scrofa] >XP_020922418.1 phospholipid phosphatase-related protein type 1 isoform X1 [Sus scrofa]	GO:0006644;GO:0016791;GO:0007399;GO:0016021;GO:0005654;GO:0005887;GO:0046839;GO:0008195;GO:0042577	biological_process;molecular_function;biological_process;cellular_component;cellular_component;cellular_component;biological_process;molecular_function;molecular_function	phospholipid metabolic process;phosphatase activity;nervous system development;integral component of membrane;nucleoplasm;integral component of plasma membrane;phospholipid dephosphorylation;phosphatidate phosphatase activity;lipid phosphatase activity	K19581	LPPR1_2_5			ENOG410Y8BV	S:Function unknown	sp|Q8TBJ4|PLPR1_HUMAN	Phospholipid phosphatase-related protein type 1 OS=Homo sapiens OX=9606 GN=PLPPR1 PE=2 SV=1	PF01569.21	PAP2	PAP2 superfamily
Chr01_107105676_107111005		0	0.0141047	0	0	0	0	0	0	0	0	0	0
Chr01_107327314_107388892	Pig.03351	0	0.0141047	0	0	0	0	0	0	0	0	0	0	DOK6-201	docking protein 6 isoform X1 [Sus scrofa]	XP_020954982.1	docking protein 6 isoform X1 [Sus scrofa]								ENOG410XS2S	U:Intracellular trafficking, secretion, and vesicular transport	sp|Q6PKX4|DOK6_HUMAN	Docking protein 6 OS=Homo sapiens OX=9606 GN=DOK6 PE=1 SV=1	PF02174.17;PF00169.29	IRS;PH	PTB domain (IRS-1 type;PH domain
Chr01_108133010_108138169	Pig.03353	0	0	0	0	0	0	0	0	0	0.0136079	0	0	TMX3-201	protein disulfide-isomerase TMX3 isoform X1 [Sus scrofa]	XP_005654535.1	protein disulfide-isomerase TMX3 isoform X1 [Sus scrofa]	GO:0018171;GO:0016972;GO:0016853;GO:0009986;GO:0005623;GO:0005789;GO:0045454;GO:0016021	biological_process;molecular_function;molecular_function;cellular_component;cellular_component;cellular_component;biological_process;cellular_component	peptidyl-cysteine oxidation;thiol oxidase activity;isomerase activity;cell surface;cell;endoplasmic reticulum membrane;cell redox homeostasis;integral component of membrane	K09585	TXNDC10			COG0526	U:Intracellular trafficking, secretion, and vesicular transport	sp|Q5R875|TMX3_PONAB	Protein disulfide-isomerase TMX3 OS=Pongo abelii OX=9601 GN=TMX3 PE=2 SV=1	PF13848.6;PF00085.20;PF01216.17;PF13098.6	Thioredoxin_6;Thioredoxin;Calsequestrin;Thioredoxin_2	Thioredoxin-like domain;Thioredoxin;Calsequestrin;Thioredoxin-like domain
Chr01_110439040_110484144	Pig.03359	0.0476109	0.0141047	0	0	0.0170529	0.0451983	0	0.0142708	0.0298655	0	0	0	CDH7-201	cadherin-7 isoform X1 [Sus scrofa]	XP_020955075.1	cadherin-7 isoform X1 [Sus scrofa]	GO:0005913;GO:0016342;GO:0000902;GO:0008092;GO:0098609;GO:0034332;GO:0016021;GO:0045296;GO:0007043;GO:0005509;GO:0005886;GO:0044331;GO:0007156;GO:0009986;GO:0016339;GO:0042803	cellular_component;cellular_component;biological_process;molecular_function;biological_process;biological_process;cellular_component;molecular_function;biological_process;molecular_function;cellular_component;biological_process;biological_process;cellular_component;biological_process;molecular_function	cell-cell adherens junction;catenin complex;cell morphogenesis;cytoskeletal protein binding;cell-cell adhesion;adherens junction organization;integral component of membrane;cadherin binding;cell-cell junction assembly;calcium ion binding;plasma membrane;cell-cell adhesion mediated by cadherin;homophilic cell adhesion via plasma membrane adhesion molecules;cell surface;calcium-dependent cell-cell …	K06799	CDH7			ENOG410XQHI	J:Translation, ribosomal structure and biogenesis	sp|Q9ULB5|CADH7_HUMAN	Cadherin-7 OS=Homo sapiens OX=9606 GN=CDH7 PE=2 SV=2	PF00028.17;PF01049.17	Cadherin;Cadherin_C	Cadherin domain;Cadherin cytoplasmic region
Chr01_110467084_110484144	Pig.03359	0	0	0	0.0600071	0	0	0	0	0.0223991	0	0	0	CDH7-201	cadherin-7 isoform X1 [Sus scrofa]	XP_020955075.1	cadherin-7 isoform X1 [Sus scrofa]	GO:0005913;GO:0016342;GO:0000902;GO:0008092;GO:0098609;GO:0034332;GO:0016021;GO:0045296;GO:0007043;GO:0005509;GO:0005886;GO:0044331;GO:0007156;GO:0009986;GO:0016339;GO:0042803	cellular_component;cellular_component;biological_process;molecular_function;biological_process;biological_process;cellular_component;molecular_function;biological_process;molecular_function;cellular_component;biological_process;biological_process;cellular_component;biological_process;molecular_function	cell-cell adherens junction;catenin complex;cell morphogenesis;cytoskeletal protein binding;cell-cell adhesion;adherens junction organization;integral component of membrane;cadherin binding;cell-cell junction assembly;calcium ion binding;plasma membrane;cell-cell adhesion mediated by cadherin;homophilic cell adhesion via plasma membrane adhesion molecules;cell surface;calcium-dependent cell-cell …	K06799	CDH7			ENOG410XQHI	J:Translation, ribosomal structure and biogenesis	sp|Q9ULB5|CADH7_HUMAN	Cadherin-7 OS=Homo sapiens OX=9606 GN=CDH7 PE=2 SV=2	PF00028.17;PF01049.17	Cadherin;Cadherin_C	Cadherin domain;Cadherin cytoplasmic region
Chr01_110503348_110520465	Pig.03359	0	0	0	0	0.0170529	0	0	0	0	0	0	0	CDH7-201	cadherin-7 isoform X1 [Sus scrofa]	XP_020955075.1	cadherin-7 isoform X1 [Sus scrofa]	GO:0005913;GO:0016342;GO:0000902;GO:0008092;GO:0098609;GO:0034332;GO:0016021;GO:0045296;GO:0007043;GO:0005509;GO:0005886;GO:0044331;GO:0007156;GO:0009986;GO:0016339;GO:0042803	cellular_component;cellular_component;biological_process;molecular_function;biological_process;biological_process;cellular_component;molecular_function;biological_process;molecular_function;cellular_component;biological_process;biological_process;cellular_component;biological_process;molecular_function	cell-cell adherens junction;catenin complex;cell morphogenesis;cytoskeletal protein binding;cell-cell adhesion;adherens junction organization;integral component of membrane;cadherin binding;cell-cell junction assembly;calcium ion binding;plasma membrane;cell-cell adhesion mediated by cadherin;homophilic cell adhesion via plasma membrane adhesion molecules;cell surface;calcium-dependent cell-cell …	K06799	CDH7			ENOG410XQHI	J:Translation, ribosomal structure and biogenesis	sp|Q9ULB5|CADH7_HUMAN	Cadherin-7 OS=Homo sapiens OX=9606 GN=CDH7 PE=2 SV=2	PF00028.17;PF01049.17	Cadherin;Cadherin_C	Cadherin domain;Cadherin cytoplasmic region
Chr01_112367502_112368951	Pig.03370	0	0.0141047	0	0	0	0	0	0.0214062	0.0149327	0	0	0	VPS4B-203	vacuolar protein sorting-associated protein 4B [Sus scrofa]	XP_003121747.3	vacuolar protein sorting-associated protein 4B [Sus scrofa]	GO:0032510;GO:0008022;GO:0090611;GO:0061738;GO:1902188;GO:0016236;GO:0030301;GO:0010824;GO:0016887;GO:0039702;GO:0010008;GO:0005737;GO:0019058;GO:0070062;GO:1903902;GO:0042623;GO:0033993;GO:0043162;GO:0051261;GO:0000922;GO:0007080;GO:0050792;GO:0031902;GO:0005524;GO:0042803;GO:0036258;GO:0019076;GO:0006813;GO:0060548;GO:0010971;GO:1904903;GO:1903724;GO:0090543;GO:1903542;GO:1903543;GO:0016197;GO:…	biological_process;molecular_function;biological_process;biological_process;biological_process;biological_process;biological_process;biological_process;molecular_function;biological_process;cellular_component;cellular_component;biological_process;cellular_component;biological_process;molecular_function;biological_process;biological_process;biological_process;cellular_component;biological_process;…	endosome to lysosome transport via multivesicular body sorting pathway;protein C-terminus binding;ubiquitin-independent protein catabolic process via the multivesicular body sorting pathway;late endosomal microautophagy;positive regulation of viral release from host cell;macroautophagy;cholesterol transport;regulation of centrosome duplication;ATPase activity;viral budding via host ESCRT complex;…	K12196	VPS4	map04144	Endocytosis	ENOG410XRHN	J:Translation, ribosomal structure and biogenesis	sp|Q0VD48|VPS4B_BOVIN	Vacuolar protein sorting-associated protein 4B OS=Bos taurus OX=9913 GN=VPS4B PE=2 SV=1	PF00004.29;PF09336.10;PF04212.18;PF17862.1;PF01695.17;PF13191.6;PF06068.13;PF05496.12;PF13401.6;PF07728.14;PF13173.6;PF07724.14;PF13238.6;PF05673.13	AAA;Vps4_C;MIT;AAA_lid_3;IstB_IS21;AAA_16;TIP49;RuvB_N;AAA_22;AAA_5;AAA_14;AAA_2;AAA_18;DUF815	ATPase family associated with various cellular activities (AAA;Vps4 C terminal oligomerisation domain;MIT (microtubule interacting and transport;AAA+ lid domain;IstB-like ATP binding protein;AAA ATPase domain;TIP49 P-loop domain;Holliday junction DNA helicase RuvB P-loop domain;AAA domain;AAA domain (dynein-related subfamily;AAA domain;AAA domain (Cdc48 subfamily;AAA domain;Protein of unknown fun…
Chr01_112367502_112375812	Pig.03370	0	0	0	0	0.0170529	0	0	0	0	0	0.012961	0	VPS4B-203	vacuolar protein sorting-associated protein 4B [Sus scrofa]	XP_003121747.3	vacuolar protein sorting-associated protein 4B [Sus scrofa]	GO:0032510;GO:0008022;GO:0090611;GO:0061738;GO:1902188;GO:0016236;GO:0030301;GO:0010824;GO:0016887;GO:0039702;GO:0010008;GO:0005737;GO:0019058;GO:0070062;GO:1903902;GO:0042623;GO:0033993;GO:0043162;GO:0051261;GO:0000922;GO:0007080;GO:0050792;GO:0031902;GO:0005524;GO:0042803;GO:0036258;GO:0019076;GO:0006813;GO:0060548;GO:0010971;GO:1904903;GO:1903724;GO:0090543;GO:1903542;GO:1903543;GO:0016197;GO:…	biological_process;molecular_function;biological_process;biological_process;biological_process;biological_process;biological_process;biological_process;molecular_function;biological_process;cellular_component;cellular_component;biological_process;cellular_component;biological_process;molecular_function;biological_process;biological_process;biological_process;cellular_component;biological_process;…	endosome to lysosome transport via multivesicular body sorting pathway;protein C-terminus binding;ubiquitin-independent protein catabolic process via the multivesicular body sorting pathway;late endosomal microautophagy;positive regulation of viral release from host cell;macroautophagy;cholesterol transport;regulation of centrosome duplication;ATPase activity;viral budding via host ESCRT complex;…	K12196	VPS4	map04144	Endocytosis	ENOG410XRHN	J:Translation, ribosomal structure and biogenesis	sp|Q0VD48|VPS4B_BOVIN	Vacuolar protein sorting-associated protein 4B OS=Bos taurus OX=9913 GN=VPS4B PE=2 SV=1	PF00004.29;PF09336.10;PF04212.18;PF17862.1;PF01695.17;PF13191.6;PF06068.13;PF05496.12;PF13401.6;PF07728.14;PF13173.6;PF07724.14;PF13238.6;PF05673.13	AAA;Vps4_C;MIT;AAA_lid_3;IstB_IS21;AAA_16;TIP49;RuvB_N;AAA_22;AAA_5;AAA_14;AAA_2;AAA_18;DUF815	ATPase family associated with various cellular activities (AAA;Vps4 C terminal oligomerisation domain;MIT (microtubule interacting and transport;AAA+ lid domain;IstB-like ATP binding protein;AAA ATPase domain;TIP49 P-loop domain;Holliday junction DNA helicase RuvB P-loop domain;AAA domain;AAA domain (dynein-related subfamily;AAA domain;AAA domain (Cdc48 subfamily;AAA domain;Protein of unknown fun…
Chr01_112367502_112380034	Pig.03370	0	0	0	0	0	0	0	0.0142708	0	0	0	0	VPS4B-203	vacuolar protein sorting-associated protein 4B [Sus scrofa]	XP_003121747.3	vacuolar protein sorting-associated protein 4B [Sus scrofa]	GO:0032510;GO:0008022;GO:0090611;GO:0061738;GO:1902188;GO:0016236;GO:0030301;GO:0010824;GO:0016887;GO:0039702;GO:0010008;GO:0005737;GO:0019058;GO:0070062;GO:1903902;GO:0042623;GO:0033993;GO:0043162;GO:0051261;GO:0000922;GO:0007080;GO:0050792;GO:0031902;GO:0005524;GO:0042803;GO:0036258;GO:0019076;GO:0006813;GO:0060548;GO:0010971;GO:1904903;GO:1903724;GO:0090543;GO:1903542;GO:1903543;GO:0016197;GO:…	biological_process;molecular_function;biological_process;biological_process;biological_process;biological_process;biological_process;biological_process;molecular_function;biological_process;cellular_component;cellular_component;biological_process;cellular_component;biological_process;molecular_function;biological_process;biological_process;biological_process;cellular_component;biological_process;…	endosome to lysosome transport via multivesicular body sorting pathway;protein C-terminus binding;ubiquitin-independent protein catabolic process via the multivesicular body sorting pathway;late endosomal microautophagy;positive regulation of viral release from host cell;macroautophagy;cholesterol transport;regulation of centrosome duplication;ATPase activity;viral budding via host ESCRT complex;…	K12196	VPS4	map04144	Endocytosis	ENOG410XRHN	J:Translation, ribosomal structure and biogenesis	sp|Q0VD48|VPS4B_BOVIN	Vacuolar protein sorting-associated protein 4B OS=Bos taurus OX=9913 GN=VPS4B PE=2 SV=1	PF00004.29;PF09336.10;PF04212.18;PF17862.1;PF01695.17;PF13191.6;PF06068.13;PF05496.12;PF13401.6;PF07728.14;PF13173.6;PF07724.14;PF13238.6;PF05673.13	AAA;Vps4_C;MIT;AAA_lid_3;IstB_IS21;AAA_16;TIP49;RuvB_N;AAA_22;AAA_5;AAA_14;AAA_2;AAA_18;DUF815	ATPase family associated with various cellular activities (AAA;Vps4 C terminal oligomerisation domain;MIT (microtubule interacting and transport;AAA+ lid domain;IstB-like ATP binding protein;AAA ATPase domain;TIP49 P-loop domain;Holliday junction DNA helicase RuvB P-loop domain;AAA domain;AAA domain (dynein-related subfamily;AAA domain;AAA domain (Cdc48 subfamily;AAA domain;Protein of unknown fun…
Chr01_112367502_112386587		0	0	0.0208566	0.0171449	0	0	0	0	0	0	0	0
Chr01_112379398_112380034	Pig.03370	0	0	0	0	0	0	0	0.0142708	0	0	0	0	VPS4B-203	vacuolar protein sorting-associated protein 4B [Sus scrofa]	XP_003121747.3	vacuolar protein sorting-associated protein 4B [Sus scrofa]	GO:0032510;GO:0008022;GO:0090611;GO:0061738;GO:1902188;GO:0016236;GO:0030301;GO:0010824;GO:0016887;GO:0039702;GO:0010008;GO:0005737;GO:0019058;GO:0070062;GO:1903902;GO:0042623;GO:0033993;GO:0043162;GO:0051261;GO:0000922;GO:0007080;GO:0050792;GO:0031902;GO:0005524;GO:0042803;GO:0036258;GO:0019076;GO:0006813;GO:0060548;GO:0010971;GO:1904903;GO:1903724;GO:0090543;GO:1903542;GO:1903543;GO:0016197;GO:…	biological_process;molecular_function;biological_process;biological_process;biological_process;biological_process;biological_process;biological_process;molecular_function;biological_process;cellular_component;cellular_component;biological_process;cellular_component;biological_process;molecular_function;biological_process;biological_process;biological_process;cellular_component;biological_process;…	endosome to lysosome transport via multivesicular body sorting pathway;protein C-terminus binding;ubiquitin-independent protein catabolic process via the multivesicular body sorting pathway;late endosomal microautophagy;positive regulation of viral release from host cell;macroautophagy;cholesterol transport;regulation of centrosome duplication;ATPase activity;viral budding via host ESCRT complex;…	K12196	VPS4	map04144	Endocytosis	ENOG410XRHN	J:Translation, ribosomal structure and biogenesis	sp|Q0VD48|VPS4B_BOVIN	Vacuolar protein sorting-associated protein 4B OS=Bos taurus OX=9913 GN=VPS4B PE=2 SV=1	PF00004.29;PF09336.10;PF04212.18;PF17862.1;PF01695.17;PF13191.6;PF06068.13;PF05496.12;PF13401.6;PF07728.14;PF13173.6;PF07724.14;PF13238.6;PF05673.13	AAA;Vps4_C;MIT;AAA_lid_3;IstB_IS21;AAA_16;TIP49;RuvB_N;AAA_22;AAA_5;AAA_14;AAA_2;AAA_18;DUF815	ATPase family associated with various cellular activities (AAA;Vps4 C terminal oligomerisation domain;MIT (microtubule interacting and transport;AAA+ lid domain;IstB-like ATP binding protein;AAA ATPase domain;TIP49 P-loop domain;Holliday junction DNA helicase RuvB P-loop domain;AAA domain;AAA domain (dynein-related subfamily;AAA domain;AAA domain (Cdc48 subfamily;AAA domain;Protein of unknown fun…
Chr01_112379398_112382079	Pig.03370	0	0	0	0.0257173	0.0255794	0.0180793	0	0.0142708	0	0	0	0	VPS4B-203	vacuolar protein sorting-associated protein 4B [Sus scrofa]	XP_003121747.3	vacuolar protein sorting-associated protein 4B [Sus scrofa]	GO:0032510;GO:0008022;GO:0090611;GO:0061738;GO:1902188;GO:0016236;GO:0030301;GO:0010824;GO:0016887;GO:0039702;GO:0010008;GO:0005737;GO:0019058;GO:0070062;GO:1903902;GO:0042623;GO:0033993;GO:0043162;GO:0051261;GO:0000922;GO:0007080;GO:0050792;GO:0031902;GO:0005524;GO:0042803;GO:0036258;GO:0019076;GO:0006813;GO:0060548;GO:0010971;GO:1904903;GO:1903724;GO:0090543;GO:1903542;GO:1903543;GO:0016197;GO:…	biological_process;molecular_function;biological_process;biological_process;biological_process;biological_process;biological_process;biological_process;molecular_function;biological_process;cellular_component;cellular_component;biological_process;cellular_component;biological_process;molecular_function;biological_process;biological_process;biological_process;cellular_component;biological_process;…	endosome to lysosome transport via multivesicular body sorting pathway;protein C-terminus binding;ubiquitin-independent protein catabolic process via the multivesicular body sorting pathway;late endosomal microautophagy;positive regulation of viral release from host cell;macroautophagy;cholesterol transport;regulation of centrosome duplication;ATPase activity;viral budding via host ESCRT complex;…	K12196	VPS4	map04144	Endocytosis	ENOG410XRHN	J:Translation, ribosomal structure and biogenesis	sp|Q0VD48|VPS4B_BOVIN	Vacuolar protein sorting-associated protein 4B OS=Bos taurus OX=9913 GN=VPS4B PE=2 SV=1	PF00004.29;PF09336.10;PF04212.18;PF17862.1;PF01695.17;PF13191.6;PF06068.13;PF05496.12;PF13401.6;PF07728.14;PF13173.6;PF07724.14;PF13238.6;PF05673.13	AAA;Vps4_C;MIT;AAA_lid_3;IstB_IS21;AAA_16;TIP49;RuvB_N;AAA_22;AAA_5;AAA_14;AAA_2;AAA_18;DUF815	ATPase family associated with various cellular activities (AAA;Vps4 C terminal oligomerisation domain;MIT (microtubule interacting and transport;AAA+ lid domain;IstB-like ATP binding protein;AAA ATPase domain;TIP49 P-loop domain;Holliday junction DNA helicase RuvB P-loop domain;AAA domain;AAA domain (dynein-related subfamily;AAA domain;AAA domain (Cdc48 subfamily;AAA domain;Protein of unknown fun…
Chr01_112379398_112386587		0	0	0.0139044	0	0	0	0	0	0	0	0	0
Chr01_112411346_112427014	Pig.03371	0	0	0	0	0	0	0	0.0142708	0	0	0	0	KDSR-201	3-ketodihydrosphingosine reductase [Sus scrofa]	XP_001925948.1	3-ketodihydrosphingosine reductase [Sus scrofa]	GO:0047560;GO:0030148;GO:0005783;GO:0005789;GO:0006666;GO:0016491	molecular_function;biological_process;cellular_component;cellular_component;biological_process;molecular_function	3-dehydrosphinganine reductase activity;sphingolipid biosynthetic process;endoplasmic reticulum;endoplasmic reticulum membrane;3-keto-sphinganine metabolic process;oxidoreductase activity	K04708	E1.1.1.102	map00600	Sphingolipid metabolism	ENOG410YF8M	S:Function unknown	sp|Q06136|KDSR_HUMAN	3-ketodihydrosphingosine reductase OS=Homo sapiens OX=9606 GN=KDSR PE=1 SV=1	PF00106.25;PF13561.6;PF08659.10;PF03435.18;PF13460.6	adh_short;adh_short_C2;KR;Sacchrp_dh_NADP;NAD_binding_10	short chain dehydrogenase;Enoyl-(Acyl carrier protein;KR domain;Saccharopine dehydrogenase NADP binding domain;NAD(P
Chr01_112419302_112427014	Pig.03371	0	0	0	0	0	0	0	0	0	0	0.012961	0	KDSR-201	3-ketodihydrosphingosine reductase [Sus scrofa]	XP_001925948.1	3-ketodihydrosphingosine reductase [Sus scrofa]	GO:0047560;GO:0030148;GO:0005783;GO:0005789;GO:0006666;GO:0016491	molecular_function;biological_process;cellular_component;cellular_component;biological_process;molecular_function	3-dehydrosphinganine reductase activity;sphingolipid biosynthetic process;endoplasmic reticulum;endoplasmic reticulum membrane;3-keto-sphinganine metabolic process;oxidoreductase activity	K04708	E1.1.1.102	map00600	Sphingolipid metabolism	ENOG410YF8M	S:Function unknown	sp|Q06136|KDSR_HUMAN	3-ketodihydrosphingosine reductase OS=Homo sapiens OX=9606 GN=KDSR PE=1 SV=1	PF00106.25;PF13561.6;PF08659.10;PF03435.18;PF13460.6	adh_short;adh_short_C2;KR;Sacchrp_dh_NADP;NAD_binding_10	short chain dehydrogenase;Enoyl-(Acyl carrier protein;KR domain;Saccharopine dehydrogenase NADP binding domain;NAD(P
Chr01_112419302_112433322	Pig.03371	0	0	0	0	0	0	0	0.0142708	0	0	0	0	KDSR-201	3-ketodihydrosphingosine reductase [Sus scrofa]	XP_001925948.1	3-ketodihydrosphingosine reductase [Sus scrofa]	GO:0047560;GO:0030148;GO:0005783;GO:0005789;GO:0006666;GO:0016491	molecular_function;biological_process;cellular_component;cellular_component;biological_process;molecular_function	3-dehydrosphinganine reductase activity;sphingolipid biosynthetic process;endoplasmic reticulum;endoplasmic reticulum membrane;3-keto-sphinganine metabolic process;oxidoreductase activity	K04708	E1.1.1.102	map00600	Sphingolipid metabolism	ENOG410YF8M	S:Function unknown	sp|Q06136|KDSR_HUMAN	3-ketodihydrosphingosine reductase OS=Homo sapiens OX=9606 GN=KDSR PE=1 SV=1	PF00106.25;PF13561.6;PF08659.10;PF03435.18;PF13460.6	adh_short;adh_short_C2;KR;Sacchrp_dh_NADP;NAD_binding_10	short chain dehydrogenase;Enoyl-(Acyl carrier protein;KR domain;Saccharopine dehydrogenase NADP binding domain;NAD(P
Chr01_112419558_112437157	Pig.03371	0	0	0	0	0.0170529	0	0	0	0	0	0	0	KDSR-201	3-ketodihydrosphingosine reductase [Sus scrofa]	XP_001925948.1	3-ketodihydrosphingosine reductase [Sus scrofa]	GO:0047560;GO:0030148;GO:0005783;GO:0005789;GO:0006666;GO:0016491	molecular_function;biological_process;cellular_component;cellular_component;biological_process;molecular_function	3-dehydrosphinganine reductase activity;sphingolipid biosynthetic process;endoplasmic reticulum;endoplasmic reticulum membrane;3-keto-sphinganine metabolic process;oxidoreductase activity	K04708	E1.1.1.102	map00600	Sphingolipid metabolism	ENOG410YF8M	S:Function unknown	sp|Q06136|KDSR_HUMAN	3-ketodihydrosphingosine reductase OS=Homo sapiens OX=9606 GN=KDSR PE=1 SV=1	PF00106.25;PF13561.6;PF08659.10;PF03435.18;PF13460.6	adh_short;adh_short_C2;KR;Sacchrp_dh_NADP;NAD_binding_10	short chain dehydrogenase;Enoyl-(Acyl carrier protein;KR domain;Saccharopine dehydrogenase NADP binding domain;NAD(P
Chr01_112426823_112437157	Pig.03371	0	0	0	0	0	0	0.0217761	0	0	0	0	0	KDSR-201	3-ketodihydrosphingosine reductase [Sus scrofa]	XP_001925948.1	3-ketodihydrosphingosine reductase [Sus scrofa]	GO:0047560;GO:0030148;GO:0005783;GO:0005789;GO:0006666;GO:0016491	molecular_function;biological_process;cellular_component;cellular_component;biological_process;molecular_function	3-dehydrosphinganine reductase activity;sphingolipid biosynthetic process;endoplasmic reticulum;endoplasmic reticulum membrane;3-keto-sphinganine metabolic process;oxidoreductase activity	K04708	E1.1.1.102	map00600	Sphingolipid metabolism	ENOG410YF8M	S:Function unknown	sp|Q06136|KDSR_HUMAN	3-ketodihydrosphingosine reductase OS=Homo sapiens OX=9606 GN=KDSR PE=1 SV=1	PF00106.25;PF13561.6;PF08659.10;PF03435.18;PF13460.6	adh_short;adh_short_C2;KR;Sacchrp_dh_NADP;NAD_binding_10	short chain dehydrogenase;Enoyl-(Acyl carrier protein;KR domain;Saccharopine dehydrogenase NADP binding domain;NAD(P
Chr01_112764165_112767094	Pig.03373	0	0.0141047	0	0	0	0	0	0	0	0	0	0	PHLPP1-201	PH domain leucine-rich repeat-containing protein phosphatase 1 [Sus scrofa]	XP_020955283.1	PH domain leucine-rich repeat-containing protein phosphatase 1 [Sus scrofa]	GO:0002667;GO:0003824;GO:0051898;GO:0009649;GO:1900744;GO:0046328;GO:0042981	biological_process;molecular_function;biological_process;biological_process;biological_process;biological_process;biological_process	regulation of T cell anergy;catalytic activity;negative regulation of protein kinase B signaling;entrainment of circadian clock;regulation of p38MAPK cascade;regulation of JNK cascade;regulation of apoptotic process	K16340	PHLPP	map04151	PI3K-Akt signaling pathway	COG4886	S:Function unknown	sp|Q9WTR8|PHLP1_RAT	PH domain leucine-rich repeat protein phosphatase 1 OS=Rattus norvegicus OX=10116 GN=Phlpp1 PE=1 SV=1	PF13855.6;PF00481.21;PF12799.7;PF00169.29	LRR_8;PP2C;LRR_4;PH	Leucine rich repeat;Protein phosphatase 2C;Leucine Rich repeats (2 copies;PH domain
Chr01_112776488_112782192	Pig.03373	0	0	0	0	0	0	0	0	0	0.0204118	0	0	PHLPP1-201	PH domain leucine-rich repeat-containing protein phosphatase 1 [Sus scrofa]	XP_020955283.1	PH domain leucine-rich repeat-containing protein phosphatase 1 [Sus scrofa]	GO:0002667;GO:0003824;GO:0051898;GO:0009649;GO:1900744;GO:0046328;GO:0042981	biological_process;molecular_function;biological_process;biological_process;biological_process;biological_process;biological_process	regulation of T cell anergy;catalytic activity;negative regulation of protein kinase B signaling;entrainment of circadian clock;regulation of p38MAPK cascade;regulation of JNK cascade;regulation of apoptotic process	K16340	PHLPP	map04151	PI3K-Akt signaling pathway	COG4886	S:Function unknown	sp|Q9WTR8|PHLP1_RAT	PH domain leucine-rich repeat protein phosphatase 1 OS=Rattus norvegicus OX=10116 GN=Phlpp1 PE=1 SV=1	PF13855.6;PF00481.21;PF12799.7;PF00169.29	LRR_8;PP2C;LRR_4;PH	Leucine rich repeat;Protein phosphatase 2C;Leucine Rich repeats (2 copies;PH domain
Chr01_112776488_112794105	Pig.03373	0	0	0	0	0	0	0	0.0142708	0	0	0	0	PHLPP1-201	PH domain leucine-rich repeat-containing protein phosphatase 1 [Sus scrofa]	XP_020955283.1	PH domain leucine-rich repeat-containing protein phosphatase 1 [Sus scrofa]	GO:0002667;GO:0003824;GO:0051898;GO:0009649;GO:1900744;GO:0046328;GO:0042981	biological_process;molecular_function;biological_process;biological_process;biological_process;biological_process;biological_process	regulation of T cell anergy;catalytic activity;negative regulation of protein kinase B signaling;entrainment of circadian clock;regulation of p38MAPK cascade;regulation of JNK cascade;regulation of apoptotic process	K16340	PHLPP	map04151	PI3K-Akt signaling pathway	COG4886	S:Function unknown	sp|Q9WTR8|PHLP1_RAT	PH domain leucine-rich repeat protein phosphatase 1 OS=Rattus norvegicus OX=10116 GN=Phlpp1 PE=1 SV=1	PF13855.6;PF00481.21;PF12799.7;PF00169.29	LRR_8;PP2C;LRR_4;PH	Leucine rich repeat;Protein phosphatase 2C;Leucine Rich repeats (2 copies;PH domain
Chr01_112793943_112797401	Pig.03373	0	0	0	0	0.0170529	0	0	0.0214062	0	0.0136079	0	0	PHLPP1-201	PH domain leucine-rich repeat-containing protein phosphatase 1 [Sus scrofa]	XP_020955283.1	PH domain leucine-rich repeat-containing protein phosphatase 1 [Sus scrofa]	GO:0002667;GO:0003824;GO:0051898;GO:0009649;GO:1900744;GO:0046328;GO:0042981	biological_process;molecular_function;biological_process;biological_process;biological_process;biological_process;biological_process	regulation of T cell anergy;catalytic activity;negative regulation of protein kinase B signaling;entrainment of circadian clock;regulation of p38MAPK cascade;regulation of JNK cascade;regulation of apoptotic process	K16340	PHLPP	map04151	PI3K-Akt signaling pathway	COG4886	S:Function unknown	sp|Q9WTR8|PHLP1_RAT	PH domain leucine-rich repeat protein phosphatase 1 OS=Rattus norvegicus OX=10116 GN=Phlpp1 PE=1 SV=1	PF13855.6;PF00481.21;PF12799.7;PF00169.29	LRR_8;PP2C;LRR_4;PH	Leucine rich repeat;Protein phosphatase 2C;Leucine Rich repeats (2 copies;PH domain
Chr01_112793943_112824276	Pig.03373	0	0	0	0	0	0	0.0145174	0	0	0	0	0.0333383	PHLPP1-201	PH domain leucine-rich repeat-containing protein phosphatase 1 [Sus scrofa]	XP_020955283.1	PH domain leucine-rich repeat-containing protein phosphatase 1 [Sus scrofa]	GO:0002667;GO:0003824;GO:0051898;GO:0009649;GO:1900744;GO:0046328;GO:0042981	biological_process;molecular_function;biological_process;biological_process;biological_process;biological_process;biological_process	regulation of T cell anergy;catalytic activity;negative regulation of protein kinase B signaling;entrainment of circadian clock;regulation of p38MAPK cascade;regulation of JNK cascade;regulation of apoptotic process	K16340	PHLPP	map04151	PI3K-Akt signaling pathway	COG4886	S:Function unknown	sp|Q9WTR8|PHLP1_RAT	PH domain leucine-rich repeat protein phosphatase 1 OS=Rattus norvegicus OX=10116 GN=Phlpp1 PE=1 SV=1	PF13855.6;PF00481.21;PF12799.7;PF00169.29	LRR_8;PP2C;LRR_4;PH	Leucine rich repeat;Protein phosphatase 2C;Leucine Rich repeats (2 copies;PH domain
Chr01_112808097_112824276	Pig.03373	0	0	0	0	0	0	0.0290349	0	0	0	0	0	PHLPP1-201	PH domain leucine-rich repeat-containing protein phosphatase 1 [Sus scrofa]	XP_020955283.1	PH domain leucine-rich repeat-containing protein phosphatase 1 [Sus scrofa]	GO:0002667;GO:0003824;GO:0051898;GO:0009649;GO:1900744;GO:0046328;GO:0042981	biological_process;molecular_function;biological_process;biological_process;biological_process;biological_process;biological_process	regulation of T cell anergy;catalytic activity;negative regulation of protein kinase B signaling;entrainment of circadian clock;regulation of p38MAPK cascade;regulation of JNK cascade;regulation of apoptotic process	K16340	PHLPP	map04151	PI3K-Akt signaling pathway	COG4886	S:Function unknown	sp|Q9WTR8|PHLP1_RAT	PH domain leucine-rich repeat protein phosphatase 1 OS=Rattus norvegicus OX=10116 GN=Phlpp1 PE=1 SV=1	PF13855.6;PF00481.21;PF12799.7;PF00169.29	LRR_8;PP2C;LRR_4;PH	Leucine rich repeat;Protein phosphatase 2C;Leucine Rich repeats (2 copies;PH domain
Chr01_112846369_112872621	Pig.03373	0	0.0141047	0	0.0342898	0.0170529	0	0.0653284	0.0214062	0.0298655	0.0136079	0	0	PHLPP1-201	PH domain leucine-rich repeat-containing protein phosphatase 1 [Sus scrofa]	XP_020955283.1	PH domain leucine-rich repeat-containing protein phosphatase 1 [Sus scrofa]	GO:0002667;GO:0003824;GO:0051898;GO:0009649;GO:1900744;GO:0046328;GO:0042981	biological_process;molecular_function;biological_process;biological_process;biological_process;biological_process;biological_process	regulation of T cell anergy;catalytic activity;negative regulation of protein kinase B signaling;entrainment of circadian clock;regulation of p38MAPK cascade;regulation of JNK cascade;regulation of apoptotic process	K16340	PHLPP	map04151	PI3K-Akt signaling pathway	COG4886	S:Function unknown	sp|Q9WTR8|PHLP1_RAT	PH domain leucine-rich repeat protein phosphatase 1 OS=Rattus norvegicus OX=10116 GN=Phlpp1 PE=1 SV=1	PF13855.6;PF00481.21;PF12799.7;PF00169.29	LRR_8;PP2C;LRR_4;PH	Leucine rich repeat;Protein phosphatase 2C;Leucine Rich repeats (2 copies;PH domain
Chr01_112865599_112872621	Pig.03373	0	0	0	0.0257173	0.0170529	0.0180793	0.0145174	0.0428123	0.0522646	0	0	0	PHLPP1-201	PH domain leucine-rich repeat-containing protein phosphatase 1 [Sus scrofa]	XP_020955283.1	PH domain leucine-rich repeat-containing protein phosphatase 1 [Sus scrofa]	GO:0002667;GO:0003824;GO:0051898;GO:0009649;GO:1900744;GO:0046328;GO:0042981	biological_process;molecular_function;biological_process;biological_process;biological_process;biological_process;biological_process	regulation of T cell anergy;catalytic activity;negative regulation of protein kinase B signaling;entrainment of circadian clock;regulation of p38MAPK cascade;regulation of JNK cascade;regulation of apoptotic process	K16340	PHLPP	map04151	PI3K-Akt signaling pathway	COG4886	S:Function unknown	sp|Q9WTR8|PHLP1_RAT	PH domain leucine-rich repeat protein phosphatase 1 OS=Rattus norvegicus OX=10116 GN=Phlpp1 PE=1 SV=1	PF13855.6;PF00481.21;PF12799.7;PF00169.29	LRR_8;PP2C;LRR_4;PH	Leucine rich repeat;Protein phosphatase 2C;Leucine Rich repeats (2 copies;PH domain
Chr01_113079962_113118487	Pig.03374	0	0	0	0	0	0	0	0	0	0	0	0.020003	ZCCHC2-201	zinc finger CCHC domain-containing protein 2 [Sus scrofa]	XP_020955289.1	zinc finger CCHC domain-containing protein 2 [Sus scrofa]	GO:0035091;GO:0005737;GO:0008270;GO:0003676	molecular_function;cellular_component;molecular_function;molecular_function	phosphatidylinositol binding;cytoplasm;zinc ion binding;nucleic acid binding					ENOG4111U3M	S:Function unknown	sp|Q9C0B9|ZCHC2_HUMAN	Zinc finger CCHC domain-containing protein 2 OS=Homo sapiens OX=9606 GN=ZCCHC2 PE=1 SV=6	PF00098.23	zf-CCHC	Zinc knuckle
Chr01_113090727_113091264	Pig.03374	0	0.0141047	0	0	0	0	0	0	0	0	0	0	ZCCHC2-201	zinc finger CCHC domain-containing protein 2 [Sus scrofa]	XP_020955289.1	zinc finger CCHC domain-containing protein 2 [Sus scrofa]	GO:0035091;GO:0005737;GO:0008270;GO:0003676	molecular_function;cellular_component;molecular_function;molecular_function	phosphatidylinositol binding;cytoplasm;zinc ion binding;nucleic acid binding					ENOG4111U3M	S:Function unknown	sp|Q9C0B9|ZCHC2_HUMAN	Zinc finger CCHC domain-containing protein 2 OS=Homo sapiens OX=9606 GN=ZCCHC2 PE=1 SV=6	PF00098.23	zf-CCHC	Zinc knuckle
Chr01_113090727_113095638	Pig.03374	0	0	0	0	0	0	0.0145174	0.0142708	0	0	0	0	ZCCHC2-201	zinc finger CCHC domain-containing protein 2 [Sus scrofa]	XP_020955289.1	zinc finger CCHC domain-containing protein 2 [Sus scrofa]	GO:0035091;GO:0005737;GO:0008270;GO:0003676	molecular_function;cellular_component;molecular_function;molecular_function	phosphatidylinositol binding;cytoplasm;zinc ion binding;nucleic acid binding					ENOG4111U3M	S:Function unknown	sp|Q9C0B9|ZCHC2_HUMAN	Zinc finger CCHC domain-containing protein 2 OS=Homo sapiens OX=9606 GN=ZCCHC2 PE=1 SV=6	PF00098.23	zf-CCHC	Zinc knuckle
Chr01_113090727_113103770	Pig.03374	0	0	0	0	0	0	0	0	0.0223991	0	0	0	ZCCHC2-201	zinc finger CCHC domain-containing protein 2 [Sus scrofa]	XP_020955289.1	zinc finger CCHC domain-containing protein 2 [Sus scrofa]	GO:0035091;GO:0005737;GO:0008270;GO:0003676	molecular_function;cellular_component;molecular_function;molecular_function	phosphatidylinositol binding;cytoplasm;zinc ion binding;nucleic acid binding					ENOG4111U3M	S:Function unknown	sp|Q9C0B9|ZCHC2_HUMAN	Zinc finger CCHC domain-containing protein 2 OS=Homo sapiens OX=9606 GN=ZCCHC2 PE=1 SV=6	PF00098.23	zf-CCHC	Zinc knuckle
Chr01_113090727_113115516	Pig.03374	0	0	0	0	0	0	0.0145174	0	0	0	0	0	ZCCHC2-201	zinc finger CCHC domain-containing protein 2 [Sus scrofa]	XP_020955289.1	zinc finger CCHC domain-containing protein 2 [Sus scrofa]	GO:0035091;GO:0005737;GO:0008270;GO:0003676	molecular_function;cellular_component;molecular_function;molecular_function	phosphatidylinositol binding;cytoplasm;zinc ion binding;nucleic acid binding					ENOG4111U3M	S:Function unknown	sp|Q9C0B9|ZCHC2_HUMAN	Zinc finger CCHC domain-containing protein 2 OS=Homo sapiens OX=9606 GN=ZCCHC2 PE=1 SV=6	PF00098.23	zf-CCHC	Zinc knuckle
Chr01_113090727_113118487	Pig.03374	0	0	0	0.0514346	0	0	0	0	0	0	0	0	ZCCHC2-201	zinc finger CCHC domain-containing protein 2 [Sus scrofa]	XP_020955289.1	zinc finger CCHC domain-containing protein 2 [Sus scrofa]	GO:0035091;GO:0005737;GO:0008270;GO:0003676	molecular_function;cellular_component;molecular_function;molecular_function	phosphatidylinositol binding;cytoplasm;zinc ion binding;nucleic acid binding					ENOG4111U3M	S:Function unknown	sp|Q9C0B9|ZCHC2_HUMAN	Zinc finger CCHC domain-containing protein 2 OS=Homo sapiens OX=9606 GN=ZCCHC2 PE=1 SV=6	PF00098.23	zf-CCHC	Zinc knuckle
Chr01_113093185_113100750	Pig.03374	0	0	0	0	0	0	0.0145174	0.0214062	0	0	0	0	ZCCHC2-201	zinc finger CCHC domain-containing protein 2 [Sus scrofa]	XP_020955289.1	zinc finger CCHC domain-containing protein 2 [Sus scrofa]	GO:0035091;GO:0005737;GO:0008270;GO:0003676	molecular_function;cellular_component;molecular_function;molecular_function	phosphatidylinositol binding;cytoplasm;zinc ion binding;nucleic acid binding					ENOG4111U3M	S:Function unknown	sp|Q9C0B9|ZCHC2_HUMAN	Zinc finger CCHC domain-containing protein 2 OS=Homo sapiens OX=9606 GN=ZCCHC2 PE=1 SV=6	PF00098.23	zf-CCHC	Zinc knuckle
Chr01_113093185_113115516	Pig.03374	0	0	0	0.0257173	0	0.0180793	0	0.0285416	0.0223991	0.0136079	0.012961	0.020003	ZCCHC2-201	zinc finger CCHC domain-containing protein 2 [Sus scrofa]	XP_020955289.1	zinc finger CCHC domain-containing protein 2 [Sus scrofa]	GO:0035091;GO:0005737;GO:0008270;GO:0003676	molecular_function;cellular_component;molecular_function;molecular_function	phosphatidylinositol binding;cytoplasm;zinc ion binding;nucleic acid binding					ENOG4111U3M	S:Function unknown	sp|Q9C0B9|ZCHC2_HUMAN	Zinc finger CCHC domain-containing protein 2 OS=Homo sapiens OX=9606 GN=ZCCHC2 PE=1 SV=6	PF00098.23	zf-CCHC	Zinc knuckle
Chr01_113095577_113118487	Pig.03374	0	0	0	0	0	0.0180793	0	0	0	0	0	0	ZCCHC2-201	zinc finger CCHC domain-containing protein 2 [Sus scrofa]	XP_020955289.1	zinc finger CCHC domain-containing protein 2 [Sus scrofa]	GO:0035091;GO:0005737;GO:0008270;GO:0003676	molecular_function;cellular_component;molecular_function;molecular_function	phosphatidylinositol binding;cytoplasm;zinc ion binding;nucleic acid binding					ENOG4111U3M	S:Function unknown	sp|Q9C0B9|ZCHC2_HUMAN	Zinc finger CCHC domain-containing protein 2 OS=Homo sapiens OX=9606 GN=ZCCHC2 PE=1 SV=6	PF00098.23	zf-CCHC	Zinc knuckle
Chr01_113095581_113100750	Pig.03374	0.0136031	0	0	0	0	0	0	0.0214062	0.0223991	0	0	0	ZCCHC2-201	zinc finger CCHC domain-containing protein 2 [Sus scrofa]	XP_020955289.1	zinc finger CCHC domain-containing protein 2 [Sus scrofa]	GO:0035091;GO:0005737;GO:0008270;GO:0003676	molecular_function;cellular_component;molecular_function;molecular_function	phosphatidylinositol binding;cytoplasm;zinc ion binding;nucleic acid binding					ENOG4111U3M	S:Function unknown	sp|Q9C0B9|ZCHC2_HUMAN	Zinc finger CCHC domain-containing protein 2 OS=Homo sapiens OX=9606 GN=ZCCHC2 PE=1 SV=6	PF00098.23	zf-CCHC	Zinc knuckle
Chr01_113095581_113103770	Pig.03374	0.0204047	0	0	0	0	0	0	0.0142708	0.0223991	0	0	0	ZCCHC2-201	zinc finger CCHC domain-containing protein 2 [Sus scrofa]	XP_020955289.1	zinc finger CCHC domain-containing protein 2 [Sus scrofa]	GO:0035091;GO:0005737;GO:0008270;GO:0003676	molecular_function;cellular_component;molecular_function;molecular_function	phosphatidylinositol binding;cytoplasm;zinc ion binding;nucleic acid binding					ENOG4111U3M	S:Function unknown	sp|Q9C0B9|ZCHC2_HUMAN	Zinc finger CCHC domain-containing protein 2 OS=Homo sapiens OX=9606 GN=ZCCHC2 PE=1 SV=6	PF00098.23	zf-CCHC	Zinc knuckle
Chr01_113095581_113113174	Pig.03374	0.0544124	0	0.0625698	0.0685795	0.0767383	0.0813569	0.217761	0.121302	0.0895965	0.0136079	0.0194414	0.020003	ZCCHC2-201	zinc finger CCHC domain-containing protein 2 [Sus scrofa]	XP_020955289.1	zinc finger CCHC domain-containing protein 2 [Sus scrofa]	GO:0035091;GO:0005737;GO:0008270;GO:0003676	molecular_function;cellular_component;molecular_function;molecular_function	phosphatidylinositol binding;cytoplasm;zinc ion binding;nucleic acid binding					ENOG4111U3M	S:Function unknown	sp|Q9C0B9|ZCHC2_HUMAN	Zinc finger CCHC domain-containing protein 2 OS=Homo sapiens OX=9606 GN=ZCCHC2 PE=1 SV=6	PF00098.23	zf-CCHC	Zinc knuckle
Chr01_113095581_113118487	Pig.03374	0.0136031	0	0.0139044	0	0	0	0	0	0.0298655	0.0204118	0	0	ZCCHC2-201	zinc finger CCHC domain-containing protein 2 [Sus scrofa]	XP_020955289.1	zinc finger CCHC domain-containing protein 2 [Sus scrofa]	GO:0035091;GO:0005737;GO:0008270;GO:0003676	molecular_function;cellular_component;molecular_function;molecular_function	phosphatidylinositol binding;cytoplasm;zinc ion binding;nucleic acid binding					ENOG4111U3M	S:Function unknown	sp|Q9C0B9|ZCHC2_HUMAN	Zinc finger CCHC domain-containing protein 2 OS=Homo sapiens OX=9606 GN=ZCCHC2 PE=1 SV=6	PF00098.23	zf-CCHC	Zinc knuckle
Chr01_113097731_113115516	Pig.03374	0	0	0	0.0171449	0.0255794	0.0180793	0.0217761	0.0356769	0.0373319	0.0136079	0	0	ZCCHC2-201	zinc finger CCHC domain-containing protein 2 [Sus scrofa]	XP_020955289.1	zinc finger CCHC domain-containing protein 2 [Sus scrofa]	GO:0035091;GO:0005737;GO:0008270;GO:0003676	molecular_function;cellular_component;molecular_function;molecular_function	phosphatidylinositol binding;cytoplasm;zinc ion binding;nucleic acid binding					ENOG4111U3M	S:Function unknown	sp|Q9C0B9|ZCHC2_HUMAN	Zinc finger CCHC domain-containing protein 2 OS=Homo sapiens OX=9606 GN=ZCCHC2 PE=1 SV=6	PF00098.23	zf-CCHC	Zinc knuckle
Chr01_113097731_113118487	Pig.03374	0.0136031	0	0	0	0.0341059	0	0	0.0285416	0.0447982	0	0	0.0266706	ZCCHC2-201	zinc finger CCHC domain-containing protein 2 [Sus scrofa]	XP_020955289.1	zinc finger CCHC domain-containing protein 2 [Sus scrofa]	GO:0035091;GO:0005737;GO:0008270;GO:0003676	molecular_function;cellular_component;molecular_function;molecular_function	phosphatidylinositol binding;cytoplasm;zinc ion binding;nucleic acid binding					ENOG4111U3M	S:Function unknown	sp|Q9C0B9|ZCHC2_HUMAN	Zinc finger CCHC domain-containing protein 2 OS=Homo sapiens OX=9606 GN=ZCCHC2 PE=1 SV=6	PF00098.23	zf-CCHC	Zinc knuckle
Chr01_113100656_113113174	Pig.03374	0.0340078	0	0.0139044	0	0.0341059	0	0.0362936	0.0713539	0.0298655	0	0.012961	0.0666766	ZCCHC2-201	zinc finger CCHC domain-containing protein 2 [Sus scrofa]	XP_020955289.1	zinc finger CCHC domain-containing protein 2 [Sus scrofa]	GO:0035091;GO:0005737;GO:0008270;GO:0003676	molecular_function;cellular_component;molecular_function;molecular_function	phosphatidylinositol binding;cytoplasm;zinc ion binding;nucleic acid binding					ENOG4111U3M	S:Function unknown	sp|Q9C0B9|ZCHC2_HUMAN	Zinc finger CCHC domain-containing protein 2 OS=Homo sapiens OX=9606 GN=ZCCHC2 PE=1 SV=6	PF00098.23	zf-CCHC	Zinc knuckle
Chr01_113100656_113115516	Pig.03374	0	0	0	0	0	0	0	0	0.0149327	0	0	0	ZCCHC2-201	zinc finger CCHC domain-containing protein 2 [Sus scrofa]	XP_020955289.1	zinc finger CCHC domain-containing protein 2 [Sus scrofa]	GO:0035091;GO:0005737;GO:0008270;GO:0003676	molecular_function;cellular_component;molecular_function;molecular_function	phosphatidylinositol binding;cytoplasm;zinc ion binding;nucleic acid binding					ENOG4111U3M	S:Function unknown	sp|Q9C0B9|ZCHC2_HUMAN	Zinc finger CCHC domain-containing protein 2 OS=Homo sapiens OX=9606 GN=ZCCHC2 PE=1 SV=6	PF00098.23	zf-CCHC	Zinc knuckle
Chr01_113100656_113118487	Pig.03374	0.0544124	0.021157	0.0139044	0.0342898	0.0426324	0.0180793	0.0435523	0.0713539	0.0373319	0	0.0388829	0.0333383	ZCCHC2-201	zinc finger CCHC domain-containing protein 2 [Sus scrofa]	XP_020955289.1	zinc finger CCHC domain-containing protein 2 [Sus scrofa]	GO:0035091;GO:0005737;GO:0008270;GO:0003676	molecular_function;cellular_component;molecular_function;molecular_function	phosphatidylinositol binding;cytoplasm;zinc ion binding;nucleic acid binding					ENOG4111U3M	S:Function unknown	sp|Q9C0B9|ZCHC2_HUMAN	Zinc finger CCHC domain-containing protein 2 OS=Homo sapiens OX=9606 GN=ZCCHC2 PE=1 SV=6	PF00098.23	zf-CCHC	Zinc knuckle
Chr01_113113103_113118487	Pig.03374	0.061214	0.063471	0.0973308	0.0342898	0	0	0.0653284	0.0927601	0.0970628	0.0884511	0.0453634	0.140021	ZCCHC2-201	zinc finger CCHC domain-containing protein 2 [Sus scrofa]	XP_020955289.1	zinc finger CCHC domain-containing protein 2 [Sus scrofa]	GO:0035091;GO:0005737;GO:0008270;GO:0003676	molecular_function;cellular_component;molecular_function;molecular_function	phosphatidylinositol binding;cytoplasm;zinc ion binding;nucleic acid binding					ENOG4111U3M	S:Function unknown	sp|Q9C0B9|ZCHC2_HUMAN	Zinc finger CCHC domain-containing protein 2 OS=Homo sapiens OX=9606 GN=ZCCHC2 PE=1 SV=6	PF00098.23	zf-CCHC	Zinc knuckle
Chr01_113258198_113260145	Pig.03375	0	0	0.0139044	0	0	0	0	0	0	0	0	0	TNFRSF11A-201	tumor necrosis factor receptor superfamily member 11A isoform X1 [Sus scrofa]	XP_020955350.1	tumor necrosis factor receptor superfamily member 11A isoform X1 [Sus scrofa]	GO:0016021	cellular_component	integral component of membrane	K05147	TNFRSF11A, RANK, CD265	map04060	Cytokine-cytokine receptor interaction	ENOG41125ED	U:Intracellular trafficking, secretion, and vesicular transport	sp|Q9Y6Q6|TNR11_HUMAN	Tumor necrosis factor receptor superfamily member 11A OS=Homo sapiens OX=9606 GN=TNFRSF11A PE=1 SV=1	PF18278.1;PF00020.18	RANK_CRD_2;TNFR_c6	Receptor activator of the NF-KB cysteine-rich repeat domain 2;TNFR/NGFR cysteine-rich region
Chr01_113263813_113274164	Pig.03375	0	0.0141047	0	0	0	0	0	0	0	0	0	0	TNFRSF11A-201	tumor necrosis factor receptor superfamily member 11A isoform X1 [Sus scrofa]	XP_020955350.1	tumor necrosis factor receptor superfamily member 11A isoform X1 [Sus scrofa]	GO:0016021	cellular_component	integral component of membrane	K05147	TNFRSF11A, RANK, CD265	map04060	Cytokine-cytokine receptor interaction	ENOG41125ED	U:Intracellular trafficking, secretion, and vesicular transport	sp|Q9Y6Q6|TNR11_HUMAN	Tumor necrosis factor receptor superfamily member 11A OS=Homo sapiens OX=9606 GN=TNFRSF11A PE=1 SV=1	PF18278.1;PF00020.18	RANK_CRD_2;TNFR_c6	Receptor activator of the NF-KB cysteine-rich repeat domain 2;TNFR/NGFR cysteine-rich region
Chr01_113274039_113275949	Pig.03375	0	0	0	0	0	0	0	0.0285416	0	0	0	0	TNFRSF11A-201	tumor necrosis factor receptor superfamily member 11A isoform X1 [Sus scrofa]	XP_020955350.1	tumor necrosis factor receptor superfamily member 11A isoform X1 [Sus scrofa]	GO:0016021	cellular_component	integral component of membrane	K05147	TNFRSF11A, RANK, CD265	map04060	Cytokine-cytokine receptor interaction	ENOG41125ED	U:Intracellular trafficking, secretion, and vesicular transport	sp|Q9Y6Q6|TNR11_HUMAN	Tumor necrosis factor receptor superfamily member 11A OS=Homo sapiens OX=9606 GN=TNFRSF11A PE=1 SV=1	PF18278.1;PF00020.18	RANK_CRD_2;TNFR_c6	Receptor activator of the NF-KB cysteine-rich repeat domain 2;TNFR/NGFR cysteine-rich region
Chr01_113338128_113375685	Pig.03376	0	0	0	0	0	0	0	0	0.0223991	0	0	0	RELCH-201	lisH domain and HEAT repeat-containing protein KIAA1468 homolog isoform X3 [Sus scrofa]	XP_005654538.1	lisH domain and HEAT repeat-containing protein KIAA1468 homolog isoform X3 [Sus scrofa]	GO:0032367;GO:0005802	biological_process;cellular_component	intracellular cholesterol transport;trans-Golgi network					ENOG410Y5MU	S:Function unknown	sp|Q9P260|RELCH_HUMAN	RAB11-binding protein RELCH OS=Homo sapiens OX=9606 GN=RELCH PE=1 SV=2	PF02985.22;PF13646.6	HEAT;HEAT_2	HEAT repeat;HEAT repeats
Chr01_113349345_113375685	Pig.03376	0	0	0	0	0	0	0	0	0	0	0.012961	0	RELCH-201	lisH domain and HEAT repeat-containing protein KIAA1468 homolog isoform X3 [Sus scrofa]	XP_005654538.1	lisH domain and HEAT repeat-containing protein KIAA1468 homolog isoform X3 [Sus scrofa]	GO:0032367;GO:0005802	biological_process;cellular_component	intracellular cholesterol transport;trans-Golgi network					ENOG410Y5MU	S:Function unknown	sp|Q9P260|RELCH_HUMAN	RAB11-binding protein RELCH OS=Homo sapiens OX=9606 GN=RELCH PE=1 SV=2	PF02985.22;PF13646.6	HEAT;HEAT_2	HEAT repeat;HEAT repeats
Chr01_113354456_113355333	Pig.03376	0.0136031	0	0	0	0	0	0	0	0	0	0	0	RELCH-201	lisH domain and HEAT repeat-containing protein KIAA1468 homolog isoform X3 [Sus scrofa]	XP_005654538.1	lisH domain and HEAT repeat-containing protein KIAA1468 homolog isoform X3 [Sus scrofa]	GO:0032367;GO:0005802	biological_process;cellular_component	intracellular cholesterol transport;trans-Golgi network					ENOG410Y5MU	S:Function unknown	sp|Q9P260|RELCH_HUMAN	RAB11-binding protein RELCH OS=Homo sapiens OX=9606 GN=RELCH PE=1 SV=2	PF02985.22;PF13646.6	HEAT;HEAT_2	HEAT repeat;HEAT repeats
Chr01_113354456_113391836	Pig.03376	0	0	0	0	0	0	0	0.0570831	0	0	0	0	RELCH-201	lisH domain and HEAT repeat-containing protein KIAA1468 homolog isoform X3 [Sus scrofa]	XP_005654538.1	lisH domain and HEAT repeat-containing protein KIAA1468 homolog isoform X3 [Sus scrofa]	GO:0032367;GO:0005802	biological_process;cellular_component	intracellular cholesterol transport;trans-Golgi network					ENOG410Y5MU	S:Function unknown	sp|Q9P260|RELCH_HUMAN	RAB11-binding protein RELCH OS=Homo sapiens OX=9606 GN=RELCH PE=1 SV=2	PF02985.22;PF13646.6	HEAT;HEAT_2	HEAT repeat;HEAT repeats
Chr01_113359747_113375685	Pig.03376	0	0	0.0139044	0	0	0	0	0	0	0	0	0	RELCH-201	lisH domain and HEAT repeat-containing protein KIAA1468 homolog isoform X3 [Sus scrofa]	XP_005654538.1	lisH domain and HEAT repeat-containing protein KIAA1468 homolog isoform X3 [Sus scrofa]	GO:0032367;GO:0005802	biological_process;cellular_component	intracellular cholesterol transport;trans-Golgi network					ENOG410Y5MU	S:Function unknown	sp|Q9P260|RELCH_HUMAN	RAB11-binding protein RELCH OS=Homo sapiens OX=9606 GN=RELCH PE=1 SV=2	PF02985.22;PF13646.6	HEAT;HEAT_2	HEAT repeat;HEAT repeats
Chr01_113388434_113402198	Pig.03376	0.0340078	0.0141047	0.0139044	0.0171449	0	0.0180793	0.0145174	0.0285416	0	0	0	0	RELCH-201	lisH domain and HEAT repeat-containing protein KIAA1468 homolog isoform X3 [Sus scrofa]	XP_005654538.1	lisH domain and HEAT repeat-containing protein KIAA1468 homolog isoform X3 [Sus scrofa]	GO:0032367;GO:0005802	biological_process;cellular_component	intracellular cholesterol transport;trans-Golgi network					ENOG410Y5MU	S:Function unknown	sp|Q9P260|RELCH_HUMAN	RAB11-binding protein RELCH OS=Homo sapiens OX=9606 GN=RELCH PE=1 SV=2	PF02985.22;PF13646.6	HEAT;HEAT_2	HEAT repeat;HEAT repeats
Chr01_113388434_113410998	Pig.03376	0	0.021157	0	0	0.0170529	0	0	0	0.0373319	0	0	0	RELCH-201	lisH domain and HEAT repeat-containing protein KIAA1468 homolog isoform X3 [Sus scrofa]	XP_005654538.1	lisH domain and HEAT repeat-containing protein KIAA1468 homolog isoform X3 [Sus scrofa]	GO:0032367;GO:0005802	biological_process;cellular_component	intracellular cholesterol transport;trans-Golgi network					ENOG410Y5MU	S:Function unknown	sp|Q9P260|RELCH_HUMAN	RAB11-binding protein RELCH OS=Homo sapiens OX=9606 GN=RELCH PE=1 SV=2	PF02985.22;PF13646.6	HEAT;HEAT_2	HEAT repeat;HEAT repeats
Chr01_113390264_113391836	Pig.03376	0.0340078	0.0282093	0.034761	0.0342898	0	0	0.0435523	0.0142708	0.0522646	0	0	0.0266706	RELCH-201	lisH domain and HEAT repeat-containing protein KIAA1468 homolog isoform X3 [Sus scrofa]	XP_005654538.1	lisH domain and HEAT repeat-containing protein KIAA1468 homolog isoform X3 [Sus scrofa]	GO:0032367;GO:0005802	biological_process;cellular_component	intracellular cholesterol transport;trans-Golgi network					ENOG410Y5MU	S:Function unknown	sp|Q9P260|RELCH_HUMAN	RAB11-binding protein RELCH OS=Homo sapiens OX=9606 GN=RELCH PE=1 SV=2	PF02985.22;PF13646.6	HEAT;HEAT_2	HEAT repeat;HEAT repeats
Chr01_113390264_113410998	Pig.03376	0	0	0	0	0	0	0	0	0	0	0	0.0133353	RELCH-201	lisH domain and HEAT repeat-containing protein KIAA1468 homolog isoform X3 [Sus scrofa]	XP_005654538.1	lisH domain and HEAT repeat-containing protein KIAA1468 homolog isoform X3 [Sus scrofa]	GO:0032367;GO:0005802	biological_process;cellular_component	intracellular cholesterol transport;trans-Golgi network					ENOG410Y5MU	S:Function unknown	sp|Q9P260|RELCH_HUMAN	RAB11-binding protein RELCH OS=Homo sapiens OX=9606 GN=RELCH PE=1 SV=2	PF02985.22;PF13646.6	HEAT;HEAT_2	HEAT repeat;HEAT repeats
Chr01_113393011_113410998	Pig.03376	0	0	0	0	0	0	0	0	0.0149327	0	0	0	RELCH-201	lisH domain and HEAT repeat-containing protein KIAA1468 homolog isoform X3 [Sus scrofa]	XP_005654538.1	lisH domain and HEAT repeat-containing protein KIAA1468 homolog isoform X3 [Sus scrofa]	GO:0032367;GO:0005802	biological_process;cellular_component	intracellular cholesterol transport;trans-Golgi network					ENOG410Y5MU	S:Function unknown	sp|Q9P260|RELCH_HUMAN	RAB11-binding protein RELCH OS=Homo sapiens OX=9606 GN=RELCH PE=1 SV=2	PF02985.22;PF13646.6	HEAT;HEAT_2	HEAT repeat;HEAT repeats
Chr01_113401732_113410998	Pig.03376	0	0	0	0.0428622	0	0	0.0362936	0	0	0	0	0	RELCH-201	lisH domain and HEAT repeat-containing protein KIAA1468 homolog isoform X3 [Sus scrofa]	XP_005654538.1	lisH domain and HEAT repeat-containing protein KIAA1468 homolog isoform X3 [Sus scrofa]	GO:0032367;GO:0005802	biological_process;cellular_component	intracellular cholesterol transport;trans-Golgi network					ENOG410Y5MU	S:Function unknown	sp|Q9P260|RELCH_HUMAN	RAB11-binding protein RELCH OS=Homo sapiens OX=9606 GN=RELCH PE=1 SV=2	PF02985.22;PF13646.6	HEAT;HEAT_2	HEAT repeat;HEAT repeats
Chr01_113438434_113441241		0.0136031	0	0	0	0	0	0	0	0	0	0	0
Chr01_113438434_113443804		0	0	0	0.0171449	0	0	0	0	0.0149327	0	0	0
Chr01_113438434_113450181		0	0	0.0139044	0	0	0	0	0	0	0	0	0
Chr01_113438434_113463364		0	0	0	0	0	0	0.0145174	0	0	0	0	0
Chr01_113441120_113446161	Pig.03377	0	0	0	0	0	0	0	0	0.0149327	0	0	0	PIGN-201	GPI ethanolamine phosphate transferase 1 isoform X1 [Sus scrofa]	XP_020955427.1	GPI ethanolamine phosphate transferase 1 isoform X1 [Sus scrofa]	GO:0016021;GO:0005789;GO:0051377;GO:0006506	cellular_component;cellular_component;molecular_function;biological_process	integral component of membrane;endoplasmic reticulum membrane;mannose-ethanolamine phosphotransferase activity;GPI anchor biosynthetic process	K05285	PIGN	map00563	Glycosylphosphatidylinositol (GPI	COG1524	S:Function unknown	sp|O95427|PIGN_HUMAN	GPI ethanolamine phosphate transferase 1 OS=Homo sapiens OX=9606 GN=PIGN PE=1 SV=1	PF04987.14;PF01663.22;PF00884.23	PigN;Phosphodiest;Sulfatase	Phosphatidylinositolglycan class N (PIG-N;Type I phosphodiesterase / nucleotide pyrophosphatase;Sulfatase
Chr01_113441120_113460781	Pig.03377	0	0.0141047	0	0	0	0	0	0	0	0	0	0	PIGN-201	GPI ethanolamine phosphate transferase 1 isoform X1 [Sus scrofa]	XP_020955427.1	GPI ethanolamine phosphate transferase 1 isoform X1 [Sus scrofa]	GO:0016021;GO:0005789;GO:0051377;GO:0006506	cellular_component;cellular_component;molecular_function;biological_process	integral component of membrane;endoplasmic reticulum membrane;mannose-ethanolamine phosphotransferase activity;GPI anchor biosynthetic process	K05285	PIGN	map00563	Glycosylphosphatidylinositol (GPI	COG1524	S:Function unknown	sp|O95427|PIGN_HUMAN	GPI ethanolamine phosphate transferase 1 OS=Homo sapiens OX=9606 GN=PIGN PE=1 SV=1	PF04987.14;PF01663.22;PF00884.23	PigN;Phosphodiest;Sulfatase	Phosphatidylinositolglycan class N (PIG-N;Type I phosphodiesterase / nucleotide pyrophosphatase;Sulfatase
Chr01_113443706_113450181	Pig.03377	0	0	0	0	0	0	0	0	0.0149327	0	0	0	PIGN-201	GPI ethanolamine phosphate transferase 1 isoform X1 [Sus scrofa]	XP_020955427.1	GPI ethanolamine phosphate transferase 1 isoform X1 [Sus scrofa]	GO:0016021;GO:0005789;GO:0051377;GO:0006506	cellular_component;cellular_component;molecular_function;biological_process	integral component of membrane;endoplasmic reticulum membrane;mannose-ethanolamine phosphotransferase activity;GPI anchor biosynthetic process	K05285	PIGN	map00563	Glycosylphosphatidylinositol (GPI	COG1524	S:Function unknown	sp|O95427|PIGN_HUMAN	GPI ethanolamine phosphate transferase 1 OS=Homo sapiens OX=9606 GN=PIGN PE=1 SV=1	PF04987.14;PF01663.22;PF00884.23	PigN;Phosphodiest;Sulfatase	Phosphatidylinositolglycan class N (PIG-N;Type I phosphodiesterase / nucleotide pyrophosphatase;Sulfatase
Chr01_113443706_113454302	Pig.03377	0	0.0141047	0	0	0	0	0	0	0	0	0	0	PIGN-201	GPI ethanolamine phosphate transferase 1 isoform X1 [Sus scrofa]	XP_020955427.1	GPI ethanolamine phosphate transferase 1 isoform X1 [Sus scrofa]	GO:0016021;GO:0005789;GO:0051377;GO:0006506	cellular_component;cellular_component;molecular_function;biological_process	integral component of membrane;endoplasmic reticulum membrane;mannose-ethanolamine phosphotransferase activity;GPI anchor biosynthetic process	K05285	PIGN	map00563	Glycosylphosphatidylinositol (GPI	COG1524	S:Function unknown	sp|O95427|PIGN_HUMAN	GPI ethanolamine phosphate transferase 1 OS=Homo sapiens OX=9606 GN=PIGN PE=1 SV=1	PF04987.14;PF01663.22;PF00884.23	PigN;Phosphodiest;Sulfatase	Phosphatidylinositolglycan class N (PIG-N;Type I phosphodiesterase / nucleotide pyrophosphatase;Sulfatase
Chr01_113453177_113463364	Pig.03377	0	0	0	0	0	0	0.0362936	0	0	0	0	0	PIGN-201	GPI ethanolamine phosphate transferase 1 isoform X1 [Sus scrofa]	XP_020955427.1	GPI ethanolamine phosphate transferase 1 isoform X1 [Sus scrofa]	GO:0016021;GO:0005789;GO:0051377;GO:0006506	cellular_component;cellular_component;molecular_function;biological_process	integral component of membrane;endoplasmic reticulum membrane;mannose-ethanolamine phosphotransferase activity;GPI anchor biosynthetic process	K05285	PIGN	map00563	Glycosylphosphatidylinositol (GPI	COG1524	S:Function unknown	sp|O95427|PIGN_HUMAN	GPI ethanolamine phosphate transferase 1 OS=Homo sapiens OX=9606 GN=PIGN PE=1 SV=1	PF04987.14;PF01663.22;PF00884.23	PigN;Phosphodiest;Sulfatase	Phosphatidylinositolglycan class N (PIG-N;Type I phosphodiesterase / nucleotide pyrophosphatase;Sulfatase
Chr01_113454186_113463364	Pig.03377	0	0	0.0139044	0	0.0170529	0	0.0362936	0	0	0	0	0	PIGN-201	GPI ethanolamine phosphate transferase 1 isoform X1 [Sus scrofa]	XP_020955427.1	GPI ethanolamine phosphate transferase 1 isoform X1 [Sus scrofa]	GO:0016021;GO:0005789;GO:0051377;GO:0006506	cellular_component;cellular_component;molecular_function;biological_process	integral component of membrane;endoplasmic reticulum membrane;mannose-ethanolamine phosphotransferase activity;GPI anchor biosynthetic process	K05285	PIGN	map00563	Glycosylphosphatidylinositol (GPI	COG1524	S:Function unknown	sp|O95427|PIGN_HUMAN	GPI ethanolamine phosphate transferase 1 OS=Homo sapiens OX=9606 GN=PIGN PE=1 SV=1	PF04987.14;PF01663.22;PF00884.23	PigN;Phosphodiest;Sulfatase	Phosphatidylinositolglycan class N (PIG-N;Type I phosphodiesterase / nucleotide pyrophosphatase;Sulfatase
Chr01_113460722_113488033	Pig.03377	0	0	0.0208566	0	0	0	0	0	0	0	0	0	PIGN-201	GPI ethanolamine phosphate transferase 1 isoform X1 [Sus scrofa]	XP_020955427.1	GPI ethanolamine phosphate transferase 1 isoform X1 [Sus scrofa]	GO:0016021;GO:0005789;GO:0051377;GO:0006506	cellular_component;cellular_component;molecular_function;biological_process	integral component of membrane;endoplasmic reticulum membrane;mannose-ethanolamine phosphotransferase activity;GPI anchor biosynthetic process	K05285	PIGN	map00563	Glycosylphosphatidylinositol (GPI	COG1524	S:Function unknown	sp|O95427|PIGN_HUMAN	GPI ethanolamine phosphate transferase 1 OS=Homo sapiens OX=9606 GN=PIGN PE=1 SV=1	PF04987.14;PF01663.22;PF00884.23	PigN;Phosphodiest;Sulfatase	Phosphatidylinositolglycan class N (PIG-N;Type I phosphodiesterase / nucleotide pyrophosphatase;Sulfatase
Chr01_113483890_113485342	Pig.03377	0	0	0	0	0	0	0.0145174	0	0	0	0	0	PIGN-201	GPI ethanolamine phosphate transferase 1 isoform X1 [Sus scrofa]	XP_020955427.1	GPI ethanolamine phosphate transferase 1 isoform X1 [Sus scrofa]	GO:0016021;GO:0005789;GO:0051377;GO:0006506	cellular_component;cellular_component;molecular_function;biological_process	integral component of membrane;endoplasmic reticulum membrane;mannose-ethanolamine phosphotransferase activity;GPI anchor biosynthetic process	K05285	PIGN	map00563	Glycosylphosphatidylinositol (GPI	COG1524	S:Function unknown	sp|O95427|PIGN_HUMAN	GPI ethanolamine phosphate transferase 1 OS=Homo sapiens OX=9606 GN=PIGN PE=1 SV=1	PF04987.14;PF01663.22;PF00884.23	PigN;Phosphodiest;Sulfatase	Phosphatidylinositolglycan class N (PIG-N;Type I phosphodiesterase / nucleotide pyrophosphatase;Sulfatase
Chr01_113483890_113488033	Pig.03377	0	0	0	0	0.0170529	0	0	0	0	0	0	0	PIGN-201	GPI ethanolamine phosphate transferase 1 isoform X1 [Sus scrofa]	XP_020955427.1	GPI ethanolamine phosphate transferase 1 isoform X1 [Sus scrofa]	GO:0016021;GO:0005789;GO:0051377;GO:0006506	cellular_component;cellular_component;molecular_function;biological_process	integral component of membrane;endoplasmic reticulum membrane;mannose-ethanolamine phosphotransferase activity;GPI anchor biosynthetic process	K05285	PIGN	map00563	Glycosylphosphatidylinositol (GPI	COG1524	S:Function unknown	sp|O95427|PIGN_HUMAN	GPI ethanolamine phosphate transferase 1 OS=Homo sapiens OX=9606 GN=PIGN PE=1 SV=1	PF04987.14;PF01663.22;PF00884.23	PigN;Phosphodiest;Sulfatase	Phosphatidylinositolglycan class N (PIG-N;Type I phosphodiesterase / nucleotide pyrophosphatase;Sulfatase
Chr01_113500257_113502858	Pig.03377	0	0	0.0139044	0	0	0	0.0145174	0	0.0223991	0	0	0	PIGN-201	GPI ethanolamine phosphate transferase 1 isoform X1 [Sus scrofa]	XP_020955427.1	GPI ethanolamine phosphate transferase 1 isoform X1 [Sus scrofa]	GO:0016021;GO:0005789;GO:0051377;GO:0006506	cellular_component;cellular_component;molecular_function;biological_process	integral component of membrane;endoplasmic reticulum membrane;mannose-ethanolamine phosphotransferase activity;GPI anchor biosynthetic process	K05285	PIGN	map00563	Glycosylphosphatidylinositol (GPI	COG1524	S:Function unknown	sp|O95427|PIGN_HUMAN	GPI ethanolamine phosphate transferase 1 OS=Homo sapiens OX=9606 GN=PIGN PE=1 SV=1	PF04987.14;PF01663.22;PF00884.23	PigN;Phosphodiest;Sulfatase	Phosphatidylinositolglycan class N (PIG-N;Type I phosphodiesterase / nucleotide pyrophosphatase;Sulfatase
Chr01_113500257_113512655	Pig.03377	0	0	0	0	0	0	0.0145174	0	0	0	0	0	PIGN-201	GPI ethanolamine phosphate transferase 1 isoform X1 [Sus scrofa]	XP_020955427.1	GPI ethanolamine phosphate transferase 1 isoform X1 [Sus scrofa]	GO:0016021;GO:0005789;GO:0051377;GO:0006506	cellular_component;cellular_component;molecular_function;biological_process	integral component of membrane;endoplasmic reticulum membrane;mannose-ethanolamine phosphotransferase activity;GPI anchor biosynthetic process	K05285	PIGN	map00563	Glycosylphosphatidylinositol (GPI	COG1524	S:Function unknown	sp|O95427|PIGN_HUMAN	GPI ethanolamine phosphate transferase 1 OS=Homo sapiens OX=9606 GN=PIGN PE=1 SV=1	PF04987.14;PF01663.22;PF00884.23	PigN;Phosphodiest;Sulfatase	Phosphatidylinositolglycan class N (PIG-N;Type I phosphodiesterase / nucleotide pyrophosphatase;Sulfatase
Chr01_113502234_113512655	Pig.03377	0	0	0	0	0	0	0	0	0.0149327	0	0	0	PIGN-201	GPI ethanolamine phosphate transferase 1 isoform X1 [Sus scrofa]	XP_020955427.1	GPI ethanolamine phosphate transferase 1 isoform X1 [Sus scrofa]	GO:0016021;GO:0005789;GO:0051377;GO:0006506	cellular_component;cellular_component;molecular_function;biological_process	integral component of membrane;endoplasmic reticulum membrane;mannose-ethanolamine phosphotransferase activity;GPI anchor biosynthetic process	K05285	PIGN	map00563	Glycosylphosphatidylinositol (GPI	COG1524	S:Function unknown	sp|O95427|PIGN_HUMAN	GPI ethanolamine phosphate transferase 1 OS=Homo sapiens OX=9606 GN=PIGN PE=1 SV=1	PF04987.14;PF01663.22;PF00884.23	PigN;Phosphodiest;Sulfatase	Phosphatidylinositolglycan class N (PIG-N;Type I phosphodiesterase / nucleotide pyrophosphatase;Sulfatase
Chr01_11412088_11439444	Pig.03851	0	0	0	0	0	0.0180793	0	0	0	0	0	0	MSANTD3-TMEFF1-201	PREDICTED: myb/SANT-like DNA-binding domain-containing protein 3-like isoform X5 [Balaenoptera acutorostrata scammoni]	XP_012657761.1	tomoregulin-1 [Otolemur garnettii]	GO:0016021;GO:0005886;GO:0009887;GO:0009888	cellular_component;cellular_component;biological_process;biological_process	integral component of membrane;plasma membrane;animal organ morphogenesis;tissue development					ENOG410XQG4	S:Function unknown	sp|Q8IYR6|TEFF1_HUMAN	Tomoregulin-1 OS=Homo sapiens OX=9606 GN=TMEFF1 PE=1 SV=1	PF07648.15;PF00050.21	Kazal_2;Kazal_1	Kazal-type serine protease inhibitor domain;Kazal-type serine protease inhibitor domain
Chr01_11433049_11439444	Pig.03851	0	0	0	0	0	0	0	0.0142708	0	0	0	0	MSANTD3-TMEFF1-201	PREDICTED: myb/SANT-like DNA-binding domain-containing protein 3-like isoform X5 [Balaenoptera acutorostrata scammoni]	XP_012657761.1	tomoregulin-1 [Otolemur garnettii]	GO:0016021;GO:0005886;GO:0009887;GO:0009888	cellular_component;cellular_component;biological_process;biological_process	integral component of membrane;plasma membrane;animal organ morphogenesis;tissue development					ENOG410XQG4	S:Function unknown	sp|Q8IYR6|TEFF1_HUMAN	Tomoregulin-1 OS=Homo sapiens OX=9606 GN=TMEFF1 PE=1 SV=1	PF07648.15;PF00050.21	Kazal_2;Kazal_1	Kazal-type serine protease inhibitor domain;Kazal-type serine protease inhibitor domain
Chr01_1151007_1152614		0	0	0	0	0	0	0	0	0.0223991	0	0	0
Chr01_115728341_115748707	Pig.03384	0	0	0	0	0	0.0180793	0	0	0	0	0	0	CCBE1-201	collagen and calcium-binding EGF domain-containing protein 1 isoform X1 [Sus scrofa]	XP_005659897.1	collagen and calcium-binding EGF domain-containing protein 1 isoform X1 [Sus scrofa]	GO:1900748;GO:0030324;GO:0003016;GO:1901492;GO:0010575;GO:0001946;GO:0031012;GO:0005509;GO:0002020;GO:0045766;GO:0010595;GO:0005581;GO:0005518;GO:0010954;GO:0005615	biological_process;biological_process;biological_process;biological_process;biological_process;biological_process;cellular_component;molecular_function;molecular_function;biological_process;biological_process;cellular_component;molecular_function;biological_process;cellular_component	positive regulation of vascular endothelial growth factor signaling pathway;lung development;respiratory system process;positive regulation of lymphangiogenesis;positive regulation of vascular endothelial growth factor production;lymphangiogenesis;extracellular matrix;calcium ion binding;protease binding;positive regulation of angiogenesis;positive regulation of endothelial cell migration;collage…	K19638	CCBE1			ENOG4111SKA	S:Function unknown	sp|Q6UXH8|CCBE1_HUMAN	Collagen and calcium-binding EGF domain-containing protein 1 OS=Homo sapiens OX=9606 GN=CCBE1 PE=1 SV=1	PF01391.18;PF12662.7;PF07645.15;PF14670.6;PF00008.27	Collagen;cEGF;EGF_CA;FXa_inhibition;EGF	Collagen triple helix repeat (20 copies;Complement Clr-like EGF-like;Calcium-binding EGF domain;Coagulation Factor Xa inhibitory site;EGF-like domain
Chr01_11575048_11579583		0.0816186	0.042314	0.0556176	0.0857244	0.102318	0.0361586	0.130657	0.0998955	0.194126	0.115667	0.0583243	0.0933472
Chr01_11575048_11587008		0	0	0	0	0	0	0.0145174	0	0	0	0	0
Chr01_11578248_11579583	MSTRG.164,Pig.03853	0.0544124	0.0141047	0.0139044	0.0342898	0	0	0.0653284	0.0499477	0.0821301	0.0272157	0	0
Chr01_115827365_115828993	Pig.03385	0	0	0.0139044	0	0	0	0	0	0.0223991	0	0	0	LMAN1-201	protein ERGIC-53 [Sus scrofa]	XP_020955529.1	protein ERGIC-53 [Sus scrofa]	GO:0005737;GO:0016021;GO:0006888;GO:0005537	cellular_component;cellular_component;biological_process;molecular_function	cytoplasm;integral component of membrane;ER to Golgi vesicle-mediated transport;mannose binding	K10080	LMAN1, ERGIC53	map04141	Protein processing in endoplasmic reticulum	ENOG410ZFRX	S:Function unknown	sp|P49257|LMAN1_HUMAN	Protein ERGIC-53 OS=Homo sapiens OX=9606 GN=LMAN1 PE=1 SV=2	PF03388.13;PF18483.1	Lectin_leg-like;Bact_lectin	Legume-like lectin family;Bacterial lectin
Chr01_115827365_115833059	Pig.03385	0	0	0	0	0	0	0	0	0.0149327	0	0	0	LMAN1-201	protein ERGIC-53 [Sus scrofa]	XP_020955529.1	protein ERGIC-53 [Sus scrofa]	GO:0005737;GO:0016021;GO:0006888;GO:0005537	cellular_component;cellular_component;biological_process;molecular_function	cytoplasm;integral component of membrane;ER to Golgi vesicle-mediated transport;mannose binding	K10080	LMAN1, ERGIC53	map04141	Protein processing in endoplasmic reticulum	ENOG410ZFRX	S:Function unknown	sp|P49257|LMAN1_HUMAN	Protein ERGIC-53 OS=Homo sapiens OX=9606 GN=LMAN1 PE=1 SV=2	PF03388.13;PF18483.1	Lectin_leg-like;Bact_lectin	Legume-like lectin family;Bacterial lectin
Chr01_115827365_115837535	Pig.03385	0	0.0141047	0	0	0.0170529	0	0	0	0	0	0	0	LMAN1-201	protein ERGIC-53 [Sus scrofa]	XP_020955529.1	protein ERGIC-53 [Sus scrofa]	GO:0005737;GO:0016021;GO:0006888;GO:0005537	cellular_component;cellular_component;biological_process;molecular_function	cytoplasm;integral component of membrane;ER to Golgi vesicle-mediated transport;mannose binding	K10080	LMAN1, ERGIC53	map04141	Protein processing in endoplasmic reticulum	ENOG410ZFRX	S:Function unknown	sp|P49257|LMAN1_HUMAN	Protein ERGIC-53 OS=Homo sapiens OX=9606 GN=LMAN1 PE=1 SV=2	PF03388.13;PF18483.1	Lectin_leg-like;Bact_lectin	Legume-like lectin family;Bacterial lectin
Chr01_115827887_115828993	Pig.03385	0	0	0	0	0	0	0	0	0.0223991	0	0	0	LMAN1-201	protein ERGIC-53 [Sus scrofa]	XP_020955529.1	protein ERGIC-53 [Sus scrofa]	GO:0005737;GO:0016021;GO:0006888;GO:0005537	cellular_component;cellular_component;biological_process;molecular_function	cytoplasm;integral component of membrane;ER to Golgi vesicle-mediated transport;mannose binding	K10080	LMAN1, ERGIC53	map04141	Protein processing in endoplasmic reticulum	ENOG410ZFRX	S:Function unknown	sp|P49257|LMAN1_HUMAN	Protein ERGIC-53 OS=Homo sapiens OX=9606 GN=LMAN1 PE=1 SV=2	PF03388.13;PF18483.1	Lectin_leg-like;Bact_lectin	Legume-like lectin family;Bacterial lectin
Chr01_115827887_115833059	Pig.03385	0	0	0	0	0	0	0.0145174	0	0	0	0	0	LMAN1-201	protein ERGIC-53 [Sus scrofa]	XP_020955529.1	protein ERGIC-53 [Sus scrofa]	GO:0005737;GO:0016021;GO:0006888;GO:0005537	cellular_component;cellular_component;biological_process;molecular_function	cytoplasm;integral component of membrane;ER to Golgi vesicle-mediated transport;mannose binding	K10080	LMAN1, ERGIC53	map04141	Protein processing in endoplasmic reticulum	ENOG410ZFRX	S:Function unknown	sp|P49257|LMAN1_HUMAN	Protein ERGIC-53 OS=Homo sapiens OX=9606 GN=LMAN1 PE=1 SV=2	PF03388.13;PF18483.1	Lectin_leg-like;Bact_lectin	Legume-like lectin family;Bacterial lectin
Chr01_115827887_115835195	Pig.03385	0	0	0	0	0	0	0.0217761	0	0	0	0	0	LMAN1-201	protein ERGIC-53 [Sus scrofa]	XP_020955529.1	protein ERGIC-53 [Sus scrofa]	GO:0005737;GO:0016021;GO:0006888;GO:0005537	cellular_component;cellular_component;biological_process;molecular_function	cytoplasm;integral component of membrane;ER to Golgi vesicle-mediated transport;mannose binding	K10080	LMAN1, ERGIC53	map04141	Protein processing in endoplasmic reticulum	ENOG410ZFRX	S:Function unknown	sp|P49257|LMAN1_HUMAN	Protein ERGIC-53 OS=Homo sapiens OX=9606 GN=LMAN1 PE=1 SV=2	PF03388.13;PF18483.1	Lectin_leg-like;Bact_lectin	Legume-like lectin family;Bacterial lectin
Chr01_115827887_115837535	Pig.03385	0	0	0	0	0	0	0	0.0142708	0	0	0	0	LMAN1-201	protein ERGIC-53 [Sus scrofa]	XP_020955529.1	protein ERGIC-53 [Sus scrofa]	GO:0005737;GO:0016021;GO:0006888;GO:0005537	cellular_component;cellular_component;biological_process;molecular_function	cytoplasm;integral component of membrane;ER to Golgi vesicle-mediated transport;mannose binding	K10080	LMAN1, ERGIC53	map04141	Protein processing in endoplasmic reticulum	ENOG410ZFRX	S:Function unknown	sp|P49257|LMAN1_HUMAN	Protein ERGIC-53 OS=Homo sapiens OX=9606 GN=LMAN1 PE=1 SV=2	PF03388.13;PF18483.1	Lectin_leg-like;Bact_lectin	Legume-like lectin family;Bacterial lectin
Chr01_115828125_115833059	Pig.03385	0	0	0.0139044	0	0	0	0	0	0	0	0	0	LMAN1-201	protein ERGIC-53 [Sus scrofa]	XP_020955529.1	protein ERGIC-53 [Sus scrofa]	GO:0005737;GO:0016021;GO:0006888;GO:0005537	cellular_component;cellular_component;biological_process;molecular_function	cytoplasm;integral component of membrane;ER to Golgi vesicle-mediated transport;mannose binding	K10080	LMAN1, ERGIC53	map04141	Protein processing in endoplasmic reticulum	ENOG410ZFRX	S:Function unknown	sp|P49257|LMAN1_HUMAN	Protein ERGIC-53 OS=Homo sapiens OX=9606 GN=LMAN1 PE=1 SV=2	PF03388.13;PF18483.1	Lectin_leg-like;Bact_lectin	Legume-like lectin family;Bacterial lectin
Chr01_115832936_115837535	Pig.03385	0	0.0141047	0	0	0	0	0	0	0	0	0	0	LMAN1-201	protein ERGIC-53 [Sus scrofa]	XP_020955529.1	protein ERGIC-53 [Sus scrofa]	GO:0005737;GO:0016021;GO:0006888;GO:0005537	cellular_component;cellular_component;biological_process;molecular_function	cytoplasm;integral component of membrane;ER to Golgi vesicle-mediated transport;mannose binding	K10080	LMAN1, ERGIC53	map04141	Protein processing in endoplasmic reticulum	ENOG410ZFRX	S:Function unknown	sp|P49257|LMAN1_HUMAN	Protein ERGIC-53 OS=Homo sapiens OX=9606 GN=LMAN1 PE=1 SV=2	PF03388.13;PF18483.1	Lectin_leg-like;Bact_lectin	Legume-like lectin family;Bacterial lectin
Chr01_115832936_115842275	Pig.03385	0	0	0	0	0.0255794	0	0	0.0356769	0	0	0	0	LMAN1-201	protein ERGIC-53 [Sus scrofa]	XP_020955529.1	protein ERGIC-53 [Sus scrofa]	GO:0005737;GO:0016021;GO:0006888;GO:0005537	cellular_component;cellular_component;biological_process;molecular_function	cytoplasm;integral component of membrane;ER to Golgi vesicle-mediated transport;mannose binding	K10080	LMAN1, ERGIC53	map04141	Protein processing in endoplasmic reticulum	ENOG410ZFRX	S:Function unknown	sp|P49257|LMAN1_HUMAN	Protein ERGIC-53 OS=Homo sapiens OX=9606 GN=LMAN1 PE=1 SV=2	PF03388.13;PF18483.1	Lectin_leg-like;Bact_lectin	Legume-like lectin family;Bacterial lectin
Chr01_115835137_115837535	Pig.03385	0.0748171	0.0352617	0.0417132	0	0	0	0.0725871	0.0784893	0.0821301	0	0.012961	0.020003	LMAN1-201	protein ERGIC-53 [Sus scrofa]	XP_020955529.1	protein ERGIC-53 [Sus scrofa]	GO:0005737;GO:0016021;GO:0006888;GO:0005537	cellular_component;cellular_component;biological_process;molecular_function	cytoplasm;integral component of membrane;ER to Golgi vesicle-mediated transport;mannose binding	K10080	LMAN1, ERGIC53	map04141	Protein processing in endoplasmic reticulum	ENOG410ZFRX	S:Function unknown	sp|P49257|LMAN1_HUMAN	Protein ERGIC-53 OS=Homo sapiens OX=9606 GN=LMAN1 PE=1 SV=2	PF03388.13;PF18483.1	Lectin_leg-like;Bact_lectin	Legume-like lectin family;Bacterial lectin
Chr01_115837140_115837535	Pig.03385	0	0.0141047	0	0	0	0	0	0	0	0	0	0	LMAN1-201	protein ERGIC-53 [Sus scrofa]	XP_020955529.1	protein ERGIC-53 [Sus scrofa]	GO:0005737;GO:0016021;GO:0006888;GO:0005537	cellular_component;cellular_component;biological_process;molecular_function	cytoplasm;integral component of membrane;ER to Golgi vesicle-mediated transport;mannose binding	K10080	LMAN1, ERGIC53	map04141	Protein processing in endoplasmic reticulum	ENOG410ZFRX	S:Function unknown	sp|P49257|LMAN1_HUMAN	Protein ERGIC-53 OS=Homo sapiens OX=9606 GN=LMAN1 PE=1 SV=2	PF03388.13;PF18483.1	Lectin_leg-like;Bact_lectin	Legume-like lectin family;Bacterial lectin
Chr01_115842122_115844632	Pig.03385	0	0	0	0	0	0	0	0.0142708	0	0	0	0	LMAN1-201	protein ERGIC-53 [Sus scrofa]	XP_020955529.1	protein ERGIC-53 [Sus scrofa]	GO:0005737;GO:0016021;GO:0006888;GO:0005537	cellular_component;cellular_component;biological_process;molecular_function	cytoplasm;integral component of membrane;ER to Golgi vesicle-mediated transport;mannose binding	K10080	LMAN1, ERGIC53	map04141	Protein processing in endoplasmic reticulum	ENOG410ZFRX	S:Function unknown	sp|P49257|LMAN1_HUMAN	Protein ERGIC-53 OS=Homo sapiens OX=9606 GN=LMAN1 PE=1 SV=2	PF03388.13;PF18483.1	Lectin_leg-like;Bact_lectin	Legume-like lectin family;Bacterial lectin
Chr01_11597267_11608453	MSTRG.164,Pig.03853	0	0	0	0	0	0	0	0	0	0.0136079	0	0
Chr01_115974804_115980215	Pig.03389	0	0	0	0	0	0	0.0145174	0	0	0	0	0	SEC11C-201	LOW QUALITY PROTEIN: signal peptidase complex catalytic subunit SEC11C [Sus scrofa]	XP_003121761.3	LOW QUALITY PROTEIN: signal peptidase complex catalytic subunit SEC11C [Sus scrofa]	GO:0005787;GO:0016021;GO:0005789;GO:0008233;GO:0006465;GO:0008236	cellular_component;cellular_component;cellular_component;molecular_function;biological_process;molecular_function	signal peptidase complex;integral component of membrane;endoplasmic reticulum membrane;peptidase activity;signal peptide processing;serine-type peptidase activity	K13280	SEC11, sipW	map03060	Protein export	COG0681	O:Posttranslational modification, protein turnover, chaperones	sp|P13679|SC11C_CANLF	Signal peptidase complex catalytic subunit SEC11C OS=Canis lupus familiaris OX=9615 GN=SEC11C PE=1 SV=3	PF00717.23	Peptidase_S24	Peptidase S24-like
Chr01_116021983_116031487	Pig.03390	0	0	0	0	0	0	0	0	0	0.0136079	0	0	LOC101123982	O-acyltransferase like protein-like isoform X4 [Sus scrofa]	XP_020955601.1	O-acyltransferase like protein-like isoform X1 [Sus scrofa]	GO:0016021;GO:0016747	cellular_component;molecular_function	integral component of membrane;transferase activity, transferring acyl groups other than amino-acyl groups					ENOG410YD1T	O:Posttranslational modification, protein turnover, chaperones	sp|Q8BML2|OACYL_MOUSE	O-acyltransferase like protein OS=Mus musculus OX=10090 GN=Oacyl PE=2 SV=1	PF01757.22	Acyl_transf_3	Acyltransferase family
Chr01_11607082_11626492	MSTRG.164,Pig.03853	0	0	0	0	0	0	0.0145174	0	0	0	0	0
Chr01_11608320_11626492	MSTRG.164,Pig.03853	0	0.0141047	0	0	0	0	0	0	0	0	0	0
Chr01_116301554_116331756	Pig.03391	0	0	0	0	0	0	0	0	0	0	0	0.0133353	MALT1-201	mucosa-associated lymphoid tissue lymphoma translocation protein 1 isoform X1 [Sus scrofa]	XP_020955683.1	mucosa-associated lymphoid tissue lymphoma translocation protein 1 isoform X1 [Sus scrofa]	GO:0051092;GO:0004197	biological_process;molecular_function	positive regulation of NF-kappaB transcription factor activity;cysteine-type endopeptidase activity	K07369	MALT1	map05152	Tuberculosis	COG4249	S:Function unknown	sp|Q9UDY8|MALT1_HUMAN	Mucosa-associated lymphoid tissue lymphoma translocation protein 1 OS=Homo sapiens OX=9606 GN=MALT1 PE=1 SV=1	PF18703.1;PF13927.6;PF13895.6;PF00656.22;PF00047.25;PF07679.16;PF16680.5;PF18452.1	MALT1_Ig;Ig_3;Ig_2;Peptidase_C14;ig;I-set;Ig_4;Ig_6	MALT1 Ig-like domain;Immunoglobulin domain;Immunoglobulin domain;Caspase domain;Immunoglobulin domain;Immunoglobulin I-set domain;T-cell surface glycoprotein CD3 delta chain;Immunoglobulin domain
Chr01_116317104_116338449	Pig.03391	0	0	0	0	0	0	0	0	0	0.0272157	0	0	MALT1-201	mucosa-associated lymphoid tissue lymphoma translocation protein 1 isoform X1 [Sus scrofa]	XP_020955683.1	mucosa-associated lymphoid tissue lymphoma translocation protein 1 isoform X1 [Sus scrofa]	GO:0051092;GO:0004197	biological_process;molecular_function	positive regulation of NF-kappaB transcription factor activity;cysteine-type endopeptidase activity	K07369	MALT1	map05152	Tuberculosis	COG4249	S:Function unknown	sp|Q9UDY8|MALT1_HUMAN	Mucosa-associated lymphoid tissue lymphoma translocation protein 1 OS=Homo sapiens OX=9606 GN=MALT1 PE=1 SV=1	PF18703.1;PF13927.6;PF13895.6;PF00656.22;PF00047.25;PF07679.16;PF16680.5;PF18452.1	MALT1_Ig;Ig_3;Ig_2;Peptidase_C14;ig;I-set;Ig_4;Ig_6	MALT1 Ig-like domain;Immunoglobulin domain;Immunoglobulin domain;Caspase domain;Immunoglobulin domain;Immunoglobulin I-set domain;T-cell surface glycoprotein CD3 delta chain;Immunoglobulin domain
Chr01_11638246_11671536	MSTRG.164	0	0.0141047	0	0	0	0	0	0	0	0	0	0			XP_001925976.2	testis-expressed protein 10 [Sus scrofa]	GO:0097344;GO:0071339	cellular_component;cellular_component	Rix1 complex;MLL1 complex	K14827	IPI1, TEX10			ENOG410YR7T	S:Function unknown	sp|Q9NXF1|TEX10_HUMAN	Testis-expressed protein 10 OS=Homo sapiens OX=9606 GN=TEX10 PE=1 SV=2	PF12333.8;PF00612.27	Ipi1_N;IQ	Rix1 complex component involved in 60S ribosome maturation;IQ calmodulin-binding motif
Chr01_116606589_116610694	Pig.03393	0.0136031	0	0	0	0	0	0	0	0	0	0	0	NEDD4L-209	E3 ubiquitin-protein ligase NEDD4-like isoform X8 [Sus scrofa]	XP_020929530.1	E3 ubiquitin-protein ligase NEDD4-like isoform X8 [Sus scrofa]	GO:0042391;GO:0000209;GO:0060306;GO:0042176;GO:1901016;GO:0034765;GO:1903861;GO:0070936;GO:0061630;GO:0044325;GO:0005737;GO:0086005;GO:0070062;GO:0000122;GO:0019871;GO:0019870;GO:0005771;GO:0006883;GO:0005654;GO:0019058;GO:1901380;GO:0005794;GO:1902306;GO:0007588;GO:0015459;GO:0006814;GO:2001288;GO:2000650;GO:0010038;GO:0016567;GO:0030104;GO:0006513;GO:0004842;GO:0034220;GO:0005829;GO:0031647;GO:…	biological_process;biological_process;biological_process;biological_process;biological_process;biological_process;biological_process;biological_process;molecular_function;molecular_function;cellular_component;biological_process;cellular_component;biological_process;molecular_function;molecular_function;cellular_component;biological_process;cellular_component;biological_process;biological_process;…	regulation of membrane potential;protein polyubiquitination;regulation of membrane repolarization;regulation of protein catabolic process;regulation of potassium ion transmembrane transporter activity;regulation of ion transmembrane transport;positive regulation of dendrite extension;protein K48-linked ubiquitination;ubiquitin protein ligase activity;ion channel binding;cytoplasm;ventricular card…	K13305	NEDD4L	map04120	Ubiquitin mediated proteolysis	COG5021	S:Function unknown	sp|Q96PU5|NED4L_HUMAN	E3 ubiquitin-protein ligase NEDD4-like OS=Homo sapiens OX=9606 GN=NEDD4L PE=1 SV=2	PF00632.25;PF00397.26;PF00168.30	HECT;WW;C2	HECT-domain (ubiquitin-transferase;WW domain;C2 domain
Chr01_116628821_116638621	Pig.03393	0	0	0	0	0	0.0180793	0	0	0	0	0	0	NEDD4L-209	E3 ubiquitin-protein ligase NEDD4-like isoform X8 [Sus scrofa]	XP_020929530.1	E3 ubiquitin-protein ligase NEDD4-like isoform X8 [Sus scrofa]	GO:0042391;GO:0000209;GO:0060306;GO:0042176;GO:1901016;GO:0034765;GO:1903861;GO:0070936;GO:0061630;GO:0044325;GO:0005737;GO:0086005;GO:0070062;GO:0000122;GO:0019871;GO:0019870;GO:0005771;GO:0006883;GO:0005654;GO:0019058;GO:1901380;GO:0005794;GO:1902306;GO:0007588;GO:0015459;GO:0006814;GO:2001288;GO:2000650;GO:0010038;GO:0016567;GO:0030104;GO:0006513;GO:0004842;GO:0034220;GO:0005829;GO:0031647;GO:…	biological_process;biological_process;biological_process;biological_process;biological_process;biological_process;biological_process;biological_process;molecular_function;molecular_function;cellular_component;biological_process;cellular_component;biological_process;molecular_function;molecular_function;cellular_component;biological_process;cellular_component;biological_process;biological_process;…	regulation of membrane potential;protein polyubiquitination;regulation of membrane repolarization;regulation of protein catabolic process;regulation of potassium ion transmembrane transporter activity;regulation of ion transmembrane transport;positive regulation of dendrite extension;protein K48-linked ubiquitination;ubiquitin protein ligase activity;ion channel binding;cytoplasm;ventricular card…	K13305	NEDD4L	map04120	Ubiquitin mediated proteolysis	COG5021	S:Function unknown	sp|Q96PU5|NED4L_HUMAN	E3 ubiquitin-protein ligase NEDD4-like OS=Homo sapiens OX=9606 GN=NEDD4L PE=1 SV=2	PF00632.25;PF00397.26;PF00168.30	HECT;WW;C2	HECT-domain (ubiquitin-transferase;WW domain;C2 domain
Chr01_11671250_11671536	MSTRG.164	0	0	0	0	0	0	0	0.0142708	0	0.0204118	0	0			XP_001925976.2	testis-expressed protein 10 [Sus scrofa]	GO:0097344;GO:0071339	cellular_component;cellular_component	Rix1 complex;MLL1 complex	K14827	IPI1, TEX10			ENOG410YR7T	S:Function unknown	sp|Q9NXF1|TEX10_HUMAN	Testis-expressed protein 10 OS=Homo sapiens OX=9606 GN=TEX10 PE=1 SV=2	PF12333.8;PF00612.27	Ipi1_N;IQ	Rix1 complex component involved in 60S ribosome maturation;IQ calmodulin-binding motif
Chr01_116732627_116738195	Pig.03393	0	0	0	0	0.0170529	0	0.0145174	0	0.0149327	0	0	0	NEDD4L-209	E3 ubiquitin-protein ligase NEDD4-like isoform X8 [Sus scrofa]	XP_020929530.1	E3 ubiquitin-protein ligase NEDD4-like isoform X8 [Sus scrofa]	GO:0042391;GO:0000209;GO:0060306;GO:0042176;GO:1901016;GO:0034765;GO:1903861;GO:0070936;GO:0061630;GO:0044325;GO:0005737;GO:0086005;GO:0070062;GO:0000122;GO:0019871;GO:0019870;GO:0005771;GO:0006883;GO:0005654;GO:0019058;GO:1901380;GO:0005794;GO:1902306;GO:0007588;GO:0015459;GO:0006814;GO:2001288;GO:2000650;GO:0010038;GO:0016567;GO:0030104;GO:0006513;GO:0004842;GO:0034220;GO:0005829;GO:0031647;GO:…	biological_process;biological_process;biological_process;biological_process;biological_process;biological_process;biological_process;biological_process;molecular_function;molecular_function;cellular_component;biological_process;cellular_component;biological_process;molecular_function;molecular_function;cellular_component;biological_process;cellular_component;biological_process;biological_process;…	regulation of membrane potential;protein polyubiquitination;regulation of membrane repolarization;regulation of protein catabolic process;regulation of potassium ion transmembrane transporter activity;regulation of ion transmembrane transport;positive regulation of dendrite extension;protein K48-linked ubiquitination;ubiquitin protein ligase activity;ion channel binding;cytoplasm;ventricular card…	K13305	NEDD4L	map04120	Ubiquitin mediated proteolysis	COG5021	S:Function unknown	sp|Q96PU5|NED4L_HUMAN	E3 ubiquitin-protein ligase NEDD4-like OS=Homo sapiens OX=9606 GN=NEDD4L PE=1 SV=2	PF00632.25;PF00397.26;PF00168.30	HECT;WW;C2	HECT-domain (ubiquitin-transferase;WW domain;C2 domain
Chr01_116831679_116891701	Pig.03393	0	0	0	0	0	0	0	0.0142708	0	0	0	0	NEDD4L-209	E3 ubiquitin-protein ligase NEDD4-like isoform X8 [Sus scrofa]	XP_020929530.1	E3 ubiquitin-protein ligase NEDD4-like isoform X8 [Sus scrofa]	GO:0042391;GO:0000209;GO:0060306;GO:0042176;GO:1901016;GO:0034765;GO:1903861;GO:0070936;GO:0061630;GO:0044325;GO:0005737;GO:0086005;GO:0070062;GO:0000122;GO:0019871;GO:0019870;GO:0005771;GO:0006883;GO:0005654;GO:0019058;GO:1901380;GO:0005794;GO:1902306;GO:0007588;GO:0015459;GO:0006814;GO:2001288;GO:2000650;GO:0010038;GO:0016567;GO:0030104;GO:0006513;GO:0004842;GO:0034220;GO:0005829;GO:0031647;GO:…	biological_process;biological_process;biological_process;biological_process;biological_process;biological_process;biological_process;biological_process;molecular_function;molecular_function;cellular_component;biological_process;cellular_component;biological_process;molecular_function;molecular_function;cellular_component;biological_process;cellular_component;biological_process;biological_process;…	regulation of membrane potential;protein polyubiquitination;regulation of membrane repolarization;regulation of protein catabolic process;regulation of potassium ion transmembrane transporter activity;regulation of ion transmembrane transport;positive regulation of dendrite extension;protein K48-linked ubiquitination;ubiquitin protein ligase activity;ion channel binding;cytoplasm;ventricular card…	K13305	NEDD4L	map04120	Ubiquitin mediated proteolysis	COG5021	S:Function unknown	sp|Q96PU5|NED4L_HUMAN	E3 ubiquitin-protein ligase NEDD4-like OS=Homo sapiens OX=9606 GN=NEDD4L PE=1 SV=2	PF00632.25;PF00397.26;PF00168.30	HECT;WW;C2	HECT-domain (ubiquitin-transferase;WW domain;C2 domain
Chr01_117229780_117231288	Pig.03394	0	0	0	0.0171449	0	0	0.0217761	0	0	0	0	0	ATP8B1-201	phospholipid-transporting ATPase IC [Sus scrofa]	XP_020955690.1	phospholipid-transporting ATPase IC [Sus scrofa]	GO:0005794;GO:0006855;GO:0004012;GO:0005783;GO:0032420;GO:0007605;GO:0016021;GO:0000287;GO:0007030;GO:0016324;GO:0060119;GO:0045892;GO:0015247;GO:0005886;GO:1901612;GO:0008206;GO:0032534;GO:0021650;GO:0005524;GO:0045332	cellular_component;biological_process;molecular_function;cellular_component;cellular_component;biological_process;cellular_component;molecular_function;biological_process;cellular_component;biological_process;biological_process;molecular_function;cellular_component;molecular_function;biological_process;biological_process;biological_process;molecular_function;biological_process	Golgi apparatus;drug transmembrane transport;phospholipid-translocating ATPase activity;endoplasmic reticulum;stereocilium;sensory perception of sound;integral component of membrane;magnesium ion binding;Golgi organization;apical plasma membrane;inner ear receptor cell development;negative regulation of transcription, DNA-templated;aminophospholipid transporter activity;plasma membrane;cardiolipi…	K01530	E7.6.2.1			ENOG410XPYK	S:Function unknown	sp|O43520|AT8B1_HUMAN	Phospholipid-transporting ATPase IC OS=Homo sapiens OX=9606 GN=ATP8B1 PE=1 SV=3	PF16212.5;PF16209.5;PF13246.6;PF00702.26;PF00122.20;PF08282.12	PhoLip_ATPase_C;PhoLip_ATPase_N;Cation_ATPase;Hydrolase;E1-E2_ATPase;Hydrolase_3	Phospholipid-translocating P-type ATPase C-terminal;Phospholipid-translocating ATPase N-terminal;Cation transport ATPase (P-type;haloacid dehalogenase-like hydrolase;E1-E2 ATPase;haloacid dehalogenase-like hydrolase
Chr01_117229780_117233228	Pig.03394	0	0	0	0	0	0	0	0	0.0149327	0	0	0	ATP8B1-201	phospholipid-transporting ATPase IC [Sus scrofa]	XP_020955690.1	phospholipid-transporting ATPase IC [Sus scrofa]	GO:0005794;GO:0006855;GO:0004012;GO:0005783;GO:0032420;GO:0007605;GO:0016021;GO:0000287;GO:0007030;GO:0016324;GO:0060119;GO:0045892;GO:0015247;GO:0005886;GO:1901612;GO:0008206;GO:0032534;GO:0021650;GO:0005524;GO:0045332	cellular_component;biological_process;molecular_function;cellular_component;cellular_component;biological_process;cellular_component;molecular_function;biological_process;cellular_component;biological_process;biological_process;molecular_function;cellular_component;molecular_function;biological_process;biological_process;biological_process;molecular_function;biological_process	Golgi apparatus;drug transmembrane transport;phospholipid-translocating ATPase activity;endoplasmic reticulum;stereocilium;sensory perception of sound;integral component of membrane;magnesium ion binding;Golgi organization;apical plasma membrane;inner ear receptor cell development;negative regulation of transcription, DNA-templated;aminophospholipid transporter activity;plasma membrane;cardiolipi…	K01530	E7.6.2.1			ENOG410XPYK	S:Function unknown	sp|O43520|AT8B1_HUMAN	Phospholipid-transporting ATPase IC OS=Homo sapiens OX=9606 GN=ATP8B1 PE=1 SV=3	PF16212.5;PF16209.5;PF13246.6;PF00702.26;PF00122.20;PF08282.12	PhoLip_ATPase_C;PhoLip_ATPase_N;Cation_ATPase;Hydrolase;E1-E2_ATPase;Hydrolase_3	Phospholipid-translocating P-type ATPase C-terminal;Phospholipid-translocating ATPase N-terminal;Cation transport ATPase (P-type;haloacid dehalogenase-like hydrolase;E1-E2 ATPase;haloacid dehalogenase-like hydrolase
Chr01_117229780_117236569	Pig.03394	0	0.0282093	0.0208566	0	0.0341059	0	0.0725871	0.0642185	0.0149327	0	0	0.0600089	ATP8B1-201	phospholipid-transporting ATPase IC [Sus scrofa]	XP_020955690.1	phospholipid-transporting ATPase IC [Sus scrofa]	GO:0005794;GO:0006855;GO:0004012;GO:0005783;GO:0032420;GO:0007605;GO:0016021;GO:0000287;GO:0007030;GO:0016324;GO:0060119;GO:0045892;GO:0015247;GO:0005886;GO:1901612;GO:0008206;GO:0032534;GO:0021650;GO:0005524;GO:0045332	cellular_component;biological_process;molecular_function;cellular_component;cellular_component;biological_process;cellular_component;molecular_function;biological_process;cellular_component;biological_process;biological_process;molecular_function;cellular_component;molecular_function;biological_process;biological_process;biological_process;molecular_function;biological_process	Golgi apparatus;drug transmembrane transport;phospholipid-translocating ATPase activity;endoplasmic reticulum;stereocilium;sensory perception of sound;integral component of membrane;magnesium ion binding;Golgi organization;apical plasma membrane;inner ear receptor cell development;negative regulation of transcription, DNA-templated;aminophospholipid transporter activity;plasma membrane;cardiolipi…	K01530	E7.6.2.1			ENOG410XPYK	S:Function unknown	sp|O43520|AT8B1_HUMAN	Phospholipid-transporting ATPase IC OS=Homo sapiens OX=9606 GN=ATP8B1 PE=1 SV=3	PF16212.5;PF16209.5;PF13246.6;PF00702.26;PF00122.20;PF08282.12	PhoLip_ATPase_C;PhoLip_ATPase_N;Cation_ATPase;Hydrolase;E1-E2_ATPase;Hydrolase_3	Phospholipid-translocating P-type ATPase C-terminal;Phospholipid-translocating ATPase N-terminal;Cation transport ATPase (P-type;haloacid dehalogenase-like hydrolase;E1-E2 ATPase;haloacid dehalogenase-like hydrolase
Chr01_117229780_117248683	Pig.03394	0	0.0141047	0	0	0	0	0	0	0	0	0	0	ATP8B1-201	phospholipid-transporting ATPase IC [Sus scrofa]	XP_020955690.1	phospholipid-transporting ATPase IC [Sus scrofa]	GO:0005794;GO:0006855;GO:0004012;GO:0005783;GO:0032420;GO:0007605;GO:0016021;GO:0000287;GO:0007030;GO:0016324;GO:0060119;GO:0045892;GO:0015247;GO:0005886;GO:1901612;GO:0008206;GO:0032534;GO:0021650;GO:0005524;GO:0045332	cellular_component;biological_process;molecular_function;cellular_component;cellular_component;biological_process;cellular_component;molecular_function;biological_process;cellular_component;biological_process;biological_process;molecular_function;cellular_component;molecular_function;biological_process;biological_process;biological_process;molecular_function;biological_process	Golgi apparatus;drug transmembrane transport;phospholipid-translocating ATPase activity;endoplasmic reticulum;stereocilium;sensory perception of sound;integral component of membrane;magnesium ion binding;Golgi organization;apical plasma membrane;inner ear receptor cell development;negative regulation of transcription, DNA-templated;aminophospholipid transporter activity;plasma membrane;cardiolipi…	K01530	E7.6.2.1			ENOG410XPYK	S:Function unknown	sp|O43520|AT8B1_HUMAN	Phospholipid-transporting ATPase IC OS=Homo sapiens OX=9606 GN=ATP8B1 PE=1 SV=3	PF16212.5;PF16209.5;PF13246.6;PF00702.26;PF00122.20;PF08282.12	PhoLip_ATPase_C;PhoLip_ATPase_N;Cation_ATPase;Hydrolase;E1-E2_ATPase;Hydrolase_3	Phospholipid-translocating P-type ATPase C-terminal;Phospholipid-translocating ATPase N-terminal;Cation transport ATPase (P-type;haloacid dehalogenase-like hydrolase;E1-E2 ATPase;haloacid dehalogenase-like hydrolase
Chr01_117236284_117236569	Pig.03394	0	0	0	0	0	0	0	0.0214062	0	0	0	0	ATP8B1-201	phospholipid-transporting ATPase IC [Sus scrofa]	XP_020955690.1	phospholipid-transporting ATPase IC [Sus scrofa]	GO:0005794;GO:0006855;GO:0004012;GO:0005783;GO:0032420;GO:0007605;GO:0016021;GO:0000287;GO:0007030;GO:0016324;GO:0060119;GO:0045892;GO:0015247;GO:0005886;GO:1901612;GO:0008206;GO:0032534;GO:0021650;GO:0005524;GO:0045332	cellular_component;biological_process;molecular_function;cellular_component;cellular_component;biological_process;cellular_component;molecular_function;biological_process;cellular_component;biological_process;biological_process;molecular_function;cellular_component;molecular_function;biological_process;biological_process;biological_process;molecular_function;biological_process	Golgi apparatus;drug transmembrane transport;phospholipid-translocating ATPase activity;endoplasmic reticulum;stereocilium;sensory perception of sound;integral component of membrane;magnesium ion binding;Golgi organization;apical plasma membrane;inner ear receptor cell development;negative regulation of transcription, DNA-templated;aminophospholipid transporter activity;plasma membrane;cardiolipi…	K01530	E7.6.2.1			ENOG410XPYK	S:Function unknown	sp|O43520|AT8B1_HUMAN	Phospholipid-transporting ATPase IC OS=Homo sapiens OX=9606 GN=ATP8B1 PE=1 SV=3	PF16212.5;PF16209.5;PF13246.6;PF00702.26;PF00122.20;PF08282.12	PhoLip_ATPase_C;PhoLip_ATPase_N;Cation_ATPase;Hydrolase;E1-E2_ATPase;Hydrolase_3	Phospholipid-translocating P-type ATPase C-terminal;Phospholipid-translocating ATPase N-terminal;Cation transport ATPase (P-type;haloacid dehalogenase-like hydrolase;E1-E2 ATPase;haloacid dehalogenase-like hydrolase
Chr01_117236284_117242279	Pig.03394	0	0	0	0	0	0	0.0145174	0	0	0.0136079	0	0	ATP8B1-201	phospholipid-transporting ATPase IC [Sus scrofa]	XP_020955690.1	phospholipid-transporting ATPase IC [Sus scrofa]	GO:0005794;GO:0006855;GO:0004012;GO:0005783;GO:0032420;GO:0007605;GO:0016021;GO:0000287;GO:0007030;GO:0016324;GO:0060119;GO:0045892;GO:0015247;GO:0005886;GO:1901612;GO:0008206;GO:0032534;GO:0021650;GO:0005524;GO:0045332	cellular_component;biological_process;molecular_function;cellular_component;cellular_component;biological_process;cellular_component;molecular_function;biological_process;cellular_component;biological_process;biological_process;molecular_function;cellular_component;molecular_function;biological_process;biological_process;biological_process;molecular_function;biological_process	Golgi apparatus;drug transmembrane transport;phospholipid-translocating ATPase activity;endoplasmic reticulum;stereocilium;sensory perception of sound;integral component of membrane;magnesium ion binding;Golgi organization;apical plasma membrane;inner ear receptor cell development;negative regulation of transcription, DNA-templated;aminophospholipid transporter activity;plasma membrane;cardiolipi…	K01530	E7.6.2.1			ENOG410XPYK	S:Function unknown	sp|O43520|AT8B1_HUMAN	Phospholipid-transporting ATPase IC OS=Homo sapiens OX=9606 GN=ATP8B1 PE=1 SV=3	PF16212.5;PF16209.5;PF13246.6;PF00702.26;PF00122.20;PF08282.12	PhoLip_ATPase_C;PhoLip_ATPase_N;Cation_ATPase;Hydrolase;E1-E2_ATPase;Hydrolase_3	Phospholipid-translocating P-type ATPase C-terminal;Phospholipid-translocating ATPase N-terminal;Cation transport ATPase (P-type;haloacid dehalogenase-like hydrolase;E1-E2 ATPase;haloacid dehalogenase-like hydrolase
Chr01_117236284_117248683	Pig.03394	0	0	0	0	0	0	0	0	0	0	0	0.0133353	ATP8B1-201	phospholipid-transporting ATPase IC [Sus scrofa]	XP_020955690.1	phospholipid-transporting ATPase IC [Sus scrofa]	GO:0005794;GO:0006855;GO:0004012;GO:0005783;GO:0032420;GO:0007605;GO:0016021;GO:0000287;GO:0007030;GO:0016324;GO:0060119;GO:0045892;GO:0015247;GO:0005886;GO:1901612;GO:0008206;GO:0032534;GO:0021650;GO:0005524;GO:0045332	cellular_component;biological_process;molecular_function;cellular_component;cellular_component;biological_process;cellular_component;molecular_function;biological_process;cellular_component;biological_process;biological_process;molecular_function;cellular_component;molecular_function;biological_process;biological_process;biological_process;molecular_function;biological_process	Golgi apparatus;drug transmembrane transport;phospholipid-translocating ATPase activity;endoplasmic reticulum;stereocilium;sensory perception of sound;integral component of membrane;magnesium ion binding;Golgi organization;apical plasma membrane;inner ear receptor cell development;negative regulation of transcription, DNA-templated;aminophospholipid transporter activity;plasma membrane;cardiolipi…	K01530	E7.6.2.1			ENOG410XPYK	S:Function unknown	sp|O43520|AT8B1_HUMAN	Phospholipid-transporting ATPase IC OS=Homo sapiens OX=9606 GN=ATP8B1 PE=1 SV=3	PF16212.5;PF16209.5;PF13246.6;PF00702.26;PF00122.20;PF08282.12	PhoLip_ATPase_C;PhoLip_ATPase_N;Cation_ATPase;Hydrolase;E1-E2_ATPase;Hydrolase_3	Phospholipid-translocating P-type ATPase C-terminal;Phospholipid-translocating ATPase N-terminal;Cation transport ATPase (P-type;haloacid dehalogenase-like hydrolase;E1-E2 ATPase;haloacid dehalogenase-like hydrolase
Chr01_117242089_117248683	Pig.03394	0	0	0	0	0.0170529	0	0	0	0	0	0	0	ATP8B1-201	phospholipid-transporting ATPase IC [Sus scrofa]	XP_020955690.1	phospholipid-transporting ATPase IC [Sus scrofa]	GO:0005794;GO:0006855;GO:0004012;GO:0005783;GO:0032420;GO:0007605;GO:0016021;GO:0000287;GO:0007030;GO:0016324;GO:0060119;GO:0045892;GO:0015247;GO:0005886;GO:1901612;GO:0008206;GO:0032534;GO:0021650;GO:0005524;GO:0045332	cellular_component;biological_process;molecular_function;cellular_component;cellular_component;biological_process;cellular_component;molecular_function;biological_process;cellular_component;biological_process;biological_process;molecular_function;cellular_component;molecular_function;biological_process;biological_process;biological_process;molecular_function;biological_process	Golgi apparatus;drug transmembrane transport;phospholipid-translocating ATPase activity;endoplasmic reticulum;stereocilium;sensory perception of sound;integral component of membrane;magnesium ion binding;Golgi organization;apical plasma membrane;inner ear receptor cell development;negative regulation of transcription, DNA-templated;aminophospholipid transporter activity;plasma membrane;cardiolipi…	K01530	E7.6.2.1			ENOG410XPYK	S:Function unknown	sp|O43520|AT8B1_HUMAN	Phospholipid-transporting ATPase IC OS=Homo sapiens OX=9606 GN=ATP8B1 PE=1 SV=3	PF16212.5;PF16209.5;PF13246.6;PF00702.26;PF00122.20;PF08282.12	PhoLip_ATPase_C;PhoLip_ATPase_N;Cation_ATPase;Hydrolase;E1-E2_ATPase;Hydrolase_3	Phospholipid-translocating P-type ATPase C-terminal;Phospholipid-translocating ATPase N-terminal;Cation transport ATPase (P-type;haloacid dehalogenase-like hydrolase;E1-E2 ATPase;haloacid dehalogenase-like hydrolase
Chr01_117242089_117258116	Pig.03394	0	0.0282093	0	0	0	0	0.0145174	0	0.0149327	0	0.012961	0	ATP8B1-201	phospholipid-transporting ATPase IC [Sus scrofa]	XP_020955690.1	phospholipid-transporting ATPase IC [Sus scrofa]	GO:0005794;GO:0006855;GO:0004012;GO:0005783;GO:0032420;GO:0007605;GO:0016021;GO:0000287;GO:0007030;GO:0016324;GO:0060119;GO:0045892;GO:0015247;GO:0005886;GO:1901612;GO:0008206;GO:0032534;GO:0021650;GO:0005524;GO:0045332	cellular_component;biological_process;molecular_function;cellular_component;cellular_component;biological_process;cellular_component;molecular_function;biological_process;cellular_component;biological_process;biological_process;molecular_function;cellular_component;molecular_function;biological_process;biological_process;biological_process;molecular_function;biological_process	Golgi apparatus;drug transmembrane transport;phospholipid-translocating ATPase activity;endoplasmic reticulum;stereocilium;sensory perception of sound;integral component of membrane;magnesium ion binding;Golgi organization;apical plasma membrane;inner ear receptor cell development;negative regulation of transcription, DNA-templated;aminophospholipid transporter activity;plasma membrane;cardiolipi…	K01530	E7.6.2.1			ENOG410XPYK	S:Function unknown	sp|O43520|AT8B1_HUMAN	Phospholipid-transporting ATPase IC OS=Homo sapiens OX=9606 GN=ATP8B1 PE=1 SV=3	PF16212.5;PF16209.5;PF13246.6;PF00702.26;PF00122.20;PF08282.12	PhoLip_ATPase_C;PhoLip_ATPase_N;Cation_ATPase;Hydrolase;E1-E2_ATPase;Hydrolase_3	Phospholipid-translocating P-type ATPase C-terminal;Phospholipid-translocating ATPase N-terminal;Cation transport ATPase (P-type;haloacid dehalogenase-like hydrolase;E1-E2 ATPase;haloacid dehalogenase-like hydrolase
Chr01_117245683_117248683	Pig.03394	0	0	0	0.0171449	0	0	0	0.0142708	0	0	0	0	ATP8B1-201	phospholipid-transporting ATPase IC [Sus scrofa]	XP_020955690.1	phospholipid-transporting ATPase IC [Sus scrofa]	GO:0005794;GO:0006855;GO:0004012;GO:0005783;GO:0032420;GO:0007605;GO:0016021;GO:0000287;GO:0007030;GO:0016324;GO:0060119;GO:0045892;GO:0015247;GO:0005886;GO:1901612;GO:0008206;GO:0032534;GO:0021650;GO:0005524;GO:0045332	cellular_component;biological_process;molecular_function;cellular_component;cellular_component;biological_process;cellular_component;molecular_function;biological_process;cellular_component;biological_process;biological_process;molecular_function;cellular_component;molecular_function;biological_process;biological_process;biological_process;molecular_function;biological_process	Golgi apparatus;drug transmembrane transport;phospholipid-translocating ATPase activity;endoplasmic reticulum;stereocilium;sensory perception of sound;integral component of membrane;magnesium ion binding;Golgi organization;apical plasma membrane;inner ear receptor cell development;negative regulation of transcription, DNA-templated;aminophospholipid transporter activity;plasma membrane;cardiolipi…	K01530	E7.6.2.1			ENOG410XPYK	S:Function unknown	sp|O43520|AT8B1_HUMAN	Phospholipid-transporting ATPase IC OS=Homo sapiens OX=9606 GN=ATP8B1 PE=1 SV=3	PF16212.5;PF16209.5;PF13246.6;PF00702.26;PF00122.20;PF08282.12	PhoLip_ATPase_C;PhoLip_ATPase_N;Cation_ATPase;Hydrolase;E1-E2_ATPase;Hydrolase_3	Phospholipid-translocating P-type ATPase C-terminal;Phospholipid-translocating ATPase N-terminal;Cation transport ATPase (P-type;haloacid dehalogenase-like hydrolase;E1-E2 ATPase;haloacid dehalogenase-like hydrolase
Chr01_117245683_117258116	Pig.03394	0.0136031	0.021157	0.0139044	0	0	0	0.0145174	0.0142708	0	0	0	0.0133353	ATP8B1-201	phospholipid-transporting ATPase IC [Sus scrofa]	XP_020955690.1	phospholipid-transporting ATPase IC [Sus scrofa]	GO:0005794;GO:0006855;GO:0004012;GO:0005783;GO:0032420;GO:0007605;GO:0016021;GO:0000287;GO:0007030;GO:0016324;GO:0060119;GO:0045892;GO:0015247;GO:0005886;GO:1901612;GO:0008206;GO:0032534;GO:0021650;GO:0005524;GO:0045332	cellular_component;biological_process;molecular_function;cellular_component;cellular_component;biological_process;cellular_component;molecular_function;biological_process;cellular_component;biological_process;biological_process;molecular_function;cellular_component;molecular_function;biological_process;biological_process;biological_process;molecular_function;biological_process	Golgi apparatus;drug transmembrane transport;phospholipid-translocating ATPase activity;endoplasmic reticulum;stereocilium;sensory perception of sound;integral component of membrane;magnesium ion binding;Golgi organization;apical plasma membrane;inner ear receptor cell development;negative regulation of transcription, DNA-templated;aminophospholipid transporter activity;plasma membrane;cardiolipi…	K01530	E7.6.2.1			ENOG410XPYK	S:Function unknown	sp|O43520|AT8B1_HUMAN	Phospholipid-transporting ATPase IC OS=Homo sapiens OX=9606 GN=ATP8B1 PE=1 SV=3	PF16212.5;PF16209.5;PF13246.6;PF00702.26;PF00122.20;PF08282.12	PhoLip_ATPase_C;PhoLip_ATPase_N;Cation_ATPase;Hydrolase;E1-E2_ATPase;Hydrolase_3	Phospholipid-translocating P-type ATPase C-terminal;Phospholipid-translocating ATPase N-terminal;Cation transport ATPase (P-type;haloacid dehalogenase-like hydrolase;E1-E2 ATPase;haloacid dehalogenase-like hydrolase
Chr01_117256214_117258116	Pig.03394	0	0	0	0	0	0	0	0	0	0	0	0.020003	ATP8B1-201	phospholipid-transporting ATPase IC [Sus scrofa]	XP_020955690.1	phospholipid-transporting ATPase IC [Sus scrofa]	GO:0005794;GO:0006855;GO:0004012;GO:0005783;GO:0032420;GO:0007605;GO:0016021;GO:0000287;GO:0007030;GO:0016324;GO:0060119;GO:0045892;GO:0015247;GO:0005886;GO:1901612;GO:0008206;GO:0032534;GO:0021650;GO:0005524;GO:0045332	cellular_component;biological_process;molecular_function;cellular_component;cellular_component;biological_process;cellular_component;molecular_function;biological_process;cellular_component;biological_process;biological_process;molecular_function;cellular_component;molecular_function;biological_process;biological_process;biological_process;molecular_function;biological_process	Golgi apparatus;drug transmembrane transport;phospholipid-translocating ATPase activity;endoplasmic reticulum;stereocilium;sensory perception of sound;integral component of membrane;magnesium ion binding;Golgi organization;apical plasma membrane;inner ear receptor cell development;negative regulation of transcription, DNA-templated;aminophospholipid transporter activity;plasma membrane;cardiolipi…	K01530	E7.6.2.1			ENOG410XPYK	S:Function unknown	sp|O43520|AT8B1_HUMAN	Phospholipid-transporting ATPase IC OS=Homo sapiens OX=9606 GN=ATP8B1 PE=1 SV=3	PF16212.5;PF16209.5;PF13246.6;PF00702.26;PF00122.20;PF08282.12	PhoLip_ATPase_C;PhoLip_ATPase_N;Cation_ATPase;Hydrolase;E1-E2_ATPase;Hydrolase_3	Phospholipid-translocating P-type ATPase C-terminal;Phospholipid-translocating ATPase N-terminal;Cation transport ATPase (P-type;haloacid dehalogenase-like hydrolase;E1-E2 ATPase;haloacid dehalogenase-like hydrolase
Chr01_117256214_117260135	Pig.03394	0	0	0	0	0.0170529	0	0	0	0	0	0	0	ATP8B1-201	phospholipid-transporting ATPase IC [Sus scrofa]	XP_020955690.1	phospholipid-transporting ATPase IC [Sus scrofa]	GO:0005794;GO:0006855;GO:0004012;GO:0005783;GO:0032420;GO:0007605;GO:0016021;GO:0000287;GO:0007030;GO:0016324;GO:0060119;GO:0045892;GO:0015247;GO:0005886;GO:1901612;GO:0008206;GO:0032534;GO:0021650;GO:0005524;GO:0045332	cellular_component;biological_process;molecular_function;cellular_component;cellular_component;biological_process;cellular_component;molecular_function;biological_process;cellular_component;biological_process;biological_process;molecular_function;cellular_component;molecular_function;biological_process;biological_process;biological_process;molecular_function;biological_process	Golgi apparatus;drug transmembrane transport;phospholipid-translocating ATPase activity;endoplasmic reticulum;stereocilium;sensory perception of sound;integral component of membrane;magnesium ion binding;Golgi organization;apical plasma membrane;inner ear receptor cell development;negative regulation of transcription, DNA-templated;aminophospholipid transporter activity;plasma membrane;cardiolipi…	K01530	E7.6.2.1			ENOG410XPYK	S:Function unknown	sp|O43520|AT8B1_HUMAN	Phospholipid-transporting ATPase IC OS=Homo sapiens OX=9606 GN=ATP8B1 PE=1 SV=3	PF16212.5;PF16209.5;PF13246.6;PF00702.26;PF00122.20;PF08282.12	PhoLip_ATPase_C;PhoLip_ATPase_N;Cation_ATPase;Hydrolase;E1-E2_ATPase;Hydrolase_3	Phospholipid-translocating P-type ATPase C-terminal;Phospholipid-translocating ATPase N-terminal;Cation transport ATPase (P-type;haloacid dehalogenase-like hydrolase;E1-E2 ATPase;haloacid dehalogenase-like hydrolase
Chr01_117306107_117306355	MSTRG.1489	0	0	0	0	0	0.027119	0	0	0	0	0	0			EPY81710.1	ras-like protein family member 12 [Camelus ferus]	GO:0016020;GO:0003924;GO:0019003;GO:0007165;GO:0005886;GO:0005525	cellular_component;molecular_function;molecular_function;biological_process;cellular_component;molecular_function	membrane;GTPase activity;GDP binding;signal transduction;plasma membrane;GTP binding	K07854	RASL12, RIS			COG1100	S:Function unknown	sp|Q08E00|RASLC_BOVIN	Ras-like protein family member 12 OS=Bos taurus OX=9913 GN=RASL12 PE=2 SV=1	PF00071.22;PF08477.13;PF15048.6	Ras;Roc;OSTbeta	Ras family;Ras of Complex, Roc, domain of DAPkinase;Organic solute transporter subunit beta protein
Chr01_117394577_117405206	Pig.03400	0	0	0	0	0.0170529	0	0	0	0	0	0	0	CLPX-201	ATP-dependent Clp protease ATP-binding subunit clpX-like, mitochondrial isoform X1 [Sus scrofa]	XP_020955740.1	ATP-dependent Clp protease ATP-binding subunit clpX-like, mitochondrial isoform X1 [Sus scrofa]	GO:0004176;GO:0051603;GO:0006457;GO:0046034;GO:0005829;GO:0005654;GO:0051082;GO:0009841;GO:0005759;GO:0030163;GO:0016504;GO:0008233;GO:0042645;GO:0005524	molecular_function;biological_process;biological_process;biological_process;cellular_component;cellular_component;molecular_function;cellular_component;cellular_component;biological_process;molecular_function;molecular_function;cellular_component;molecular_function	ATP-dependent peptidase activity;proteolysis involved in cellular protein catabolic process;protein folding;ATP metabolic process;cytosol;nucleoplasm;unfolded protein binding;mitochondrial endopeptidase Clp complex;mitochondrial matrix;protein catabolic process;peptidase activator activity;peptidase activity;mitochondrial nucleoid;ATP binding	K03544	clpX, CLPX			COG1219	O:Posttranslational modification, protein turnover, chaperones	sp|O76031|CLPX_HUMAN	ATP-dependent Clp protease ATP-binding subunit clpX-like, mitochondrial OS=Homo sapiens OX=9606 GN=CLPX PE=1 SV=2	PF07724.14;PF10431.9;PF00004.29;PF07728.14;PF00158.26;PF12775.7;PF01078.21;PF13401.6	AAA_2;ClpB_D2-small;AAA;AAA_5;Sigma54_activat;AAA_7;Mg_chelatase;AAA_22	AAA domain (Cdc48 subfamily;C-terminal, D2-small domain, of ClpB protein;ATPase family associated with various cellular activities (AAA;AAA domain (dynein-related subfamily;Sigma-54 interaction domain;P-loop containing dynein motor region;Magnesium chelatase, subunit ChlI;AAA domain
Chr01_117394624_117399478	Pig.03400	0	0	0	0	0.0255794	0	0	0	0	0	0	0	CLPX-201	ATP-dependent Clp protease ATP-binding subunit clpX-like, mitochondrial isoform X1 [Sus scrofa]	XP_020955740.1	ATP-dependent Clp protease ATP-binding subunit clpX-like, mitochondrial isoform X1 [Sus scrofa]	GO:0004176;GO:0051603;GO:0006457;GO:0046034;GO:0005829;GO:0005654;GO:0051082;GO:0009841;GO:0005759;GO:0030163;GO:0016504;GO:0008233;GO:0042645;GO:0005524	molecular_function;biological_process;biological_process;biological_process;cellular_component;cellular_component;molecular_function;cellular_component;cellular_component;biological_process;molecular_function;molecular_function;cellular_component;molecular_function	ATP-dependent peptidase activity;proteolysis involved in cellular protein catabolic process;protein folding;ATP metabolic process;cytosol;nucleoplasm;unfolded protein binding;mitochondrial endopeptidase Clp complex;mitochondrial matrix;protein catabolic process;peptidase activator activity;peptidase activity;mitochondrial nucleoid;ATP binding	K03544	clpX, CLPX			COG1219	O:Posttranslational modification, protein turnover, chaperones	sp|O76031|CLPX_HUMAN	ATP-dependent Clp protease ATP-binding subunit clpX-like, mitochondrial OS=Homo sapiens OX=9606 GN=CLPX PE=1 SV=2	PF07724.14;PF10431.9;PF00004.29;PF07728.14;PF00158.26;PF12775.7;PF01078.21;PF13401.6	AAA_2;ClpB_D2-small;AAA;AAA_5;Sigma54_activat;AAA_7;Mg_chelatase;AAA_22	AAA domain (Cdc48 subfamily;C-terminal, D2-small domain, of ClpB protein;ATPase family associated with various cellular activities (AAA;AAA domain (dynein-related subfamily;Sigma-54 interaction domain;P-loop containing dynein motor region;Magnesium chelatase, subunit ChlI;AAA domain
Chr01_117396364_117405206	Pig.03400	0	0	0	0	0	0	0.0145174	0	0	0	0	0	CLPX-201	ATP-dependent Clp protease ATP-binding subunit clpX-like, mitochondrial isoform X1 [Sus scrofa]	XP_020955740.1	ATP-dependent Clp protease ATP-binding subunit clpX-like, mitochondrial isoform X1 [Sus scrofa]	GO:0004176;GO:0051603;GO:0006457;GO:0046034;GO:0005829;GO:0005654;GO:0051082;GO:0009841;GO:0005759;GO:0030163;GO:0016504;GO:0008233;GO:0042645;GO:0005524	molecular_function;biological_process;biological_process;biological_process;cellular_component;cellular_component;molecular_function;cellular_component;cellular_component;biological_process;molecular_function;molecular_function;cellular_component;molecular_function	ATP-dependent peptidase activity;proteolysis involved in cellular protein catabolic process;protein folding;ATP metabolic process;cytosol;nucleoplasm;unfolded protein binding;mitochondrial endopeptidase Clp complex;mitochondrial matrix;protein catabolic process;peptidase activator activity;peptidase activity;mitochondrial nucleoid;ATP binding	K03544	clpX, CLPX			COG1219	O:Posttranslational modification, protein turnover, chaperones	sp|O76031|CLPX_HUMAN	ATP-dependent Clp protease ATP-binding subunit clpX-like, mitochondrial OS=Homo sapiens OX=9606 GN=CLPX PE=1 SV=2	PF07724.14;PF10431.9;PF00004.29;PF07728.14;PF00158.26;PF12775.7;PF01078.21;PF13401.6	AAA_2;ClpB_D2-small;AAA;AAA_5;Sigma54_activat;AAA_7;Mg_chelatase;AAA_22	AAA domain (Cdc48 subfamily;C-terminal, D2-small domain, of ClpB protein;ATPase family associated with various cellular activities (AAA;AAA domain (dynein-related subfamily;Sigma-54 interaction domain;P-loop containing dynein motor region;Magnesium chelatase, subunit ChlI;AAA domain
Chr01_117399261_117405206	Pig.03400	0.0136031	0	0.0278088	0	0.0511588	0.0180793	0.0653284	0	0.0821301	0	0.012961	0.0133353	CLPX-201	ATP-dependent Clp protease ATP-binding subunit clpX-like, mitochondrial isoform X1 [Sus scrofa]	XP_020955740.1	ATP-dependent Clp protease ATP-binding subunit clpX-like, mitochondrial isoform X1 [Sus scrofa]	GO:0004176;GO:0051603;GO:0006457;GO:0046034;GO:0005829;GO:0005654;GO:0051082;GO:0009841;GO:0005759;GO:0030163;GO:0016504;GO:0008233;GO:0042645;GO:0005524	molecular_function;biological_process;biological_process;biological_process;cellular_component;cellular_component;molecular_function;cellular_component;cellular_component;biological_process;molecular_function;molecular_function;cellular_component;molecular_function	ATP-dependent peptidase activity;proteolysis involved in cellular protein catabolic process;protein folding;ATP metabolic process;cytosol;nucleoplasm;unfolded protein binding;mitochondrial endopeptidase Clp complex;mitochondrial matrix;protein catabolic process;peptidase activator activity;peptidase activity;mitochondrial nucleoid;ATP binding	K03544	clpX, CLPX			COG1219	O:Posttranslational modification, protein turnover, chaperones	sp|O76031|CLPX_HUMAN	ATP-dependent Clp protease ATP-binding subunit clpX-like, mitochondrial OS=Homo sapiens OX=9606 GN=CLPX PE=1 SV=2	PF07724.14;PF10431.9;PF00004.29;PF07728.14;PF00158.26;PF12775.7;PF01078.21;PF13401.6	AAA_2;ClpB_D2-small;AAA;AAA_5;Sigma54_activat;AAA_7;Mg_chelatase;AAA_22	AAA domain (Cdc48 subfamily;C-terminal, D2-small domain, of ClpB protein;ATPase family associated with various cellular activities (AAA;AAA domain (dynein-related subfamily;Sigma-54 interaction domain;P-loop containing dynein motor region;Magnesium chelatase, subunit ChlI;AAA domain
Chr01_117399261_117415516	Pig.03400	0	0	0	0	0	0	0	0	0	0.0136079	0	0	CLPX-201	ATP-dependent Clp protease ATP-binding subunit clpX-like, mitochondrial isoform X1 [Sus scrofa]	XP_020955740.1	ATP-dependent Clp protease ATP-binding subunit clpX-like, mitochondrial isoform X1 [Sus scrofa]	GO:0004176;GO:0051603;GO:0006457;GO:0046034;GO:0005829;GO:0005654;GO:0051082;GO:0009841;GO:0005759;GO:0030163;GO:0016504;GO:0008233;GO:0042645;GO:0005524	molecular_function;biological_process;biological_process;biological_process;cellular_component;cellular_component;molecular_function;cellular_component;cellular_component;biological_process;molecular_function;molecular_function;cellular_component;molecular_function	ATP-dependent peptidase activity;proteolysis involved in cellular protein catabolic process;protein folding;ATP metabolic process;cytosol;nucleoplasm;unfolded protein binding;mitochondrial endopeptidase Clp complex;mitochondrial matrix;protein catabolic process;peptidase activator activity;peptidase activity;mitochondrial nucleoid;ATP binding	K03544	clpX, CLPX			COG1219	O:Posttranslational modification, protein turnover, chaperones	sp|O76031|CLPX_HUMAN	ATP-dependent Clp protease ATP-binding subunit clpX-like, mitochondrial OS=Homo sapiens OX=9606 GN=CLPX PE=1 SV=2	PF07724.14;PF10431.9;PF00004.29;PF07728.14;PF00158.26;PF12775.7;PF01078.21;PF13401.6	AAA_2;ClpB_D2-small;AAA;AAA_5;Sigma54_activat;AAA_7;Mg_chelatase;AAA_22	AAA domain (Cdc48 subfamily;C-terminal, D2-small domain, of ClpB protein;ATPase family associated with various cellular activities (AAA;AAA domain (dynein-related subfamily;Sigma-54 interaction domain;P-loop containing dynein motor region;Magnesium chelatase, subunit ChlI;AAA domain
Chr01_117402251_117415516	Pig.03400	0	0	0	0	0	0	0.0145174	0	0	0	0	0	CLPX-201	ATP-dependent Clp protease ATP-binding subunit clpX-like, mitochondrial isoform X1 [Sus scrofa]	XP_020955740.1	ATP-dependent Clp protease ATP-binding subunit clpX-like, mitochondrial isoform X1 [Sus scrofa]	GO:0004176;GO:0051603;GO:0006457;GO:0046034;GO:0005829;GO:0005654;GO:0051082;GO:0009841;GO:0005759;GO:0030163;GO:0016504;GO:0008233;GO:0042645;GO:0005524	molecular_function;biological_process;biological_process;biological_process;cellular_component;cellular_component;molecular_function;cellular_component;cellular_component;biological_process;molecular_function;molecular_function;cellular_component;molecular_function	ATP-dependent peptidase activity;proteolysis involved in cellular protein catabolic process;protein folding;ATP metabolic process;cytosol;nucleoplasm;unfolded protein binding;mitochondrial endopeptidase Clp complex;mitochondrial matrix;protein catabolic process;peptidase activator activity;peptidase activity;mitochondrial nucleoid;ATP binding	K03544	clpX, CLPX			COG1219	O:Posttranslational modification, protein turnover, chaperones	sp|O76031|CLPX_HUMAN	ATP-dependent Clp protease ATP-binding subunit clpX-like, mitochondrial OS=Homo sapiens OX=9606 GN=CLPX PE=1 SV=2	PF07724.14;PF10431.9;PF00004.29;PF07728.14;PF00158.26;PF12775.7;PF01078.21;PF13401.6	AAA_2;ClpB_D2-small;AAA;AAA_5;Sigma54_activat;AAA_7;Mg_chelatase;AAA_22	AAA domain (Cdc48 subfamily;C-terminal, D2-small domain, of ClpB protein;ATPase family associated with various cellular activities (AAA;AAA domain (dynein-related subfamily;Sigma-54 interaction domain;P-loop containing dynein motor region;Magnesium chelatase, subunit ChlI;AAA domain
Chr01_117403406_117404588	Pig.03400	0.0136031	0	0	0	0	0	0	0	0	0	0	0	CLPX-201	ATP-dependent Clp protease ATP-binding subunit clpX-like, mitochondrial isoform X1 [Sus scrofa]	XP_020955740.1	ATP-dependent Clp protease ATP-binding subunit clpX-like, mitochondrial isoform X1 [Sus scrofa]	GO:0004176;GO:0051603;GO:0006457;GO:0046034;GO:0005829;GO:0005654;GO:0051082;GO:0009841;GO:0005759;GO:0030163;GO:0016504;GO:0008233;GO:0042645;GO:0005524	molecular_function;biological_process;biological_process;biological_process;cellular_component;cellular_component;molecular_function;cellular_component;cellular_component;biological_process;molecular_function;molecular_function;cellular_component;molecular_function	ATP-dependent peptidase activity;proteolysis involved in cellular protein catabolic process;protein folding;ATP metabolic process;cytosol;nucleoplasm;unfolded protein binding;mitochondrial endopeptidase Clp complex;mitochondrial matrix;protein catabolic process;peptidase activator activity;peptidase activity;mitochondrial nucleoid;ATP binding	K03544	clpX, CLPX			COG1219	O:Posttranslational modification, protein turnover, chaperones	sp|O76031|CLPX_HUMAN	ATP-dependent Clp protease ATP-binding subunit clpX-like, mitochondrial OS=Homo sapiens OX=9606 GN=CLPX PE=1 SV=2	PF07724.14;PF10431.9;PF00004.29;PF07728.14;PF00158.26;PF12775.7;PF01078.21;PF13401.6	AAA_2;ClpB_D2-small;AAA;AAA_5;Sigma54_activat;AAA_7;Mg_chelatase;AAA_22	AAA domain (Cdc48 subfamily;C-terminal, D2-small domain, of ClpB protein;ATPase family associated with various cellular activities (AAA;AAA domain (dynein-related subfamily;Sigma-54 interaction domain;P-loop containing dynein motor region;Magnesium chelatase, subunit ChlI;AAA domain
Chr01_117404517_117405206	Pig.03400	0	0.021157	0	0.0428622	0.0426324	0.027119	0.050811	0.0285416	0.0522646	0	0.012961	0.0333383	CLPX-201	ATP-dependent Clp protease ATP-binding subunit clpX-like, mitochondrial isoform X1 [Sus scrofa]	XP_020955740.1	ATP-dependent Clp protease ATP-binding subunit clpX-like, mitochondrial isoform X1 [Sus scrofa]	GO:0004176;GO:0051603;GO:0006457;GO:0046034;GO:0005829;GO:0005654;GO:0051082;GO:0009841;GO:0005759;GO:0030163;GO:0016504;GO:0008233;GO:0042645;GO:0005524	molecular_function;biological_process;biological_process;biological_process;cellular_component;cellular_component;molecular_function;cellular_component;cellular_component;biological_process;molecular_function;molecular_function;cellular_component;molecular_function	ATP-dependent peptidase activity;proteolysis involved in cellular protein catabolic process;protein folding;ATP metabolic process;cytosol;nucleoplasm;unfolded protein binding;mitochondrial endopeptidase Clp complex;mitochondrial matrix;protein catabolic process;peptidase activator activity;peptidase activity;mitochondrial nucleoid;ATP binding	K03544	clpX, CLPX			COG1219	O:Posttranslational modification, protein turnover, chaperones	sp|O76031|CLPX_HUMAN	ATP-dependent Clp protease ATP-binding subunit clpX-like, mitochondrial OS=Homo sapiens OX=9606 GN=CLPX PE=1 SV=2	PF07724.14;PF10431.9;PF00004.29;PF07728.14;PF00158.26;PF12775.7;PF01078.21;PF13401.6	AAA_2;ClpB_D2-small;AAA;AAA_5;Sigma54_activat;AAA_7;Mg_chelatase;AAA_22	AAA domain (Cdc48 subfamily;C-terminal, D2-small domain, of ClpB protein;ATPase family associated with various cellular activities (AAA;AAA domain (dynein-related subfamily;Sigma-54 interaction domain;P-loop containing dynein motor region;Magnesium chelatase, subunit ChlI;AAA domain
Chr01_117404517_117411328	Pig.03400	0	0	0	0	0	0	0	0	0	0	0	0.020003	CLPX-201	ATP-dependent Clp protease ATP-binding subunit clpX-like, mitochondrial isoform X1 [Sus scrofa]	XP_020955740.1	ATP-dependent Clp protease ATP-binding subunit clpX-like, mitochondrial isoform X1 [Sus scrofa]	GO:0004176;GO:0051603;GO:0006457;GO:0046034;GO:0005829;GO:0005654;GO:0051082;GO:0009841;GO:0005759;GO:0030163;GO:0016504;GO:0008233;GO:0042645;GO:0005524	molecular_function;biological_process;biological_process;biological_process;cellular_component;cellular_component;molecular_function;cellular_component;cellular_component;biological_process;molecular_function;molecular_function;cellular_component;molecular_function	ATP-dependent peptidase activity;proteolysis involved in cellular protein catabolic process;protein folding;ATP metabolic process;cytosol;nucleoplasm;unfolded protein binding;mitochondrial endopeptidase Clp complex;mitochondrial matrix;protein catabolic process;peptidase activator activity;peptidase activity;mitochondrial nucleoid;ATP binding	K03544	clpX, CLPX			COG1219	O:Posttranslational modification, protein turnover, chaperones	sp|O76031|CLPX_HUMAN	ATP-dependent Clp protease ATP-binding subunit clpX-like, mitochondrial OS=Homo sapiens OX=9606 GN=CLPX PE=1 SV=2	PF07724.14;PF10431.9;PF00004.29;PF07728.14;PF00158.26;PF12775.7;PF01078.21;PF13401.6	AAA_2;ClpB_D2-small;AAA;AAA_5;Sigma54_activat;AAA_7;Mg_chelatase;AAA_22	AAA domain (Cdc48 subfamily;C-terminal, D2-small domain, of ClpB protein;ATPase family associated with various cellular activities (AAA;AAA domain (dynein-related subfamily;Sigma-54 interaction domain;P-loop containing dynein motor region;Magnesium chelatase, subunit ChlI;AAA domain
Chr01_117404517_117413201	Pig.03400	0.0204047	0.021157	0.0139044	0.0257173	0.0341059	0.0451983	0.050811	0.156979	0.134395	0	0.0194414	0	CLPX-201	ATP-dependent Clp protease ATP-binding subunit clpX-like, mitochondrial isoform X1 [Sus scrofa]	XP_020955740.1	ATP-dependent Clp protease ATP-binding subunit clpX-like, mitochondrial isoform X1 [Sus scrofa]	GO:0004176;GO:0051603;GO:0006457;GO:0046034;GO:0005829;GO:0005654;GO:0051082;GO:0009841;GO:0005759;GO:0030163;GO:0016504;GO:0008233;GO:0042645;GO:0005524	molecular_function;biological_process;biological_process;biological_process;cellular_component;cellular_component;molecular_function;cellular_component;cellular_component;biological_process;molecular_function;molecular_function;cellular_component;molecular_function	ATP-dependent peptidase activity;proteolysis involved in cellular protein catabolic process;protein folding;ATP metabolic process;cytosol;nucleoplasm;unfolded protein binding;mitochondrial endopeptidase Clp complex;mitochondrial matrix;protein catabolic process;peptidase activator activity;peptidase activity;mitochondrial nucleoid;ATP binding	K03544	clpX, CLPX			COG1219	O:Posttranslational modification, protein turnover, chaperones	sp|O76031|CLPX_HUMAN	ATP-dependent Clp protease ATP-binding subunit clpX-like, mitochondrial OS=Homo sapiens OX=9606 GN=CLPX PE=1 SV=2	PF07724.14;PF10431.9;PF00004.29;PF07728.14;PF00158.26;PF12775.7;PF01078.21;PF13401.6	AAA_2;ClpB_D2-small;AAA;AAA_5;Sigma54_activat;AAA_7;Mg_chelatase;AAA_22	AAA domain (Cdc48 subfamily;C-terminal, D2-small domain, of ClpB protein;ATPase family associated with various cellular activities (AAA;AAA domain (dynein-related subfamily;Sigma-54 interaction domain;P-loop containing dynein motor region;Magnesium chelatase, subunit ChlI;AAA domain
Chr01_117411287_117415516	Pig.03400	0.0204047	0	0	0.0342898	0	0.0180793	0	0	0.0223991	0	0	0	CLPX-201	ATP-dependent Clp protease ATP-binding subunit clpX-like, mitochondrial isoform X1 [Sus scrofa]	XP_020955740.1	ATP-dependent Clp protease ATP-binding subunit clpX-like, mitochondrial isoform X1 [Sus scrofa]	GO:0004176;GO:0051603;GO:0006457;GO:0046034;GO:0005829;GO:0005654;GO:0051082;GO:0009841;GO:0005759;GO:0030163;GO:0016504;GO:0008233;GO:0042645;GO:0005524	molecular_function;biological_process;biological_process;biological_process;cellular_component;cellular_component;molecular_function;cellular_component;cellular_component;biological_process;molecular_function;molecular_function;cellular_component;molecular_function	ATP-dependent peptidase activity;proteolysis involved in cellular protein catabolic process;protein folding;ATP metabolic process;cytosol;nucleoplasm;unfolded protein binding;mitochondrial endopeptidase Clp complex;mitochondrial matrix;protein catabolic process;peptidase activator activity;peptidase activity;mitochondrial nucleoid;ATP binding	K03544	clpX, CLPX			COG1219	O:Posttranslational modification, protein turnover, chaperones	sp|O76031|CLPX_HUMAN	ATP-dependent Clp protease ATP-binding subunit clpX-like, mitochondrial OS=Homo sapiens OX=9606 GN=CLPX PE=1 SV=2	PF07724.14;PF10431.9;PF00004.29;PF07728.14;PF00158.26;PF12775.7;PF01078.21;PF13401.6	AAA_2;ClpB_D2-small;AAA;AAA_5;Sigma54_activat;AAA_7;Mg_chelatase;AAA_22	AAA domain (Cdc48 subfamily;C-terminal, D2-small domain, of ClpB protein;ATPase family associated with various cellular activities (AAA;AAA domain (dynein-related subfamily;Sigma-54 interaction domain;P-loop containing dynein motor region;Magnesium chelatase, subunit ChlI;AAA domain
Chr01_117413042_117415516	Pig.03400	0.0136031	0	0	0	0	0.027119	0.0145174	0.0214062	0.0298655	0	0	0.0133353	CLPX-201	ATP-dependent Clp protease ATP-binding subunit clpX-like, mitochondrial isoform X1 [Sus scrofa]	XP_020955740.1	ATP-dependent Clp protease ATP-binding subunit clpX-like, mitochondrial isoform X1 [Sus scrofa]	GO:0004176;GO:0051603;GO:0006457;GO:0046034;GO:0005829;GO:0005654;GO:0051082;GO:0009841;GO:0005759;GO:0030163;GO:0016504;GO:0008233;GO:0042645;GO:0005524	molecular_function;biological_process;biological_process;biological_process;cellular_component;cellular_component;molecular_function;cellular_component;cellular_component;biological_process;molecular_function;molecular_function;cellular_component;molecular_function	ATP-dependent peptidase activity;proteolysis involved in cellular protein catabolic process;protein folding;ATP metabolic process;cytosol;nucleoplasm;unfolded protein binding;mitochondrial endopeptidase Clp complex;mitochondrial matrix;protein catabolic process;peptidase activator activity;peptidase activity;mitochondrial nucleoid;ATP binding	K03544	clpX, CLPX			COG1219	O:Posttranslational modification, protein turnover, chaperones	sp|O76031|CLPX_HUMAN	ATP-dependent Clp protease ATP-binding subunit clpX-like, mitochondrial OS=Homo sapiens OX=9606 GN=CLPX PE=1 SV=2	PF07724.14;PF10431.9;PF00004.29;PF07728.14;PF00158.26;PF12775.7;PF01078.21;PF13401.6	AAA_2;ClpB_D2-small;AAA;AAA_5;Sigma54_activat;AAA_7;Mg_chelatase;AAA_22	AAA domain (Cdc48 subfamily;C-terminal, D2-small domain, of ClpB protein;ATPase family associated with various cellular activities (AAA;AAA domain (dynein-related subfamily;Sigma-54 interaction domain;P-loop containing dynein motor region;Magnesium chelatase, subunit ChlI;AAA domain
Chr01_117413042_117426565	Pig.03400	0	0	0	0	0	0	0	0	0.0149327	0	0	0	CLPX-201	ATP-dependent Clp protease ATP-binding subunit clpX-like, mitochondrial isoform X1 [Sus scrofa]	XP_020955740.1	ATP-dependent Clp protease ATP-binding subunit clpX-like, mitochondrial isoform X1 [Sus scrofa]	GO:0004176;GO:0051603;GO:0006457;GO:0046034;GO:0005829;GO:0005654;GO:0051082;GO:0009841;GO:0005759;GO:0030163;GO:0016504;GO:0008233;GO:0042645;GO:0005524	molecular_function;biological_process;biological_process;biological_process;cellular_component;cellular_component;molecular_function;cellular_component;cellular_component;biological_process;molecular_function;molecular_function;cellular_component;molecular_function	ATP-dependent peptidase activity;proteolysis involved in cellular protein catabolic process;protein folding;ATP metabolic process;cytosol;nucleoplasm;unfolded protein binding;mitochondrial endopeptidase Clp complex;mitochondrial matrix;protein catabolic process;peptidase activator activity;peptidase activity;mitochondrial nucleoid;ATP binding	K03544	clpX, CLPX			COG1219	O:Posttranslational modification, protein turnover, chaperones	sp|O76031|CLPX_HUMAN	ATP-dependent Clp protease ATP-binding subunit clpX-like, mitochondrial OS=Homo sapiens OX=9606 GN=CLPX PE=1 SV=2	PF07724.14;PF10431.9;PF00004.29;PF07728.14;PF00158.26;PF12775.7;PF01078.21;PF13401.6	AAA_2;ClpB_D2-small;AAA;AAA_5;Sigma54_activat;AAA_7;Mg_chelatase;AAA_22	AAA domain (Cdc48 subfamily;C-terminal, D2-small domain, of ClpB protein;ATPase family associated with various cellular activities (AAA;AAA domain (dynein-related subfamily;Sigma-54 interaction domain;P-loop containing dynein motor region;Magnesium chelatase, subunit ChlI;AAA domain
Chr01_117413042_117428327	Pig.03400	0.0136031	0	0	0	0	0	0	0	0	0	0	0	CLPX-201	ATP-dependent Clp protease ATP-binding subunit clpX-like, mitochondrial isoform X1 [Sus scrofa]	XP_020955740.1	ATP-dependent Clp protease ATP-binding subunit clpX-like, mitochondrial isoform X1 [Sus scrofa]	GO:0004176;GO:0051603;GO:0006457;GO:0046034;GO:0005829;GO:0005654;GO:0051082;GO:0009841;GO:0005759;GO:0030163;GO:0016504;GO:0008233;GO:0042645;GO:0005524	molecular_function;biological_process;biological_process;biological_process;cellular_component;cellular_component;molecular_function;cellular_component;cellular_component;biological_process;molecular_function;molecular_function;cellular_component;molecular_function	ATP-dependent peptidase activity;proteolysis involved in cellular protein catabolic process;protein folding;ATP metabolic process;cytosol;nucleoplasm;unfolded protein binding;mitochondrial endopeptidase Clp complex;mitochondrial matrix;protein catabolic process;peptidase activator activity;peptidase activity;mitochondrial nucleoid;ATP binding	K03544	clpX, CLPX			COG1219	O:Posttranslational modification, protein turnover, chaperones	sp|O76031|CLPX_HUMAN	ATP-dependent Clp protease ATP-binding subunit clpX-like, mitochondrial OS=Homo sapiens OX=9606 GN=CLPX PE=1 SV=2	PF07724.14;PF10431.9;PF00004.29;PF07728.14;PF00158.26;PF12775.7;PF01078.21;PF13401.6	AAA_2;ClpB_D2-small;AAA;AAA_5;Sigma54_activat;AAA_7;Mg_chelatase;AAA_22	AAA domain (Cdc48 subfamily;C-terminal, D2-small domain, of ClpB protein;ATPase family associated with various cellular activities (AAA;AAA domain (dynein-related subfamily;Sigma-54 interaction domain;P-loop containing dynein motor region;Magnesium chelatase, subunit ChlI;AAA domain
Chr01_117415362_117426565	Pig.03400	0	0	0	0	0	0	0.0217761	0	0	0	0	0	CLPX-201	ATP-dependent Clp protease ATP-binding subunit clpX-like, mitochondrial isoform X1 [Sus scrofa]	XP_020955740.1	ATP-dependent Clp protease ATP-binding subunit clpX-like, mitochondrial isoform X1 [Sus scrofa]	GO:0004176;GO:0051603;GO:0006457;GO:0046034;GO:0005829;GO:0005654;GO:0051082;GO:0009841;GO:0005759;GO:0030163;GO:0016504;GO:0008233;GO:0042645;GO:0005524	molecular_function;biological_process;biological_process;biological_process;cellular_component;cellular_component;molecular_function;cellular_component;cellular_component;biological_process;molecular_function;molecular_function;cellular_component;molecular_function	ATP-dependent peptidase activity;proteolysis involved in cellular protein catabolic process;protein folding;ATP metabolic process;cytosol;nucleoplasm;unfolded protein binding;mitochondrial endopeptidase Clp complex;mitochondrial matrix;protein catabolic process;peptidase activator activity;peptidase activity;mitochondrial nucleoid;ATP binding	K03544	clpX, CLPX			COG1219	O:Posttranslational modification, protein turnover, chaperones	sp|O76031|CLPX_HUMAN	ATP-dependent Clp protease ATP-binding subunit clpX-like, mitochondrial OS=Homo sapiens OX=9606 GN=CLPX PE=1 SV=2	PF07724.14;PF10431.9;PF00004.29;PF07728.14;PF00158.26;PF12775.7;PF01078.21;PF13401.6	AAA_2;ClpB_D2-small;AAA;AAA_5;Sigma54_activat;AAA_7;Mg_chelatase;AAA_22	AAA domain (Cdc48 subfamily;C-terminal, D2-small domain, of ClpB protein;ATPase family associated with various cellular activities (AAA;AAA domain (dynein-related subfamily;Sigma-54 interaction domain;P-loop containing dynein motor region;Magnesium chelatase, subunit ChlI;AAA domain
Chr01_117426448_117428327	Pig.03400	0.0884202	0.084628	0.0208566	0.0600071	0	0.0451983	0.050811	0.192656	0.111996	0.0136079	0	0	CLPX-201	ATP-dependent Clp protease ATP-binding subunit clpX-like, mitochondrial isoform X1 [Sus scrofa]	XP_020955740.1	ATP-dependent Clp protease ATP-binding subunit clpX-like, mitochondrial isoform X1 [Sus scrofa]	GO:0004176;GO:0051603;GO:0006457;GO:0046034;GO:0005829;GO:0005654;GO:0051082;GO:0009841;GO:0005759;GO:0030163;GO:0016504;GO:0008233;GO:0042645;GO:0005524	molecular_function;biological_process;biological_process;biological_process;cellular_component;cellular_component;molecular_function;cellular_component;cellular_component;biological_process;molecular_function;molecular_function;cellular_component;molecular_function	ATP-dependent peptidase activity;proteolysis involved in cellular protein catabolic process;protein folding;ATP metabolic process;cytosol;nucleoplasm;unfolded protein binding;mitochondrial endopeptidase Clp complex;mitochondrial matrix;protein catabolic process;peptidase activator activity;peptidase activity;mitochondrial nucleoid;ATP binding	K03544	clpX, CLPX			COG1219	O:Posttranslational modification, protein turnover, chaperones	sp|O76031|CLPX_HUMAN	ATP-dependent Clp protease ATP-binding subunit clpX-like, mitochondrial OS=Homo sapiens OX=9606 GN=CLPX PE=1 SV=2	PF07724.14;PF10431.9;PF00004.29;PF07728.14;PF00158.26;PF12775.7;PF01078.21;PF13401.6	AAA_2;ClpB_D2-small;AAA;AAA_5;Sigma54_activat;AAA_7;Mg_chelatase;AAA_22	AAA domain (Cdc48 subfamily;C-terminal, D2-small domain, of ClpB protein;ATPase family associated with various cellular activities (AAA;AAA domain (dynein-related subfamily;Sigma-54 interaction domain;P-loop containing dynein motor region;Magnesium chelatase, subunit ChlI;AAA domain
Chr01_117499528_117518798		0	0	0	0.0171449	0	0	0	0	0.0149327	0	0	0
Chr01_117509619_117515891		0	0	0	0	0	0	0	0.0142708	0	0	0	0
Chr01_117509722_117515891	Pig.03402	0	0.0141047	0	0.0171449	0	0	0.0217761	0.0428123	0.0298655	0	0.0259219	0	PARP16-202	mono [ADP-ribose]	XP_005654541.2	mono [ADP-ribose] polymerase PARP16 isoform X1 [Sus scrofa]	GO:0003950;GO:0016021	molecular_function;cellular_component	NAD+ ADP-ribosyltransferase activity;integral component of membrane	K00774	PARP16			ENOG410ZP73	S:Function unknown	sp|Q8N5Y8|PAR16_HUMAN	Protein mono-ADP-ribosyltransferase PARP16 OS=Homo sapiens OX=9606 GN=PARP16 PE=1 SV=2	PF00644.20;PF18084.1	PARP;ARTD15_N	Poly(ADP-ribose;ARTD15 N-terminal domain
Chr01_117509722_117518798	Pig.03402	0.0136031	0	0.034761	0	0	0	0.050811	0.0356769	0	0	0	0	PARP16-202	mono [ADP-ribose]	XP_005654541.2	mono [ADP-ribose] polymerase PARP16 isoform X1 [Sus scrofa]	GO:0003950;GO:0016021	molecular_function;cellular_component	NAD+ ADP-ribosyltransferase activity;integral component of membrane	K00774	PARP16			ENOG410ZP73	S:Function unknown	sp|Q8N5Y8|PAR16_HUMAN	Protein mono-ADP-ribosyltransferase PARP16 OS=Homo sapiens OX=9606 GN=PARP16 PE=1 SV=2	PF00644.20;PF18084.1	PARP;ARTD15_N	Poly(ADP-ribose;ARTD15 N-terminal domain
Chr01_117515685_117518798	Pig.03402	0	0	0	0	0	0	0.0145174	0	0	0.0204118	0	0	PARP16-202	mono [ADP-ribose]	XP_005654541.2	mono [ADP-ribose] polymerase PARP16 isoform X1 [Sus scrofa]	GO:0003950;GO:0016021	molecular_function;cellular_component	NAD+ ADP-ribosyltransferase activity;integral component of membrane	K00774	PARP16			ENOG410ZP73	S:Function unknown	sp|Q8N5Y8|PAR16_HUMAN	Protein mono-ADP-ribosyltransferase PARP16 OS=Homo sapiens OX=9606 GN=PARP16 PE=1 SV=2	PF00644.20;PF18084.1	PARP;ARTD15_N	Poly(ADP-ribose;ARTD15 N-terminal domain
Chr01_117672468_117697806	Pig.03405	0	0	0	0	0	0	0	0	0	0	0.012961	0	DPP8-201	dipeptidyl peptidase 8 [Sus scrofa]	XP_001929132.3	dipeptidyl peptidase 8 [Sus scrofa]	GO:0005829;GO:0008236	cellular_component;molecular_function	cytosol;serine-type peptidase activity	K08655	DPP8			COG1506	S:Function unknown	sp|Q6V1X1|DPP8_HUMAN	Dipeptidyl peptidase 8 OS=Homo sapiens OX=9606 GN=DPP8 PE=1 SV=1	PF00930.21;PF00326.21;PF02129.18;PF12697.7	DPPIV_N;Peptidase_S9;Peptidase_S15;Abhydrolase_6	Dipeptidyl peptidase IV (DPP IV;Prolyl oligopeptidase family;X-Pro dipeptidyl-peptidase (S15 family;Alpha/beta hydrolase family
Chr01_117672468_117732291		0	0	0	0	0	0	0	0	0.0149327	0	0	0
Chr01_117674358_117684056	Pig.03405	0	0	0	0	0.0170529	0	0	0	0	0	0	0	DPP8-201	dipeptidyl peptidase 8 [Sus scrofa]	XP_001929132.3	dipeptidyl peptidase 8 [Sus scrofa]	GO:0005829;GO:0008236	cellular_component;molecular_function	cytosol;serine-type peptidase activity	K08655	DPP8			COG1506	S:Function unknown	sp|Q6V1X1|DPP8_HUMAN	Dipeptidyl peptidase 8 OS=Homo sapiens OX=9606 GN=DPP8 PE=1 SV=1	PF00930.21;PF00326.21;PF02129.18;PF12697.7	DPPIV_N;Peptidase_S9;Peptidase_S15;Abhydrolase_6	Dipeptidyl peptidase IV (DPP IV;Prolyl oligopeptidase family;X-Pro dipeptidyl-peptidase (S15 family;Alpha/beta hydrolase family
Chr01_117683911_117685615	Pig.03405	0	0	0	0	0	0	0	0.0142708	0	0.0136079	0	0	DPP8-201	dipeptidyl peptidase 8 [Sus scrofa]	XP_001929132.3	dipeptidyl peptidase 8 [Sus scrofa]	GO:0005829;GO:0008236	cellular_component;molecular_function	cytosol;serine-type peptidase activity	K08655	DPP8			COG1506	S:Function unknown	sp|Q6V1X1|DPP8_HUMAN	Dipeptidyl peptidase 8 OS=Homo sapiens OX=9606 GN=DPP8 PE=1 SV=1	PF00930.21;PF00326.21;PF02129.18;PF12697.7	DPPIV_N;Peptidase_S9;Peptidase_S15;Abhydrolase_6	Dipeptidyl peptidase IV (DPP IV;Prolyl oligopeptidase family;X-Pro dipeptidyl-peptidase (S15 family;Alpha/beta hydrolase family
Chr01_117683911_117695170	Pig.03405	0	0	0	0	0	0	0	0	0.0373319	0	0	0	DPP8-201	dipeptidyl peptidase 8 [Sus scrofa]	XP_001929132.3	dipeptidyl peptidase 8 [Sus scrofa]	GO:0005829;GO:0008236	cellular_component;molecular_function	cytosol;serine-type peptidase activity	K08655	DPP8			COG1506	S:Function unknown	sp|Q6V1X1|DPP8_HUMAN	Dipeptidyl peptidase 8 OS=Homo sapiens OX=9606 GN=DPP8 PE=1 SV=1	PF00930.21;PF00326.21;PF02129.18;PF12697.7	DPPIV_N;Peptidase_S9;Peptidase_S15;Abhydrolase_6	Dipeptidyl peptidase IV (DPP IV;Prolyl oligopeptidase family;X-Pro dipeptidyl-peptidase (S15 family;Alpha/beta hydrolase family
Chr01_117692699_117701824	Pig.03405	0	0	0	0.0257173	0	0.0180793	0.0362936	0.0214062	0.0970628	0	0	0.020003	DPP8-201	dipeptidyl peptidase 8 [Sus scrofa]	XP_001929132.3	dipeptidyl peptidase 8 [Sus scrofa]	GO:0005829;GO:0008236	cellular_component;molecular_function	cytosol;serine-type peptidase activity	K08655	DPP8			COG1506	S:Function unknown	sp|Q6V1X1|DPP8_HUMAN	Dipeptidyl peptidase 8 OS=Homo sapiens OX=9606 GN=DPP8 PE=1 SV=1	PF00930.21;PF00326.21;PF02129.18;PF12697.7	DPPIV_N;Peptidase_S9;Peptidase_S15;Abhydrolase_6	Dipeptidyl peptidase IV (DPP IV;Prolyl oligopeptidase family;X-Pro dipeptidyl-peptidase (S15 family;Alpha/beta hydrolase family
Chr01_117692699_117732291		0	0	0.0139044	0	0	0	0	0	0	0	0	0
Chr01_117694211_117697806	Pig.03405	0	0	0.0278088	0.0342898	0	0	0.0145174	0.0214062	0.0373319	0.0408236	0.0194414	0.0133353	DPP8-201	dipeptidyl peptidase 8 [Sus scrofa]	XP_001929132.3	dipeptidyl peptidase 8 [Sus scrofa]	GO:0005829;GO:0008236	cellular_component;molecular_function	cytosol;serine-type peptidase activity	K08655	DPP8			COG1506	S:Function unknown	sp|Q6V1X1|DPP8_HUMAN	Dipeptidyl peptidase 8 OS=Homo sapiens OX=9606 GN=DPP8 PE=1 SV=1	PF00930.21;PF00326.21;PF02129.18;PF12697.7	DPPIV_N;Peptidase_S9;Peptidase_S15;Abhydrolase_6	Dipeptidyl peptidase IV (DPP IV;Prolyl oligopeptidase family;X-Pro dipeptidyl-peptidase (S15 family;Alpha/beta hydrolase family
Chr01_117694211_117701824	Pig.03405	0	0	0.0139044	0	0.0255794	0	0	0.0214062	0	0	0	0	DPP8-201	dipeptidyl peptidase 8 [Sus scrofa]	XP_001929132.3	dipeptidyl peptidase 8 [Sus scrofa]	GO:0005829;GO:0008236	cellular_component;molecular_function	cytosol;serine-type peptidase activity	K08655	DPP8			COG1506	S:Function unknown	sp|Q6V1X1|DPP8_HUMAN	Dipeptidyl peptidase 8 OS=Homo sapiens OX=9606 GN=DPP8 PE=1 SV=1	PF00930.21;PF00326.21;PF02129.18;PF12697.7	DPPIV_N;Peptidase_S9;Peptidase_S15;Abhydrolase_6	Dipeptidyl peptidase IV (DPP IV;Prolyl oligopeptidase family;X-Pro dipeptidyl-peptidase (S15 family;Alpha/beta hydrolase family
Chr01_117694211_117729571	Pig.03405	0	0	0	0	0.0255794	0	0	0	0	0	0.0194414	0	DPP8-201	dipeptidyl peptidase 8 [Sus scrofa]	XP_001929132.3	dipeptidyl peptidase 8 [Sus scrofa]	GO:0005829;GO:0008236	cellular_component;molecular_function	cytosol;serine-type peptidase activity	K08655	DPP8			COG1506	S:Function unknown	sp|Q6V1X1|DPP8_HUMAN	Dipeptidyl peptidase 8 OS=Homo sapiens OX=9606 GN=DPP8 PE=1 SV=1	PF00930.21;PF00326.21;PF02129.18;PF12697.7	DPPIV_N;Peptidase_S9;Peptidase_S15;Abhydrolase_6	Dipeptidyl peptidase IV (DPP IV;Prolyl oligopeptidase family;X-Pro dipeptidyl-peptidase (S15 family;Alpha/beta hydrolase family
Chr01_117694211_117732291		0	0	0	0	0	0	0	0	0.0223991	0	0	0
Chr01_117697745_117709093	Pig.03405	0	0	0	0	0	0	0.0217761	0.0142708	0	0	0	0	DPP8-201	dipeptidyl peptidase 8 [Sus scrofa]	XP_001929132.3	dipeptidyl peptidase 8 [Sus scrofa]	GO:0005829;GO:0008236	cellular_component;molecular_function	cytosol;serine-type peptidase activity	K08655	DPP8			COG1506	S:Function unknown	sp|Q6V1X1|DPP8_HUMAN	Dipeptidyl peptidase 8 OS=Homo sapiens OX=9606 GN=DPP8 PE=1 SV=1	PF00930.21;PF00326.21;PF02129.18;PF12697.7	DPPIV_N;Peptidase_S9;Peptidase_S15;Abhydrolase_6	Dipeptidyl peptidase IV (DPP IV;Prolyl oligopeptidase family;X-Pro dipeptidyl-peptidase (S15 family;Alpha/beta hydrolase family
Chr01_117699731_117709093	Pig.03405	0	0	0.0139044	0	0	0	0	0	0	0	0	0.020003	DPP8-201	dipeptidyl peptidase 8 [Sus scrofa]	XP_001929132.3	dipeptidyl peptidase 8 [Sus scrofa]	GO:0005829;GO:0008236	cellular_component;molecular_function	cytosol;serine-type peptidase activity	K08655	DPP8			COG1506	S:Function unknown	sp|Q6V1X1|DPP8_HUMAN	Dipeptidyl peptidase 8 OS=Homo sapiens OX=9606 GN=DPP8 PE=1 SV=1	PF00930.21;PF00326.21;PF02129.18;PF12697.7	DPPIV_N;Peptidase_S9;Peptidase_S15;Abhydrolase_6	Dipeptidyl peptidase IV (DPP IV;Prolyl oligopeptidase family;X-Pro dipeptidyl-peptidase (S15 family;Alpha/beta hydrolase family
Chr01_117710309_117732291		0.0136031	0	0	0	0	0	0	0	0	0	0	0
Chr01_117758652_117763993	Pig.03407	0	0	0	0	0	0	0	0.0285416	0	0	0	0	HACD3-201	very-long-chain (3R)-3-hydroxyacyl-CoA dehydratase 3 [Sus scrofa]	XP_003121777.2	very-long-chain (3R	GO:0006633;GO:0102158;GO:0018812;GO:0102343;GO:0102344;GO:0102345;GO:0045070;GO:0016021;GO:0007254;GO:0007249;GO:0030497;GO:0019899;GO:0005789;GO:0046726;GO:0031965;GO:0005739;GO:0007266;GO:0042761;GO:0005829	biological_process;molecular_function;molecular_function;molecular_function;molecular_function;molecular_function;biological_process;cellular_component;biological_process;biological_process;biological_process;molecular_function;cellular_component;biological_process;cellular_component;cellular_component;biological_process;biological_process;cellular_component	fatty acid biosynthetic process;very-long-chain 3-hydroxyacyl-CoA dehydratase activity;3-hydroxyacyl-CoA dehydratase activity;3-hydroxy-arachidoyl-CoA dehydratase activity;3-hydroxy-behenoyl-CoA dehydratase activity;3-hydroxy-lignoceroyl-CoA dehydratase activity;positive regulation of viral genome replication;integral component of membrane;JNK cascade;I-kappaB kinase/NF-kappaB signaling;fatty aci…	K10703	HACD, PHS1, PAS2	map01040	Biosynthesis of unsaturated fatty acids	COG5198	S:Function unknown	sp|Q8K2C9|HACD3_MOUSE	Very-long-chain (3R	PF04387.14	PTPLA	Protein tyrosine phosphatase-like protein, PTPLA
Chr01_117760991_117766679	Pig.03407	0	0	0	0	0	0	0	0.0142708	0	0	0	0	HACD3-201	very-long-chain (3R)-3-hydroxyacyl-CoA dehydratase 3 [Sus scrofa]	XP_003121777.2	very-long-chain (3R	GO:0006633;GO:0102158;GO:0018812;GO:0102343;GO:0102344;GO:0102345;GO:0045070;GO:0016021;GO:0007254;GO:0007249;GO:0030497;GO:0019899;GO:0005789;GO:0046726;GO:0031965;GO:0005739;GO:0007266;GO:0042761;GO:0005829	biological_process;molecular_function;molecular_function;molecular_function;molecular_function;molecular_function;biological_process;cellular_component;biological_process;biological_process;biological_process;molecular_function;cellular_component;biological_process;cellular_component;cellular_component;biological_process;biological_process;cellular_component	fatty acid biosynthetic process;very-long-chain 3-hydroxyacyl-CoA dehydratase activity;3-hydroxyacyl-CoA dehydratase activity;3-hydroxy-arachidoyl-CoA dehydratase activity;3-hydroxy-behenoyl-CoA dehydratase activity;3-hydroxy-lignoceroyl-CoA dehydratase activity;positive regulation of viral genome replication;integral component of membrane;JNK cascade;I-kappaB kinase/NF-kappaB signaling;fatty aci…	K10703	HACD, PHS1, PAS2	map01040	Biosynthesis of unsaturated fatty acids	COG5198	S:Function unknown	sp|Q8K2C9|HACD3_MOUSE	Very-long-chain (3R	PF04387.14	PTPLA	Protein tyrosine phosphatase-like protein, PTPLA
Chr01_117766569_117774885	Pig.03407	0	0	0	0	0	0	0	0	0	0.0204118	0	0	HACD3-201	very-long-chain (3R)-3-hydroxyacyl-CoA dehydratase 3 [Sus scrofa]	XP_003121777.2	very-long-chain (3R	GO:0006633;GO:0102158;GO:0018812;GO:0102343;GO:0102344;GO:0102345;GO:0045070;GO:0016021;GO:0007254;GO:0007249;GO:0030497;GO:0019899;GO:0005789;GO:0046726;GO:0031965;GO:0005739;GO:0007266;GO:0042761;GO:0005829	biological_process;molecular_function;molecular_function;molecular_function;molecular_function;molecular_function;biological_process;cellular_component;biological_process;biological_process;biological_process;molecular_function;cellular_component;biological_process;cellular_component;cellular_component;biological_process;biological_process;cellular_component	fatty acid biosynthetic process;very-long-chain 3-hydroxyacyl-CoA dehydratase activity;3-hydroxyacyl-CoA dehydratase activity;3-hydroxy-arachidoyl-CoA dehydratase activity;3-hydroxy-behenoyl-CoA dehydratase activity;3-hydroxy-lignoceroyl-CoA dehydratase activity;positive regulation of viral genome replication;integral component of membrane;JNK cascade;I-kappaB kinase/NF-kappaB signaling;fatty aci…	K10703	HACD, PHS1, PAS2	map01040	Biosynthesis of unsaturated fatty acids	COG5198	S:Function unknown	sp|Q8K2C9|HACD3_MOUSE	Very-long-chain (3R	PF04387.14	PTPLA	Protein tyrosine phosphatase-like protein, PTPLA
Chr01_117773234_117777423	Pig.03407	0	0	0	0	0	0	0	0	0.0149327	0	0	0	HACD3-201	very-long-chain (3R)-3-hydroxyacyl-CoA dehydratase 3 [Sus scrofa]	XP_003121777.2	very-long-chain (3R	GO:0006633;GO:0102158;GO:0018812;GO:0102343;GO:0102344;GO:0102345;GO:0045070;GO:0016021;GO:0007254;GO:0007249;GO:0030497;GO:0019899;GO:0005789;GO:0046726;GO:0031965;GO:0005739;GO:0007266;GO:0042761;GO:0005829	biological_process;molecular_function;molecular_function;molecular_function;molecular_function;molecular_function;biological_process;cellular_component;biological_process;biological_process;biological_process;molecular_function;cellular_component;biological_process;cellular_component;cellular_component;biological_process;biological_process;cellular_component	fatty acid biosynthetic process;very-long-chain 3-hydroxyacyl-CoA dehydratase activity;3-hydroxyacyl-CoA dehydratase activity;3-hydroxy-arachidoyl-CoA dehydratase activity;3-hydroxy-behenoyl-CoA dehydratase activity;3-hydroxy-lignoceroyl-CoA dehydratase activity;positive regulation of viral genome replication;integral component of membrane;JNK cascade;I-kappaB kinase/NF-kappaB signaling;fatty aci…	K10703	HACD, PHS1, PAS2	map01040	Biosynthesis of unsaturated fatty acids	COG5198	S:Function unknown	sp|Q8K2C9|HACD3_MOUSE	Very-long-chain (3R	PF04387.14	PTPLA	Protein tyrosine phosphatase-like protein, PTPLA
Chr01_117775901_117778236	Pig.03407	0	0	0	0	0.0255794	0	0	0.0214062	0.0149327	0	0	0	HACD3-201	very-long-chain (3R)-3-hydroxyacyl-CoA dehydratase 3 [Sus scrofa]	XP_003121777.2	very-long-chain (3R	GO:0006633;GO:0102158;GO:0018812;GO:0102343;GO:0102344;GO:0102345;GO:0045070;GO:0016021;GO:0007254;GO:0007249;GO:0030497;GO:0019899;GO:0005789;GO:0046726;GO:0031965;GO:0005739;GO:0007266;GO:0042761;GO:0005829	biological_process;molecular_function;molecular_function;molecular_function;molecular_function;molecular_function;biological_process;cellular_component;biological_process;biological_process;biological_process;molecular_function;cellular_component;biological_process;cellular_component;cellular_component;biological_process;biological_process;cellular_component	fatty acid biosynthetic process;very-long-chain 3-hydroxyacyl-CoA dehydratase activity;3-hydroxyacyl-CoA dehydratase activity;3-hydroxy-arachidoyl-CoA dehydratase activity;3-hydroxy-behenoyl-CoA dehydratase activity;3-hydroxy-lignoceroyl-CoA dehydratase activity;positive regulation of viral genome replication;integral component of membrane;JNK cascade;I-kappaB kinase/NF-kappaB signaling;fatty aci…	K10703	HACD, PHS1, PAS2	map01040	Biosynthesis of unsaturated fatty acids	COG5198	S:Function unknown	sp|Q8K2C9|HACD3_MOUSE	Very-long-chain (3R	PF04387.14	PTPLA	Protein tyrosine phosphatase-like protein, PTPLA
Chr01_117785216_117789717		0	0	0	0	0	0	0.0145174	0	0	0	0	0
Chr01_117787430_117801018	Pig.03408	0	0	0	0	0	0	0	0	0.0149327	0	0	0	INTS14-202	von Willebrand factor A domain-containing protein 9 isoform X1 [Sus scrofa]	XP_005659910.1	von Willebrand factor A domain-containing protein 9 isoform X1 [Sus scrofa]	GO:0016021;GO:0032039	cellular_component;cellular_component	integral component of membrane;integrator complex					ENOG410XP9S	S:Function unknown	sp|Q5EA76|INT14_BOVIN	Integrator complex subunit 14 OS=Bos taurus OX=9913 GN=INTS14 PE=2 SV=1	PF13519.6	VWA_2	von Willebrand factor type A domain
Chr01_117787430_117803679	Pig.03408	0	0	0	0	0	0	0	0	0.0149327	0	0	0	INTS14-202	von Willebrand factor A domain-containing protein 9 isoform X1 [Sus scrofa]	XP_005659910.1	von Willebrand factor A domain-containing protein 9 isoform X1 [Sus scrofa]	GO:0016021;GO:0032039	cellular_component;cellular_component	integral component of membrane;integrator complex					ENOG410XP9S	S:Function unknown	sp|Q5EA76|INT14_BOVIN	Integrator complex subunit 14 OS=Bos taurus OX=9913 GN=INTS14 PE=2 SV=1	PF13519.6	VWA_2	von Willebrand factor type A domain
Chr01_117787430_117814421		0	0	0	0	0	0.027119	0	0	0	0	0	0
Chr01_117799203_117801018	Pig.03408	0.0136031	0	0	0	0	0	0.050811	0.0142708	0	0	0	0	INTS14-202	von Willebrand factor A domain-containing protein 9 isoform X1 [Sus scrofa]	XP_005659910.1	von Willebrand factor A domain-containing protein 9 isoform X1 [Sus scrofa]	GO:0016021;GO:0032039	cellular_component;cellular_component	integral component of membrane;integrator complex					ENOG410XP9S	S:Function unknown	sp|Q5EA76|INT14_BOVIN	Integrator complex subunit 14 OS=Bos taurus OX=9913 GN=INTS14 PE=2 SV=1	PF13519.6	VWA_2	von Willebrand factor type A domain
Chr01_117799203_117803679	Pig.03408	0	0	0	0	0	0	0	0	0.0223991	0	0	0	INTS14-202	von Willebrand factor A domain-containing protein 9 isoform X1 [Sus scrofa]	XP_005659910.1	von Willebrand factor A domain-containing protein 9 isoform X1 [Sus scrofa]	GO:0016021;GO:0032039	cellular_component;cellular_component	integral component of membrane;integrator complex					ENOG410XP9S	S:Function unknown	sp|Q5EA76|INT14_BOVIN	Integrator complex subunit 14 OS=Bos taurus OX=9913 GN=INTS14 PE=2 SV=1	PF13519.6	VWA_2	von Willebrand factor type A domain
Chr01_117799203_117811806	Pig.03408	0	0	0	0	0.0170529	0	0	0	0	0	0	0.0133353	INTS14-202	von Willebrand factor A domain-containing protein 9 isoform X1 [Sus scrofa]	XP_005659910.1	von Willebrand factor A domain-containing protein 9 isoform X1 [Sus scrofa]	GO:0016021;GO:0032039	cellular_component;cellular_component	integral component of membrane;integrator complex					ENOG410XP9S	S:Function unknown	sp|Q5EA76|INT14_BOVIN	Integrator complex subunit 14 OS=Bos taurus OX=9913 GN=INTS14 PE=2 SV=1	PF13519.6	VWA_2	von Willebrand factor type A domain
Chr01_117799203_117814421		0	0	0	0	0	0	0	0	0	0	0.0194414	0
Chr01_117803587_117807081	Pig.03408	0	0	0	0	0	0	0	0.0142708	0	0	0.012961	0	INTS14-202	von Willebrand factor A domain-containing protein 9 isoform X1 [Sus scrofa]	XP_005659910.1	von Willebrand factor A domain-containing protein 9 isoform X1 [Sus scrofa]	GO:0016021;GO:0032039	cellular_component;cellular_component	integral component of membrane;integrator complex					ENOG410XP9S	S:Function unknown	sp|Q5EA76|INT14_BOVIN	Integrator complex subunit 14 OS=Bos taurus OX=9913 GN=INTS14 PE=2 SV=1	PF13519.6	VWA_2	von Willebrand factor type A domain
Chr01_117803587_117814421		0	0	0	0.0342898	0	0	0	0	0	0	0	0
Chr01_117806395_117811806	Pig.03408	0	0.021157	0	0	0	0	0	0	0	0	0	0	INTS14-202	von Willebrand factor A domain-containing protein 9 isoform X1 [Sus scrofa]	XP_005659910.1	von Willebrand factor A domain-containing protein 9 isoform X1 [Sus scrofa]	GO:0016021;GO:0032039	cellular_component;cellular_component	integral component of membrane;integrator complex					ENOG410XP9S	S:Function unknown	sp|Q5EA76|INT14_BOVIN	Integrator complex subunit 14 OS=Bos taurus OX=9913 GN=INTS14 PE=2 SV=1	PF13519.6	VWA_2	von Willebrand factor type A domain
Chr01_117806395_117814421		0	0	0	0	0	0	0	0	0	0	0	0.0133353
Chr01_117848513_117865421	Pig.03409	0	0	0	0.0171449	0	0	0	0	0	0	0	0	SLC24A1-204	PREDICTED: sodium/potassium/calcium exchanger 1 isoform X1 [Lipotes vexillifer]	XP_020955868.1	sodium/potassium/calcium exchanger 1 isoform X4 [Sus scrofa]	GO:0016021;GO:0007601;GO:0008273	cellular_component;biological_process;molecular_function	integral component of membrane;visual perception;calcium, potassium:sodium antiporter activity	K13749	SLC24A1, NCKX1	map04744	Phototransduction	ENOG410Y9YY	S:Function unknown	sp|O60721|NCKX1_HUMAN	Sodium/potassium/calcium exchanger 1 OS=Homo sapiens OX=9606 GN=SLC24A1 PE=1 SV=1	PF01699.24;PF09335.11	Na_Ca_ex;SNARE_assoc	Sodium/calcium exchanger protein;SNARE associated Golgi protein
Chr01_117885279_117890535	Pig.03410	0.0136031	0.0352617	0	0.0257173	0	0.027119	0	0.0214062	0.0223991	0	0	0	DENND4A-201	LOW QUALITY PROTEIN: C-myc promoter-binding protein [Sus scrofa]	XP_020955846.1	LOW QUALITY PROTEIN: C-myc promoter-binding protein [Sus scrofa]				K20163	DENND4			ENOG410XQMX	S:Function unknown	sp|Q7Z401|MYCPP_HUMAN	C-myc promoter-binding protein OS=Homo sapiens OX=9606 GN=DENND4A PE=1 SV=2	PF02141.21;PF03456.18;PF03455.19;PF13041.6;PF17177.4;PF13812.6	DENN;uDENN;dDENN;PPR_2;PPR_long;PPR_3	DENN (AEX-3;uDENN domain;dDENN domain;PPR repeat family;Pentacotripeptide-repeat region of PRORP;Pentatricopeptide repeat domain
Chr01_117887767_117890535	Pig.03410	0	0	0	0	0	0	0.0217761	0.0142708	0	0	0	0	DENND4A-201	LOW QUALITY PROTEIN: C-myc promoter-binding protein [Sus scrofa]	XP_020955846.1	LOW QUALITY PROTEIN: C-myc promoter-binding protein [Sus scrofa]				K20163	DENND4			ENOG410XQMX	S:Function unknown	sp|Q7Z401|MYCPP_HUMAN	C-myc promoter-binding protein OS=Homo sapiens OX=9606 GN=DENND4A PE=1 SV=2	PF02141.21;PF03456.18;PF03455.19;PF13041.6;PF17177.4;PF13812.6	DENN;uDENN;dDENN;PPR_2;PPR_long;PPR_3	DENN (AEX-3;uDENN domain;dDENN domain;PPR repeat family;Pentacotripeptide-repeat region of PRORP;Pentatricopeptide repeat domain
Chr01_117887767_117904169	Pig.03410	0	0	0	0	0	0	0	0.0142708	0	0	0	0	DENND4A-201	LOW QUALITY PROTEIN: C-myc promoter-binding protein [Sus scrofa]	XP_020955846.1	LOW QUALITY PROTEIN: C-myc promoter-binding protein [Sus scrofa]				K20163	DENND4			ENOG410XQMX	S:Function unknown	sp|Q7Z401|MYCPP_HUMAN	C-myc promoter-binding protein OS=Homo sapiens OX=9606 GN=DENND4A PE=1 SV=2	PF02141.21;PF03456.18;PF03455.19;PF13041.6;PF17177.4;PF13812.6	DENN;uDENN;dDENN;PPR_2;PPR_long;PPR_3	DENN (AEX-3;uDENN domain;dDENN domain;PPR repeat family;Pentacotripeptide-repeat region of PRORP;Pentatricopeptide repeat domain
Chr01_117890117_117890535	Pig.03410	0	0.0141047	0	0	0	0	0.0290349	0.0570831	0	0	0	0.0133353	DENND4A-201	LOW QUALITY PROTEIN: C-myc promoter-binding protein [Sus scrofa]	XP_020955846.1	LOW QUALITY PROTEIN: C-myc promoter-binding protein [Sus scrofa]				K20163	DENND4			ENOG410XQMX	S:Function unknown	sp|Q7Z401|MYCPP_HUMAN	C-myc promoter-binding protein OS=Homo sapiens OX=9606 GN=DENND4A PE=1 SV=2	PF02141.21;PF03456.18;PF03455.19;PF13041.6;PF17177.4;PF13812.6	DENN;uDENN;dDENN;PPR_2;PPR_long;PPR_3	DENN (AEX-3;uDENN domain;dDENN domain;PPR repeat family;Pentacotripeptide-repeat region of PRORP;Pentatricopeptide repeat domain
Chr01_117890117_117892453	Pig.03410	0	0	0.0417132	0	0	0	0	0.0214062	0	0	0	0	DENND4A-201	LOW QUALITY PROTEIN: C-myc promoter-binding protein [Sus scrofa]	XP_020955846.1	LOW QUALITY PROTEIN: C-myc promoter-binding protein [Sus scrofa]				K20163	DENND4			ENOG410XQMX	S:Function unknown	sp|Q7Z401|MYCPP_HUMAN	C-myc promoter-binding protein OS=Homo sapiens OX=9606 GN=DENND4A PE=1 SV=2	PF02141.21;PF03456.18;PF03455.19;PF13041.6;PF17177.4;PF13812.6	DENN;uDENN;dDENN;PPR_2;PPR_long;PPR_3	DENN (AEX-3;uDENN domain;dDENN domain;PPR repeat family;Pentacotripeptide-repeat region of PRORP;Pentatricopeptide repeat domain
Chr01_117900296_117937639	Pig.03410	0	0	0	0	0	0	0.0217761	0	0	0	0	0	DENND4A-201	LOW QUALITY PROTEIN: C-myc promoter-binding protein [Sus scrofa]	XP_020955846.1	LOW QUALITY PROTEIN: C-myc promoter-binding protein [Sus scrofa]				K20163	DENND4			ENOG410XQMX	S:Function unknown	sp|Q7Z401|MYCPP_HUMAN	C-myc promoter-binding protein OS=Homo sapiens OX=9606 GN=DENND4A PE=1 SV=2	PF02141.21;PF03456.18;PF03455.19;PF13041.6;PF17177.4;PF13812.6	DENN;uDENN;dDENN;PPR_2;PPR_long;PPR_3	DENN (AEX-3;uDENN domain;dDENN domain;PPR repeat family;Pentacotripeptide-repeat region of PRORP;Pentatricopeptide repeat domain
Chr01_117910180_117914229	Pig.03410	0	0	0	0	0.0170529	0	0	0.0356769	0	0.0204118	0	0	DENND4A-201	LOW QUALITY PROTEIN: C-myc promoter-binding protein [Sus scrofa]	XP_020955846.1	LOW QUALITY PROTEIN: C-myc promoter-binding protein [Sus scrofa]				K20163	DENND4			ENOG410XQMX	S:Function unknown	sp|Q7Z401|MYCPP_HUMAN	C-myc promoter-binding protein OS=Homo sapiens OX=9606 GN=DENND4A PE=1 SV=2	PF02141.21;PF03456.18;PF03455.19;PF13041.6;PF17177.4;PF13812.6	DENN;uDENN;dDENN;PPR_2;PPR_long;PPR_3	DENN (AEX-3;uDENN domain;dDENN domain;PPR repeat family;Pentacotripeptide-repeat region of PRORP;Pentatricopeptide repeat domain
Chr01_117910180_117914955	Pig.03410	0	0	0	0	0	0	0.0145174	0	0.0223991	0	0	0	DENND4A-201	LOW QUALITY PROTEIN: C-myc promoter-binding protein [Sus scrofa]	XP_020955846.1	LOW QUALITY PROTEIN: C-myc promoter-binding protein [Sus scrofa]				K20163	DENND4			ENOG410XQMX	S:Function unknown	sp|Q7Z401|MYCPP_HUMAN	C-myc promoter-binding protein OS=Homo sapiens OX=9606 GN=DENND4A PE=1 SV=2	PF02141.21;PF03456.18;PF03455.19;PF13041.6;PF17177.4;PF13812.6	DENN;uDENN;dDENN;PPR_2;PPR_long;PPR_3	DENN (AEX-3;uDENN domain;dDENN domain;PPR repeat family;Pentacotripeptide-repeat region of PRORP;Pentatricopeptide repeat domain
Chr01_117913404_117937639	Pig.03410	0	0	0	0	0.0255794	0	0	0	0	0	0	0	DENND4A-201	LOW QUALITY PROTEIN: C-myc promoter-binding protein [Sus scrofa]	XP_020955846.1	LOW QUALITY PROTEIN: C-myc promoter-binding protein [Sus scrofa]				K20163	DENND4			ENOG410XQMX	S:Function unknown	sp|Q7Z401|MYCPP_HUMAN	C-myc promoter-binding protein OS=Homo sapiens OX=9606 GN=DENND4A PE=1 SV=2	PF02141.21;PF03456.18;PF03455.19;PF13041.6;PF17177.4;PF13812.6	DENN;uDENN;dDENN;PPR_2;PPR_long;PPR_3	DENN (AEX-3;uDENN domain;dDENN domain;PPR repeat family;Pentacotripeptide-repeat region of PRORP;Pentatricopeptide repeat domain
Chr01_117914820_117937639	Pig.03410	0	0	0	0	0.0341059	0	0	0	0	0	0	0	DENND4A-201	LOW QUALITY PROTEIN: C-myc promoter-binding protein [Sus scrofa]	XP_020955846.1	LOW QUALITY PROTEIN: C-myc promoter-binding protein [Sus scrofa]				K20163	DENND4			ENOG410XQMX	S:Function unknown	sp|Q7Z401|MYCPP_HUMAN	C-myc promoter-binding protein OS=Homo sapiens OX=9606 GN=DENND4A PE=1 SV=2	PF02141.21;PF03456.18;PF03455.19;PF13041.6;PF17177.4;PF13812.6	DENN;uDENN;dDENN;PPR_2;PPR_long;PPR_3	DENN (AEX-3;uDENN domain;dDENN domain;PPR repeat family;Pentacotripeptide-repeat region of PRORP;Pentatricopeptide repeat domain
Chr01_117928679_117942661	Pig.03410	0	0	0	0	0	0	0	0	0	0.0204118	0	0	DENND4A-201	LOW QUALITY PROTEIN: C-myc promoter-binding protein [Sus scrofa]	XP_020955846.1	LOW QUALITY PROTEIN: C-myc promoter-binding protein [Sus scrofa]				K20163	DENND4			ENOG410XQMX	S:Function unknown	sp|Q7Z401|MYCPP_HUMAN	C-myc promoter-binding protein OS=Homo sapiens OX=9606 GN=DENND4A PE=1 SV=2	PF02141.21;PF03456.18;PF03455.19;PF13041.6;PF17177.4;PF13812.6	DENN;uDENN;dDENN;PPR_2;PPR_long;PPR_3	DENN (AEX-3;uDENN domain;dDENN domain;PPR repeat family;Pentacotripeptide-repeat region of PRORP;Pentatricopeptide repeat domain
Chr01_117928679_117960370	Pig.03410	0	0	0	0	0	0	0.0145174	0	0	0	0	0	DENND4A-201	LOW QUALITY PROTEIN: C-myc promoter-binding protein [Sus scrofa]	XP_020955846.1	LOW QUALITY PROTEIN: C-myc promoter-binding protein [Sus scrofa]				K20163	DENND4			ENOG410XQMX	S:Function unknown	sp|Q7Z401|MYCPP_HUMAN	C-myc promoter-binding protein OS=Homo sapiens OX=9606 GN=DENND4A PE=1 SV=2	PF02141.21;PF03456.18;PF03455.19;PF13041.6;PF17177.4;PF13812.6	DENN;uDENN;dDENN;PPR_2;PPR_long;PPR_3	DENN (AEX-3;uDENN domain;dDENN domain;PPR repeat family;Pentacotripeptide-repeat region of PRORP;Pentatricopeptide repeat domain
Chr01_117928679_117975461		0	0	0.0208566	0	0	0	0	0	0	0	0	0
Chr01_117933432_117947105	Pig.03410	0	0	0	0	0	0	0	0	0.0149327	0	0	0	DENND4A-201	LOW QUALITY PROTEIN: C-myc promoter-binding protein [Sus scrofa]	XP_020955846.1	LOW QUALITY PROTEIN: C-myc promoter-binding protein [Sus scrofa]				K20163	DENND4			ENOG410XQMX	S:Function unknown	sp|Q7Z401|MYCPP_HUMAN	C-myc promoter-binding protein OS=Homo sapiens OX=9606 GN=DENND4A PE=1 SV=2	PF02141.21;PF03456.18;PF03455.19;PF13041.6;PF17177.4;PF13812.6	DENN;uDENN;dDENN;PPR_2;PPR_long;PPR_3	DENN (AEX-3;uDENN domain;dDENN domain;PPR repeat family;Pentacotripeptide-repeat region of PRORP;Pentatricopeptide repeat domain
Chr01_117949144_117975461		0	0	0	0	0	0	0	0.0214062	0	0	0	0
Chr01_117954188_117960370	Pig.03410	0	0	0	0	0	0	0	0	0.0373319	0	0	0	DENND4A-201	LOW QUALITY PROTEIN: C-myc promoter-binding protein [Sus scrofa]	XP_020955846.1	LOW QUALITY PROTEIN: C-myc promoter-binding protein [Sus scrofa]				K20163	DENND4			ENOG410XQMX	S:Function unknown	sp|Q7Z401|MYCPP_HUMAN	C-myc promoter-binding protein OS=Homo sapiens OX=9606 GN=DENND4A PE=1 SV=2	PF02141.21;PF03456.18;PF03455.19;PF13041.6;PF17177.4;PF13812.6	DENN;uDENN;dDENN;PPR_2;PPR_long;PPR_3	DENN (AEX-3;uDENN domain;dDENN domain;PPR repeat family;Pentacotripeptide-repeat region of PRORP;Pentatricopeptide repeat domain
Chr01_117954188_117975461		0	0	0	0	0	0	0	0.0142708	0	0	0	0
Chr01_117960121_117964741	Pig.03410	0.0204047	0.021157	0.0139044	0.0428622	0.0341059	0	0.0435523	0.0214062	0.0298655	0	0	0	DENND4A-201	LOW QUALITY PROTEIN: C-myc promoter-binding protein [Sus scrofa]	XP_020955846.1	LOW QUALITY PROTEIN: C-myc promoter-binding protein [Sus scrofa]				K20163	DENND4			ENOG410XQMX	S:Function unknown	sp|Q7Z401|MYCPP_HUMAN	C-myc promoter-binding protein OS=Homo sapiens OX=9606 GN=DENND4A PE=1 SV=2	PF02141.21;PF03456.18;PF03455.19;PF13041.6;PF17177.4;PF13812.6	DENN;uDENN;dDENN;PPR_2;PPR_long;PPR_3	DENN (AEX-3;uDENN domain;dDENN domain;PPR repeat family;Pentacotripeptide-repeat region of PRORP;Pentatricopeptide repeat domain
Chr01_117960121_117966706		0	0	0	0	0	0	0.0217761	0	0	0	0	0
Chr01_117960121_117975461		0.0680155	0.0987327	0.0625698	0.154304	0.102318	0.0361586	0.145174	0.156979	0.156794	0.0408236	0	0.0266706
Chr01_117966374_117975461		0	0	0	0	0	0	0	0	0.0223991	0	0	0
Chr01_118051024_118052350		0	0	0	0	0	0	0	0	0	0	0	0.0133353
Chr01_118091414_118092036	Pig.03411	0.0272062	0.021157	0.0139044	0.0342898	0.0170529	0	0.0580697	0.121302	0.059731	0	0.0194414	0.0533413	RAB11A-203	NR:NA	TEA28666.1	hypothetical protein DBR06_SOUSAS20810001, partial [Sousa chinensis]	GO:0006887;GO:0055038;GO:0055037;GO:0099003;GO:0030424;GO:0098887;GO:0048227;GO:0090307;GO:0031175;GO:0005828;GO:1990182;GO:0051223;GO:0048169;GO:0051650;GO:0007049;GO:0097711;GO:0005737;GO:0031982;GO:0031489;GO:0030953;GO:0070062;GO:0031410;GO:0006886;GO:0016020;GO:0005739;GO:0000922;GO:0005813;GO:0007080;GO:0032465;GO:0032402;GO:0048471;GO:0008017;GO:0005525;GO:0005794;GO:1903078;GO:0036258;GO:…	biological_process;cellular_component;cellular_component;biological_process;cellular_component;biological_process;biological_process;biological_process;biological_process;cellular_component;biological_process;biological_process;biological_process;biological_process;biological_process;biological_process;cellular_component;cellular_component;molecular_function;biological_process;cellular_component;…	exocytosis;recycling endosome membrane;recycling endosome;vesicle-mediated transport in synapse;axon;neurotransmitter receptor transport, endosome to postsynaptic membrane;plasma membrane to endosome transport;mitotic spindle assembly;neuron projection development;kinetochore microtubule;exosomal secretion;regulation of protein transport;regulation of long-term neuronal synaptic plasticity;establ…	K07904	RAB11A	map04972	Pancreatic secretion	COG1100	S:Function unknown	sp|P62490|RB11A_CANLF	Ras-related protein Rab-11A OS=Canis lupus familiaris OX=9615 GN=RAB11A PE=2 SV=3	PF00071.22;PF08477.13;PF00025.21;PF01926.23;PF03193.16;PF13401.6;PF00009.27	Ras;Roc;Arf;MMR_HSR1;RsgA_GTPase;AAA_22;GTP_EFTU	Ras family;Ras of Complex, Roc, domain of DAPkinase;ADP-ribosylation factor family;50S ribosome-binding GTPase;RsgA GTPase;AAA domain;Elongation factor Tu GTP binding domain
Chr01_118091414_118097729	Pig.03411	0	0	0	0	0	0.027119	0	0	0.0149327	0	0	0	RAB11A-203	NR:NA	TEA28666.1	hypothetical protein DBR06_SOUSAS20810001, partial [Sousa chinensis]	GO:0006887;GO:0055038;GO:0055037;GO:0099003;GO:0030424;GO:0098887;GO:0048227;GO:0090307;GO:0031175;GO:0005828;GO:1990182;GO:0051223;GO:0048169;GO:0051650;GO:0007049;GO:0097711;GO:0005737;GO:0031982;GO:0031489;GO:0030953;GO:0070062;GO:0031410;GO:0006886;GO:0016020;GO:0005739;GO:0000922;GO:0005813;GO:0007080;GO:0032465;GO:0032402;GO:0048471;GO:0008017;GO:0005525;GO:0005794;GO:1903078;GO:0036258;GO:…	biological_process;cellular_component;cellular_component;biological_process;cellular_component;biological_process;biological_process;biological_process;biological_process;cellular_component;biological_process;biological_process;biological_process;biological_process;biological_process;biological_process;cellular_component;cellular_component;molecular_function;biological_process;cellular_component;…	exocytosis;recycling endosome membrane;recycling endosome;vesicle-mediated transport in synapse;axon;neurotransmitter receptor transport, endosome to postsynaptic membrane;plasma membrane to endosome transport;mitotic spindle assembly;neuron projection development;kinetochore microtubule;exosomal secretion;regulation of protein transport;regulation of long-term neuronal synaptic plasticity;establ…	K07904	RAB11A	map04972	Pancreatic secretion	COG1100	S:Function unknown	sp|P62490|RB11A_CANLF	Ras-related protein Rab-11A OS=Canis lupus familiaris OX=9615 GN=RAB11A PE=2 SV=3	PF00071.22;PF08477.13;PF00025.21;PF01926.23;PF03193.16;PF13401.6;PF00009.27	Ras;Roc;Arf;MMR_HSR1;RsgA_GTPase;AAA_22;GTP_EFTU	Ras family;Ras of Complex, Roc, domain of DAPkinase;ADP-ribosylation factor family;50S ribosome-binding GTPase;RsgA GTPase;AAA domain;Elongation factor Tu GTP binding domain
Chr01_11823590_11840825	Pig.03854	0	0	0	0	0	0	0.0217761	0	0	0	0	0	ERP44-201	endoplasmic reticulum resident protein 44 precursor [Sus scrofa]	NP_001131101.1	endoplasmic reticulum resident protein 44 precursor [Sus scrofa]	GO:0006986;GO:0006457;GO:0005623;GO:0005793;GO:0009986;GO:0005788;GO:0005789;GO:0003756;GO:0045454;GO:0009100;GO:0034976	biological_process;biological_process;cellular_component;cellular_component;cellular_component;cellular_component;cellular_component;molecular_function;biological_process;biological_process;biological_process	response to unfolded protein;protein folding;cell;endoplasmic reticulum-Golgi intermediate compartment;cell surface;endoplasmic reticulum lumen;endoplasmic reticulum membrane;protein disulfide isomerase activity;cell redox homeostasis;glycoprotein metabolic process;response to endoplasmic reticulum stress	K17264	ERP44, TXNDC4			COG0526	S:Function unknown	sp|Q3T0L2|ERP44_BOVIN	Endoplasmic reticulum resident protein 44 OS=Bos taurus OX=9913 GN=ERP44 PE=2 SV=1	PF13848.6;PF00085.20;PF01216.17;PF04756.13;PF13098.6;PF07449.11	Thioredoxin_6;Thioredoxin;Calsequestrin;OST3_OST6;Thioredoxin_2;HyaE	Thioredoxin-like domain;Thioredoxin;Calsequestrin;OST3 / OST6 family, transporter family;Thioredoxin-like domain;Hydrogenase-1 expression protein HyaE
Chr01_11834629_11840825	Pig.03854	0.0136031	0	0	0	0	0	0.0217761	0	0	0	0	0	ERP44-201	endoplasmic reticulum resident protein 44 precursor [Sus scrofa]	NP_001131101.1	endoplasmic reticulum resident protein 44 precursor [Sus scrofa]	GO:0006986;GO:0006457;GO:0005623;GO:0005793;GO:0009986;GO:0005788;GO:0005789;GO:0003756;GO:0045454;GO:0009100;GO:0034976	biological_process;biological_process;cellular_component;cellular_component;cellular_component;cellular_component;cellular_component;molecular_function;biological_process;biological_process;biological_process	response to unfolded protein;protein folding;cell;endoplasmic reticulum-Golgi intermediate compartment;cell surface;endoplasmic reticulum lumen;endoplasmic reticulum membrane;protein disulfide isomerase activity;cell redox homeostasis;glycoprotein metabolic process;response to endoplasmic reticulum stress	K17264	ERP44, TXNDC4			COG0526	S:Function unknown	sp|Q3T0L2|ERP44_BOVIN	Endoplasmic reticulum resident protein 44 OS=Bos taurus OX=9913 GN=ERP44 PE=2 SV=1	PF13848.6;PF00085.20;PF01216.17;PF04756.13;PF13098.6;PF07449.11	Thioredoxin_6;Thioredoxin;Calsequestrin;OST3_OST6;Thioredoxin_2;HyaE	Thioredoxin-like domain;Thioredoxin;Calsequestrin;OST3 / OST6 family, transporter family;Thioredoxin-like domain;Hydrogenase-1 expression protein HyaE
Chr01_11840710_11873697	Pig.03854	0	0	0	0	0	0	0	0.0142708	0	0	0	0	ERP44-201	endoplasmic reticulum resident protein 44 precursor [Sus scrofa]	NP_001131101.1	endoplasmic reticulum resident protein 44 precursor [Sus scrofa]	GO:0006986;GO:0006457;GO:0005623;GO:0005793;GO:0009986;GO:0005788;GO:0005789;GO:0003756;GO:0045454;GO:0009100;GO:0034976	biological_process;biological_process;cellular_component;cellular_component;cellular_component;cellular_component;cellular_component;molecular_function;biological_process;biological_process;biological_process	response to unfolded protein;protein folding;cell;endoplasmic reticulum-Golgi intermediate compartment;cell surface;endoplasmic reticulum lumen;endoplasmic reticulum membrane;protein disulfide isomerase activity;cell redox homeostasis;glycoprotein metabolic process;response to endoplasmic reticulum stress	K17264	ERP44, TXNDC4			COG0526	S:Function unknown	sp|Q3T0L2|ERP44_BOVIN	Endoplasmic reticulum resident protein 44 OS=Bos taurus OX=9913 GN=ERP44 PE=2 SV=1	PF13848.6;PF00085.20;PF01216.17;PF04756.13;PF13098.6;PF07449.11	Thioredoxin_6;Thioredoxin;Calsequestrin;OST3_OST6;Thioredoxin_2;HyaE	Thioredoxin-like domain;Thioredoxin;Calsequestrin;OST3 / OST6 family, transporter family;Thioredoxin-like domain;Hydrogenase-1 expression protein HyaE
Chr01_11840722_11871733	Pig.03854	0	0.021157	0	0	0	0	0	0	0	0	0	0	ERP44-201	endoplasmic reticulum resident protein 44 precursor [Sus scrofa]	NP_001131101.1	endoplasmic reticulum resident protein 44 precursor [Sus scrofa]	GO:0006986;GO:0006457;GO:0005623;GO:0005793;GO:0009986;GO:0005788;GO:0005789;GO:0003756;GO:0045454;GO:0009100;GO:0034976	biological_process;biological_process;cellular_component;cellular_component;cellular_component;cellular_component;cellular_component;molecular_function;biological_process;biological_process;biological_process	response to unfolded protein;protein folding;cell;endoplasmic reticulum-Golgi intermediate compartment;cell surface;endoplasmic reticulum lumen;endoplasmic reticulum membrane;protein disulfide isomerase activity;cell redox homeostasis;glycoprotein metabolic process;response to endoplasmic reticulum stress	K17264	ERP44, TXNDC4			COG0526	S:Function unknown	sp|Q3T0L2|ERP44_BOVIN	Endoplasmic reticulum resident protein 44 OS=Bos taurus OX=9913 GN=ERP44 PE=2 SV=1	PF13848.6;PF00085.20;PF01216.17;PF04756.13;PF13098.6;PF07449.11	Thioredoxin_6;Thioredoxin;Calsequestrin;OST3_OST6;Thioredoxin_2;HyaE	Thioredoxin-like domain;Thioredoxin;Calsequestrin;OST3 / OST6 family, transporter family;Thioredoxin-like domain;Hydrogenase-1 expression protein HyaE
Chr01_118560114_118580467		0	0	0	0	0	0	0	0	0	0.0136079	0	0
Chr01_118577202_118580467		0	0	0	0	0.0170529	0	0	0.0142708	0.0149327	0.0136079	0.0259219	0.020003
Chr01_118582702_118592578		0	0	0	0.0171449	0	0	0	0	0	0	0	0
Chr01_118582702_118596623		0	0	0	0	0.0255794	0	0	0	0	0	0	0
Chr01_118586058_118592578	Pig.03414	0	0	0	0	0	0	0	0	0.0223991	0	0	0	TIPIN-201	TIMELESS-interacting protein [Sus scrofa]	XP_013848769.1	TIMELESS-interacting protein [Sus scrofa]	GO:0000076;GO:0005634;GO:0006974;GO:0031298;GO:0048478;GO:0003677;GO:0043111	biological_process;cellular_component;biological_process;cellular_component;biological_process;molecular_function;biological_process	DNA replication checkpoint;nucleus;cellular response to DNA damage stimulus;replication fork protection complex;replication fork protection;DNA binding;replication fork arrest	K10904	TIPIN			ENOG4111VXN	K:Transcription	sp|Q3ZCC4|TIPIN_BOVIN	TIMELESS-interacting protein OS=Bos taurus OX=9913 GN=TIPIN PE=2 SV=1	PF07962.12	Swi3	Replication Fork Protection Component Swi3
Chr01_118650027_118663473	Pig.03415,MSTRG.1531	0	0	0	0	0	0	0.0217761	0	0	0	0	0
Chr01_118650110_118652285	Pig.03415,MSTRG.1531	0.0136031	0.0352617	0.034761	0.0342898	0.0852647	0.0180793	0.268572	0.264009	0.343453	0.0612354	0	0.0533413
Chr01_118650110_118663473	Pig.03415,MSTRG.1531	0.0476109	0.0282093	0.0139044	0.0171449	0.0511588	0	0.0653284	0.0998955	0.0821301	0	0.0453634	0
Chr01_118652139_118663473	Pig.03415,MSTRG.1531	0	0	0	0	0	0	0.0145174	0	0	0	0	0
Chr01_11866852_11868376	Pig.03854	0	0.0141047	0	0	0.0341059	0.0180793	0.0217761	0	0.059731	0.0136079	0	0	ERP44-201	endoplasmic reticulum resident protein 44 precursor [Sus scrofa]	NP_001131101.1	endoplasmic reticulum resident protein 44 precursor [Sus scrofa]	GO:0006986;GO:0006457;GO:0005623;GO:0005793;GO:0009986;GO:0005788;GO:0005789;GO:0003756;GO:0045454;GO:0009100;GO:0034976	biological_process;biological_process;cellular_component;cellular_component;cellular_component;cellular_component;cellular_component;molecular_function;biological_process;biological_process;biological_process	response to unfolded protein;protein folding;cell;endoplasmic reticulum-Golgi intermediate compartment;cell surface;endoplasmic reticulum lumen;endoplasmic reticulum membrane;protein disulfide isomerase activity;cell redox homeostasis;glycoprotein metabolic process;response to endoplasmic reticulum stress	K17264	ERP44, TXNDC4			COG0526	S:Function unknown	sp|Q3T0L2|ERP44_BOVIN	Endoplasmic reticulum resident protein 44 OS=Bos taurus OX=9913 GN=ERP44 PE=2 SV=1	PF13848.6;PF00085.20;PF01216.17;PF04756.13;PF13098.6;PF07449.11	Thioredoxin_6;Thioredoxin;Calsequestrin;OST3_OST6;Thioredoxin_2;HyaE	Thioredoxin-like domain;Thioredoxin;Calsequestrin;OST3 / OST6 family, transporter family;Thioredoxin-like domain;Hydrogenase-1 expression protein HyaE
Chr01_11866852_11871733	Pig.03854	0	0	0	0	0.0170529	0	0	0	0	0	0	0	ERP44-201	endoplasmic reticulum resident protein 44 precursor [Sus scrofa]	NP_001131101.1	endoplasmic reticulum resident protein 44 precursor [Sus scrofa]	GO:0006986;GO:0006457;GO:0005623;GO:0005793;GO:0009986;GO:0005788;GO:0005789;GO:0003756;GO:0045454;GO:0009100;GO:0034976	biological_process;biological_process;cellular_component;cellular_component;cellular_component;cellular_component;cellular_component;molecular_function;biological_process;biological_process;biological_process	response to unfolded protein;protein folding;cell;endoplasmic reticulum-Golgi intermediate compartment;cell surface;endoplasmic reticulum lumen;endoplasmic reticulum membrane;protein disulfide isomerase activity;cell redox homeostasis;glycoprotein metabolic process;response to endoplasmic reticulum stress	K17264	ERP44, TXNDC4			COG0526	S:Function unknown	sp|Q3T0L2|ERP44_BOVIN	Endoplasmic reticulum resident protein 44 OS=Bos taurus OX=9913 GN=ERP44 PE=2 SV=1	PF13848.6;PF00085.20;PF01216.17;PF04756.13;PF13098.6;PF07449.11	Thioredoxin_6;Thioredoxin;Calsequestrin;OST3_OST6;Thioredoxin_2;HyaE	Thioredoxin-like domain;Thioredoxin;Calsequestrin;OST3 / OST6 family, transporter family;Thioredoxin-like domain;Hydrogenase-1 expression protein HyaE
Chr01_11866852_11873697	Pig.03854	0.0340078	0.0282093	0.0139044	0	0.0255794	0	0	0.0428123	0.0298655	0	0	0.0266706	ERP44-201	endoplasmic reticulum resident protein 44 precursor [Sus scrofa]	NP_001131101.1	endoplasmic reticulum resident protein 44 precursor [Sus scrofa]	GO:0006986;GO:0006457;GO:0005623;GO:0005793;GO:0009986;GO:0005788;GO:0005789;GO:0003756;GO:0045454;GO:0009100;GO:0034976	biological_process;biological_process;cellular_component;cellular_component;cellular_component;cellular_component;cellular_component;molecular_function;biological_process;biological_process;biological_process	response to unfolded protein;protein folding;cell;endoplasmic reticulum-Golgi intermediate compartment;cell surface;endoplasmic reticulum lumen;endoplasmic reticulum membrane;protein disulfide isomerase activity;cell redox homeostasis;glycoprotein metabolic process;response to endoplasmic reticulum stress	K17264	ERP44, TXNDC4			COG0526	S:Function unknown	sp|Q3T0L2|ERP44_BOVIN	Endoplasmic reticulum resident protein 44 OS=Bos taurus OX=9913 GN=ERP44 PE=2 SV=1	PF13848.6;PF00085.20;PF01216.17;PF04756.13;PF13098.6;PF07449.11	Thioredoxin_6;Thioredoxin;Calsequestrin;OST3_OST6;Thioredoxin_2;HyaE	Thioredoxin-like domain;Thioredoxin;Calsequestrin;OST3 / OST6 family, transporter family;Thioredoxin-like domain;Hydrogenase-1 expression protein HyaE
Chr01_11866852_11881695	Pig.03854	0.0544124	0.0352617	0	0	0.0426324	0	0.050811	0.0642185	0.0821301	0.0136079	0.012961	0	ERP44-201	endoplasmic reticulum resident protein 44 precursor [Sus scrofa]	NP_001131101.1	endoplasmic reticulum resident protein 44 precursor [Sus scrofa]	GO:0006986;GO:0006457;GO:0005623;GO:0005793;GO:0009986;GO:0005788;GO:0005789;GO:0003756;GO:0045454;GO:0009100;GO:0034976	biological_process;biological_process;cellular_component;cellular_component;cellular_component;cellular_component;cellular_component;molecular_function;biological_process;biological_process;biological_process	response to unfolded protein;protein folding;cell;endoplasmic reticulum-Golgi intermediate compartment;cell surface;endoplasmic reticulum lumen;endoplasmic reticulum membrane;protein disulfide isomerase activity;cell redox homeostasis;glycoprotein metabolic process;response to endoplasmic reticulum stress	K17264	ERP44, TXNDC4			COG0526	S:Function unknown	sp|Q3T0L2|ERP44_BOVIN	Endoplasmic reticulum resident protein 44 OS=Bos taurus OX=9913 GN=ERP44 PE=2 SV=1	PF13848.6;PF00085.20;PF01216.17;PF04756.13;PF13098.6;PF07449.11	Thioredoxin_6;Thioredoxin;Calsequestrin;OST3_OST6;Thioredoxin_2;HyaE	Thioredoxin-like domain;Thioredoxin;Calsequestrin;OST3 / OST6 family, transporter family;Thioredoxin-like domain;Hydrogenase-1 expression protein HyaE
Chr01_118706371_118706504		0	0	0	0	0	0	0.0145174	0	0	0	0	0
Chr01_1187216_1191546	Pig.03783	0.278864	0.218622	0.132092	0.342898	0.230215	0.189833	0.863787	0.991819	0.701839	0.0816472	0.0842462	0.160024	DNAJC25-201	dnaJ homolog subfamily C member 25 [Sus scrofa]	XP_020923138.1	dnaJ homolog subfamily C member 25 [Sus scrofa]	GO:0016021;GO:0006457	cellular_component;biological_process	integral component of membrane;protein folding	K19371	DNAJC25			COG0484	S:Function unknown	sp|Q9H1X3|DJC25_HUMAN	DnaJ homolog subfamily C member 25 OS=Homo sapiens OX=9606 GN=DNAJC25 PE=1 SV=1	PF00226.31	DnaJ	DnaJ domain
Chr01_1187967_1192933	Pig.03783	0	0	0	0	0	0	0.0145174	0	0	0	0	0	DNAJC25-201	dnaJ homolog subfamily C member 25 [Sus scrofa]	XP_020923138.1	dnaJ homolog subfamily C member 25 [Sus scrofa]	GO:0016021;GO:0006457	cellular_component;biological_process	integral component of membrane;protein folding	K19371	DNAJC25			COG0484	S:Function unknown	sp|Q9H1X3|DJC25_HUMAN	DnaJ homolog subfamily C member 25 OS=Homo sapiens OX=9606 GN=DNAJC25 PE=1 SV=1	PF00226.31	DnaJ	DnaJ domain
Chr01_11880283_11881695	Pig.03854	0.0136031	0	0	0	0.0170529	0	0	0	0	0	0	0	ERP44-201	endoplasmic reticulum resident protein 44 precursor [Sus scrofa]	NP_001131101.1	endoplasmic reticulum resident protein 44 precursor [Sus scrofa]	GO:0006986;GO:0006457;GO:0005623;GO:0005793;GO:0009986;GO:0005788;GO:0005789;GO:0003756;GO:0045454;GO:0009100;GO:0034976	biological_process;biological_process;cellular_component;cellular_component;cellular_component;cellular_component;cellular_component;molecular_function;biological_process;biological_process;biological_process	response to unfolded protein;protein folding;cell;endoplasmic reticulum-Golgi intermediate compartment;cell surface;endoplasmic reticulum lumen;endoplasmic reticulum membrane;protein disulfide isomerase activity;cell redox homeostasis;glycoprotein metabolic process;response to endoplasmic reticulum stress	K17264	ERP44, TXNDC4			COG0526	S:Function unknown	sp|Q3T0L2|ERP44_BOVIN	Endoplasmic reticulum resident protein 44 OS=Bos taurus OX=9913 GN=ERP44 PE=2 SV=1	PF13848.6;PF00085.20;PF01216.17;PF04756.13;PF13098.6;PF07449.11	Thioredoxin_6;Thioredoxin;Calsequestrin;OST3_OST6;Thioredoxin_2;HyaE	Thioredoxin-like domain;Thioredoxin;Calsequestrin;OST3 / OST6 family, transporter family;Thioredoxin-like domain;Hydrogenase-1 expression protein HyaE
Chr01_118925237_118925471	Pig.03420	0	0	0	0	0	0	0	0	0	0	0	0.0133353	SMAD6-201	mothers against decapentaplegic homolog 6 [Sus scrofa]	XP_003480494.2	mothers against decapentaplegic homolog 6 [Sus scrofa]	GO:0005737;GO:0003700;GO:0005634;GO:0005667;GO:0003677;GO:0007179	cellular_component;molecular_function;cellular_component;cellular_component;molecular_function;biological_process	cytoplasm;transcription factor activity, sequence-specific DNA binding;nucleus;transcription factor complex;DNA binding;transforming growth factor beta receptor signaling pathway	K04677	SMAD6	map04350	TGF-beta signaling pathway	ENOG410XQKU	S:Function unknown	sp|O43541|SMAD6_HUMAN	Mothers against decapentaplegic homolog 6 OS=Homo sapiens OX=9606 GN=SMAD6 PE=1 SV=2	PF03166.14;PF03165.16	MH2;MH1	MH2 domain;MH1 domain
Chr01_118943122_118943388	Pig.03420	0	0	0	0.0171449	0	0	0	0	0	0	0	0	SMAD6-201	mothers against decapentaplegic homolog 6 [Sus scrofa]	XP_003480494.2	mothers against decapentaplegic homolog 6 [Sus scrofa]	GO:0005737;GO:0003700;GO:0005634;GO:0005667;GO:0003677;GO:0007179	cellular_component;molecular_function;cellular_component;cellular_component;molecular_function;biological_process	cytoplasm;transcription factor activity, sequence-specific DNA binding;nucleus;transcription factor complex;DNA binding;transforming growth factor beta receptor signaling pathway	K04677	SMAD6	map04350	TGF-beta signaling pathway	ENOG410XQKU	S:Function unknown	sp|O43541|SMAD6_HUMAN	Mothers against decapentaplegic homolog 6 OS=Homo sapiens OX=9606 GN=SMAD6 PE=1 SV=2	PF03166.14;PF03165.16	MH2;MH1	MH2 domain;MH1 domain
Chr01_11922591_11943987		0.0136031	0	0	0	0	0	0	0	0	0	0	0
Chr01_119326469_119331773	Pig.03422	0	0	0	0	0	0	0.0145174	0	0	0.0136079	0	0	SMAD3-201	mothers against decapentaplegic homolog 3 isoform 1 [Homo sapiens]	NP_005893.1	mothers against decapentaplegic homolog 3 isoform 1 [Homo sapiens]	GO:0007492;GO:0032924;GO:0030325;GO:0048589;GO:0003677;GO:0090263;GO:0001657;GO:0019899;GO:0050821;GO:0031490;GO:0045429;GO:0042177;GO:0001889;GO:0061045;GO:0030501;GO:0043425;GO:0048617;GO:0005634;GO:0051894;GO:0005737;GO:0000122;GO:0050728;GO:0001701;GO:0001707;GO:0033689;GO:0003682;GO:0051496;GO:0071144;GO:0050927;GO:0001947;GO:0005654;GO:0032332;GO:0070410;GO:0005637;GO:1903243;GO:0007183;GO:…	biological_process;biological_process;biological_process;biological_process;molecular_function;biological_process;biological_process;molecular_function;biological_process;molecular_function;biological_process;biological_process;biological_process;biological_process;biological_process;molecular_function;biological_process;cellular_component;biological_process;cellular_component;biological_process;…	endoderm development;activin receptor signaling pathway;adrenal gland development;developmental growth;DNA binding;positive regulation of canonical Wnt signaling pathway;ureteric bud development;enzyme binding;protein stabilization;chromatin DNA binding;positive regulation of nitric oxide biosynthetic process;negative regulation of protein catabolic process;liver development;negative regulation o…	K04500	SMAD2_3	map04110	Cell cycle	ENOG410XQKU	J:Translation, ribosomal structure and biogenesis	sp|P84022|SMAD3_HUMAN	Mothers against decapentaplegic homolog 3 OS=Homo sapiens OX=9606 GN=SMAD3 PE=1 SV=1	PF03166.14;PF03165.16	MH2;MH1	MH2 domain;MH1 domain
Chr01_119429236_119434896	Pig.03423	0	0.0141047	0	0.0171449	0	0	0.0580697	0.0142708	0.0671974	0	0	0	AAGAB-202	alpha- and gamma-adaptin-binding protein p34 isoform X2 [Sus scrofa]	XP_003121791.5	alpha- and gamma-adaptin-binding protein p34 isoform X2 [Sus scrofa]	GO:0016607;GO:0005829	cellular_component;cellular_component	nuclear speck;cytosol					ENOG410XRVH	S:Function unknown	sp|Q5RET3|AAGAB_PONAB	Alpha- and gamma-adaptin-binding protein p34 OS=Pongo abelii OX=9601 GN=AAGAB PE=2 SV=1	PF10199.9	Adaptin_binding	Alpha and gamma adaptin binding protein p34
Chr01_119429236_119446895	Pig.03423	0	0	0	0	0	0	0	0.0142708	0	0	0	0	AAGAB-202	alpha- and gamma-adaptin-binding protein p34 isoform X2 [Sus scrofa]	XP_003121791.5	alpha- and gamma-adaptin-binding protein p34 isoform X2 [Sus scrofa]	GO:0016607;GO:0005829	cellular_component;cellular_component	nuclear speck;cytosol					ENOG410XRVH	S:Function unknown	sp|Q5RET3|AAGAB_PONAB	Alpha- and gamma-adaptin-binding protein p34 OS=Pongo abelii OX=9601 GN=AAGAB PE=2 SV=1	PF10199.9	Adaptin_binding	Alpha and gamma adaptin binding protein p34
Chr01_119433401_119434896	Pig.03423	0	0	0	0	0	0	0	0	0.0223991	0	0	0	AAGAB-202	alpha- and gamma-adaptin-binding protein p34 isoform X2 [Sus scrofa]	XP_003121791.5	alpha- and gamma-adaptin-binding protein p34 isoform X2 [Sus scrofa]	GO:0016607;GO:0005829	cellular_component;cellular_component	nuclear speck;cytosol					ENOG410XRVH	S:Function unknown	sp|Q5RET3|AAGAB_PONAB	Alpha- and gamma-adaptin-binding protein p34 OS=Pongo abelii OX=9601 GN=AAGAB PE=2 SV=1	PF10199.9	Adaptin_binding	Alpha and gamma adaptin binding protein p34
Chr01_11953372_12016334		0	0	0	0	0	0	0.050811	0.0214062	0	0	0	0
Chr01_119795348_119852789	Pig.03426	0	0	0	0.0171449	0	0	0	0	0	0	0	0	MAP2K5-210	dual specificity mitogen-activated protein kinase kinase 5 isoform X3 [Sus scrofa]	XP_020956102.1	dual specificity mitogen-activated protein kinase kinase 5 isoform X3 [Sus scrofa]	GO:0004674;GO:0005819;GO:0000165;GO:0005524;GO:0007507	molecular_function;cellular_component;biological_process;molecular_function;biological_process	protein serine/threonine kinase activity;spindle;MAPK cascade;ATP binding;heart development	K04463	MAP2K5, MEK5	map04921	Oxytocin signaling pathway	ENOG410XQ5A	S:Function unknown	sp|Q13163|MP2K5_HUMAN	Dual specificity mitogen-activated protein kinase kinase 5 OS=Homo sapiens OX=9606 GN=MAP2K5 PE=1 SV=2	PF00069.25;PF07714.17;PF00564.24	Pkinase;Pkinase_Tyr;PB1	Protein kinase domain;Protein tyrosine kinase;PB1 domain
Chr01_119803321_119872215	Pig.03426	0	0	0	0	0	0	0	0	0.0223991	0	0	0	MAP2K5-210	dual specificity mitogen-activated protein kinase kinase 5 isoform X3 [Sus scrofa]	XP_020956102.1	dual specificity mitogen-activated protein kinase kinase 5 isoform X3 [Sus scrofa]	GO:0004674;GO:0005819;GO:0000165;GO:0005524;GO:0007507	molecular_function;cellular_component;biological_process;molecular_function;biological_process	protein serine/threonine kinase activity;spindle;MAPK cascade;ATP binding;heart development	K04463	MAP2K5, MEK5	map04921	Oxytocin signaling pathway	ENOG410XQ5A	S:Function unknown	sp|Q13163|MP2K5_HUMAN	Dual specificity mitogen-activated protein kinase kinase 5 OS=Homo sapiens OX=9606 GN=MAP2K5 PE=1 SV=2	PF00069.25;PF07714.17;PF00564.24	Pkinase;Pkinase_Tyr;PB1	Protein kinase domain;Protein tyrosine kinase;PB1 domain
Chr01_119810675_119872215	Pig.03426	0	0	0	0.0171449	0	0	0	0	0	0	0	0	MAP2K5-210	dual specificity mitogen-activated protein kinase kinase 5 isoform X3 [Sus scrofa]	XP_020956102.1	dual specificity mitogen-activated protein kinase kinase 5 isoform X3 [Sus scrofa]	GO:0004674;GO:0005819;GO:0000165;GO:0005524;GO:0007507	molecular_function;cellular_component;biological_process;molecular_function;biological_process	protein serine/threonine kinase activity;spindle;MAPK cascade;ATP binding;heart development	K04463	MAP2K5, MEK5	map04921	Oxytocin signaling pathway	ENOG410XQ5A	S:Function unknown	sp|Q13163|MP2K5_HUMAN	Dual specificity mitogen-activated protein kinase kinase 5 OS=Homo sapiens OX=9606 GN=MAP2K5 PE=1 SV=2	PF00069.25;PF07714.17;PF00564.24	Pkinase;Pkinase_Tyr;PB1	Protein kinase domain;Protein tyrosine kinase;PB1 domain
Chr01_119810787_119872215	Pig.03426	0	0	0	0	0	0	0	0.0142708	0	0	0	0	MAP2K5-210	dual specificity mitogen-activated protein kinase kinase 5 isoform X3 [Sus scrofa]	XP_020956102.1	dual specificity mitogen-activated protein kinase kinase 5 isoform X3 [Sus scrofa]	GO:0004674;GO:0005819;GO:0000165;GO:0005524;GO:0007507	molecular_function;cellular_component;biological_process;molecular_function;biological_process	protein serine/threonine kinase activity;spindle;MAPK cascade;ATP binding;heart development	K04463	MAP2K5, MEK5	map04921	Oxytocin signaling pathway	ENOG410XQ5A	S:Function unknown	sp|Q13163|MP2K5_HUMAN	Dual specificity mitogen-activated protein kinase kinase 5 OS=Homo sapiens OX=9606 GN=MAP2K5 PE=1 SV=2	PF00069.25;PF07714.17;PF00564.24	Pkinase;Pkinase_Tyr;PB1	Protein kinase domain;Protein tyrosine kinase;PB1 domain
Chr01_119834467_119865047	Pig.03426	0	0	0.0208566	0	0	0	0	0	0	0	0	0	MAP2K5-210	dual specificity mitogen-activated protein kinase kinase 5 isoform X3 [Sus scrofa]	XP_020956102.1	dual specificity mitogen-activated protein kinase kinase 5 isoform X3 [Sus scrofa]	GO:0004674;GO:0005819;GO:0000165;GO:0005524;GO:0007507	molecular_function;cellular_component;biological_process;molecular_function;biological_process	protein serine/threonine kinase activity;spindle;MAPK cascade;ATP binding;heart development	K04463	MAP2K5, MEK5	map04921	Oxytocin signaling pathway	ENOG410XQ5A	S:Function unknown	sp|Q13163|MP2K5_HUMAN	Dual specificity mitogen-activated protein kinase kinase 5 OS=Homo sapiens OX=9606 GN=MAP2K5 PE=1 SV=2	PF00069.25;PF07714.17;PF00564.24	Pkinase;Pkinase_Tyr;PB1	Protein kinase domain;Protein tyrosine kinase;PB1 domain
Chr01_119839657_119872215	Pig.03426	0	0	0	0.0171449	0	0	0.0362936	0	0	0	0	0	MAP2K5-210	dual specificity mitogen-activated protein kinase kinase 5 isoform X3 [Sus scrofa]	XP_020956102.1	dual specificity mitogen-activated protein kinase kinase 5 isoform X3 [Sus scrofa]	GO:0004674;GO:0005819;GO:0000165;GO:0005524;GO:0007507	molecular_function;cellular_component;biological_process;molecular_function;biological_process	protein serine/threonine kinase activity;spindle;MAPK cascade;ATP binding;heart development	K04463	MAP2K5, MEK5	map04921	Oxytocin signaling pathway	ENOG410XQ5A	S:Function unknown	sp|Q13163|MP2K5_HUMAN	Dual specificity mitogen-activated protein kinase kinase 5 OS=Homo sapiens OX=9606 GN=MAP2K5 PE=1 SV=2	PF00069.25;PF07714.17;PF00564.24	Pkinase;Pkinase_Tyr;PB1	Protein kinase domain;Protein tyrosine kinase;PB1 domain
Chr01_119852551_119865047	Pig.03426	0	0	0	0	0	0	0	0.0142708	0	0	0	0	MAP2K5-210	dual specificity mitogen-activated protein kinase kinase 5 isoform X3 [Sus scrofa]	XP_020956102.1	dual specificity mitogen-activated protein kinase kinase 5 isoform X3 [Sus scrofa]	GO:0004674;GO:0005819;GO:0000165;GO:0005524;GO:0007507	molecular_function;cellular_component;biological_process;molecular_function;biological_process	protein serine/threonine kinase activity;spindle;MAPK cascade;ATP binding;heart development	K04463	MAP2K5, MEK5	map04921	Oxytocin signaling pathway	ENOG410XQ5A	S:Function unknown	sp|Q13163|MP2K5_HUMAN	Dual specificity mitogen-activated protein kinase kinase 5 OS=Homo sapiens OX=9606 GN=MAP2K5 PE=1 SV=2	PF00069.25;PF07714.17;PF00564.24	Pkinase;Pkinase_Tyr;PB1	Protein kinase domain;Protein tyrosine kinase;PB1 domain
Chr01_119852551_119872215	Pig.03426	0	0	0	0	0	0.0180793	0	0	0	0	0	0	MAP2K5-210	dual specificity mitogen-activated protein kinase kinase 5 isoform X3 [Sus scrofa]	XP_020956102.1	dual specificity mitogen-activated protein kinase kinase 5 isoform X3 [Sus scrofa]	GO:0004674;GO:0005819;GO:0000165;GO:0005524;GO:0007507	molecular_function;cellular_component;biological_process;molecular_function;biological_process	protein serine/threonine kinase activity;spindle;MAPK cascade;ATP binding;heart development	K04463	MAP2K5, MEK5	map04921	Oxytocin signaling pathway	ENOG410XQ5A	S:Function unknown	sp|Q13163|MP2K5_HUMAN	Dual specificity mitogen-activated protein kinase kinase 5 OS=Homo sapiens OX=9606 GN=MAP2K5 PE=1 SV=2	PF00069.25;PF07714.17;PF00564.24	Pkinase;Pkinase_Tyr;PB1	Protein kinase domain;Protein tyrosine kinase;PB1 domain
Chr01_119852551_119920221	Pig.03426	0	0	0	0	0	0	0	0	0	0	0	0.0133353	MAP2K5-210	dual specificity mitogen-activated protein kinase kinase 5 isoform X3 [Sus scrofa]	XP_020956102.1	dual specificity mitogen-activated protein kinase kinase 5 isoform X3 [Sus scrofa]	GO:0004674;GO:0005819;GO:0000165;GO:0005524;GO:0007507	molecular_function;cellular_component;biological_process;molecular_function;biological_process	protein serine/threonine kinase activity;spindle;MAPK cascade;ATP binding;heart development	K04463	MAP2K5, MEK5	map04921	Oxytocin signaling pathway	ENOG410XQ5A	S:Function unknown	sp|Q13163|MP2K5_HUMAN	Dual specificity mitogen-activated protein kinase kinase 5 OS=Homo sapiens OX=9606 GN=MAP2K5 PE=1 SV=2	PF00069.25;PF07714.17;PF00564.24	Pkinase;Pkinase_Tyr;PB1	Protein kinase domain;Protein tyrosine kinase;PB1 domain
Chr01_119852551_119923928	Pig.03426	0	0	0	0	0	0	0	0	0	0	0	0.0133353	MAP2K5-210	dual specificity mitogen-activated protein kinase kinase 5 isoform X3 [Sus scrofa]	XP_020956102.1	dual specificity mitogen-activated protein kinase kinase 5 isoform X3 [Sus scrofa]	GO:0004674;GO:0005819;GO:0000165;GO:0005524;GO:0007507	molecular_function;cellular_component;biological_process;molecular_function;biological_process	protein serine/threonine kinase activity;spindle;MAPK cascade;ATP binding;heart development	K04463	MAP2K5, MEK5	map04921	Oxytocin signaling pathway	ENOG410XQ5A	S:Function unknown	sp|Q13163|MP2K5_HUMAN	Dual specificity mitogen-activated protein kinase kinase 5 OS=Homo sapiens OX=9606 GN=MAP2K5 PE=1 SV=2	PF00069.25;PF07714.17;PF00564.24	Pkinase;Pkinase_Tyr;PB1	Protein kinase domain;Protein tyrosine kinase;PB1 domain
Chr01_119872167_119920221	Pig.03426	0.0204047	0	0	0	0	0	0	0.0214062	0.0149327	0	0	0	MAP2K5-210	dual specificity mitogen-activated protein kinase kinase 5 isoform X3 [Sus scrofa]	XP_020956102.1	dual specificity mitogen-activated protein kinase kinase 5 isoform X3 [Sus scrofa]	GO:0004674;GO:0005819;GO:0000165;GO:0005524;GO:0007507	molecular_function;cellular_component;biological_process;molecular_function;biological_process	protein serine/threonine kinase activity;spindle;MAPK cascade;ATP binding;heart development	K04463	MAP2K5, MEK5	map04921	Oxytocin signaling pathway	ENOG410XQ5A	S:Function unknown	sp|Q13163|MP2K5_HUMAN	Dual specificity mitogen-activated protein kinase kinase 5 OS=Homo sapiens OX=9606 GN=MAP2K5 PE=1 SV=2	PF00069.25;PF07714.17;PF00564.24	Pkinase;Pkinase_Tyr;PB1	Protein kinase domain;Protein tyrosine kinase;PB1 domain
Chr01_11988620_12016334		0	0	0	0.0342898	0	0.0180793	0	0.0142708	0	0	0	0.0133353
Chr01_119903191_119920221	Pig.03426	0	0	0	0	0.0170529	0	0.0145174	0.0285416	0.0298655	0	0	0	MAP2K5-210	dual specificity mitogen-activated protein kinase kinase 5 isoform X3 [Sus scrofa]	XP_020956102.1	dual specificity mitogen-activated protein kinase kinase 5 isoform X3 [Sus scrofa]	GO:0004674;GO:0005819;GO:0000165;GO:0005524;GO:0007507	molecular_function;cellular_component;biological_process;molecular_function;biological_process	protein serine/threonine kinase activity;spindle;MAPK cascade;ATP binding;heart development	K04463	MAP2K5, MEK5	map04921	Oxytocin signaling pathway	ENOG410XQ5A	S:Function unknown	sp|Q13163|MP2K5_HUMAN	Dual specificity mitogen-activated protein kinase kinase 5 OS=Homo sapiens OX=9606 GN=MAP2K5 PE=1 SV=2	PF00069.25;PF07714.17;PF00564.24	Pkinase;Pkinase_Tyr;PB1	Protein kinase domain;Protein tyrosine kinase;PB1 domain
Chr01_119903191_119923928	Pig.03426	0	0	0	0	0	0	0	0	0.0223991	0	0	0	MAP2K5-210	dual specificity mitogen-activated protein kinase kinase 5 isoform X3 [Sus scrofa]	XP_020956102.1	dual specificity mitogen-activated protein kinase kinase 5 isoform X3 [Sus scrofa]	GO:0004674;GO:0005819;GO:0000165;GO:0005524;GO:0007507	molecular_function;cellular_component;biological_process;molecular_function;biological_process	protein serine/threonine kinase activity;spindle;MAPK cascade;ATP binding;heart development	K04463	MAP2K5, MEK5	map04921	Oxytocin signaling pathway	ENOG410XQ5A	S:Function unknown	sp|Q13163|MP2K5_HUMAN	Dual specificity mitogen-activated protein kinase kinase 5 OS=Homo sapiens OX=9606 GN=MAP2K5 PE=1 SV=2	PF00069.25;PF07714.17;PF00564.24	Pkinase;Pkinase_Tyr;PB1	Protein kinase domain;Protein tyrosine kinase;PB1 domain
Chr01_119903191_119940124	Pig.03426	0	0	0.0139044	0	0	0	0.0217761	0.0214062	0	0	0	0	MAP2K5-210	dual specificity mitogen-activated protein kinase kinase 5 isoform X3 [Sus scrofa]	XP_020956102.1	dual specificity mitogen-activated protein kinase kinase 5 isoform X3 [Sus scrofa]	GO:0004674;GO:0005819;GO:0000165;GO:0005524;GO:0007507	molecular_function;cellular_component;biological_process;molecular_function;biological_process	protein serine/threonine kinase activity;spindle;MAPK cascade;ATP binding;heart development	K04463	MAP2K5, MEK5	map04921	Oxytocin signaling pathway	ENOG410XQ5A	S:Function unknown	sp|Q13163|MP2K5_HUMAN	Dual specificity mitogen-activated protein kinase kinase 5 OS=Homo sapiens OX=9606 GN=MAP2K5 PE=1 SV=2	PF00069.25;PF07714.17;PF00564.24	Pkinase;Pkinase_Tyr;PB1	Protein kinase domain;Protein tyrosine kinase;PB1 domain
Chr01_119903191_119960492	Pig.03426	0	0	0.0208566	0	0	0	0	0	0	0	0	0	MAP2K5-210	dual specificity mitogen-activated protein kinase kinase 5 isoform X3 [Sus scrofa]	XP_020956102.1	dual specificity mitogen-activated protein kinase kinase 5 isoform X3 [Sus scrofa]	GO:0004674;GO:0005819;GO:0000165;GO:0005524;GO:0007507	molecular_function;cellular_component;biological_process;molecular_function;biological_process	protein serine/threonine kinase activity;spindle;MAPK cascade;ATP binding;heart development	K04463	MAP2K5, MEK5	map04921	Oxytocin signaling pathway	ENOG410XQ5A	S:Function unknown	sp|Q13163|MP2K5_HUMAN	Dual specificity mitogen-activated protein kinase kinase 5 OS=Homo sapiens OX=9606 GN=MAP2K5 PE=1 SV=2	PF00069.25;PF07714.17;PF00564.24	Pkinase;Pkinase_Tyr;PB1	Protein kinase domain;Protein tyrosine kinase;PB1 domain
Chr01_119903191_119982622	Pig.03426	0	0	0	0.0171449	0	0	0	0.0356769	0.0149327	0	0	0	MAP2K5-210	dual specificity mitogen-activated protein kinase kinase 5 isoform X3 [Sus scrofa]	XP_020956102.1	dual specificity mitogen-activated protein kinase kinase 5 isoform X3 [Sus scrofa]	GO:0004674;GO:0005819;GO:0000165;GO:0005524;GO:0007507	molecular_function;cellular_component;biological_process;molecular_function;biological_process	protein serine/threonine kinase activity;spindle;MAPK cascade;ATP binding;heart development	K04463	MAP2K5, MEK5	map04921	Oxytocin signaling pathway	ENOG410XQ5A	S:Function unknown	sp|Q13163|MP2K5_HUMAN	Dual specificity mitogen-activated protein kinase kinase 5 OS=Homo sapiens OX=9606 GN=MAP2K5 PE=1 SV=2	PF00069.25;PF07714.17;PF00564.24	Pkinase;Pkinase_Tyr;PB1	Protein kinase domain;Protein tyrosine kinase;PB1 domain
Chr01_119959545_119982622	Pig.03426	0	0	0	0	0	0	0.0290349	0	0.0298655	0	0	0	MAP2K5-210	dual specificity mitogen-activated protein kinase kinase 5 isoform X3 [Sus scrofa]	XP_020956102.1	dual specificity mitogen-activated protein kinase kinase 5 isoform X3 [Sus scrofa]	GO:0004674;GO:0005819;GO:0000165;GO:0005524;GO:0007507	molecular_function;cellular_component;biological_process;molecular_function;biological_process	protein serine/threonine kinase activity;spindle;MAPK cascade;ATP binding;heart development	K04463	MAP2K5, MEK5	map04921	Oxytocin signaling pathway	ENOG410XQ5A	S:Function unknown	sp|Q13163|MP2K5_HUMAN	Dual specificity mitogen-activated protein kinase kinase 5 OS=Homo sapiens OX=9606 GN=MAP2K5 PE=1 SV=2	PF00069.25;PF07714.17;PF00564.24	Pkinase;Pkinase_Tyr;PB1	Protein kinase domain;Protein tyrosine kinase;PB1 domain
Chr01_120284430_120284874	Pig.03428	0	0	0	0	0	0.0180793	0	0.0214062	0.0223991	0	0	0.0266706	PIAS1-201	E3 SUMO-protein ligase PIAS1 [Sus scrofa]	XP_003121797.3	E3 SUMO-protein ligase PIAS1 [Sus scrofa]	GO:0008022;GO:0032436;GO:0061665;GO:0050681;GO:0019899;GO:0008270;GO:0003677;GO:0045444;GO:0008542;GO:0016607;GO:0016605;GO:0000122;GO:0005634;GO:0003714;GO:0003713;GO:0019789;GO:0007259;GO:0005654;GO:0043066;GO:0065004;GO:0033235;GO:0042127;GO:0000082;GO:0008134;GO:0051152;GO:0007283;GO:0019904;GO:0060334;GO:0016925;GO:0016874;GO:0031625;GO:0030521;GO:0045893	molecular_function;biological_process;molecular_function;molecular_function;molecular_function;molecular_function;molecular_function;biological_process;biological_process;cellular_component;cellular_component;biological_process;cellular_component;molecular_function;molecular_function;molecular_function;biological_process;cellular_component;biological_process;biological_process;biological_process;…	protein C-terminus binding;positive regulation of proteasomal ubiquitin-dependent protein catabolic process;SUMO ligase activity;androgen receptor binding;enzyme binding;zinc ion binding;DNA binding;fat cell differentiation;visual learning;nuclear speck;PML body;negative regulation of transcription from RNA polymerase II promoter;nucleus;transcription corepressor activity;transcription coactivato…	K04706	PIAS1	map04120	Ubiquitin mediated proteolysis	ENOG410XQ2E	K:Transcription	sp|O75925|PIAS1_HUMAN	E3 SUMO-protein ligase PIAS1 OS=Homo sapiens OX=9606 GN=PIAS1 PE=1 SV=2	PF14324.6;PF02891.20;PF11789.8	PINIT;zf-MIZ;zf-Nse	PINIT domain;MIZ/SP-RING zinc finger;Zinc-finger of the MIZ type in Nse subunit
Chr01_120284430_120326167	Pig.03428	0	0	0	0	0.0255794	0	0	0.0285416	0.0223991	0	0	0	PIAS1-201	E3 SUMO-protein ligase PIAS1 [Sus scrofa]	XP_003121797.3	E3 SUMO-protein ligase PIAS1 [Sus scrofa]	GO:0008022;GO:0032436;GO:0061665;GO:0050681;GO:0019899;GO:0008270;GO:0003677;GO:0045444;GO:0008542;GO:0016607;GO:0016605;GO:0000122;GO:0005634;GO:0003714;GO:0003713;GO:0019789;GO:0007259;GO:0005654;GO:0043066;GO:0065004;GO:0033235;GO:0042127;GO:0000082;GO:0008134;GO:0051152;GO:0007283;GO:0019904;GO:0060334;GO:0016925;GO:0016874;GO:0031625;GO:0030521;GO:0045893	molecular_function;biological_process;molecular_function;molecular_function;molecular_function;molecular_function;molecular_function;biological_process;biological_process;cellular_component;cellular_component;biological_process;cellular_component;molecular_function;molecular_function;molecular_function;biological_process;cellular_component;biological_process;biological_process;biological_process;…	protein C-terminus binding;positive regulation of proteasomal ubiquitin-dependent protein catabolic process;SUMO ligase activity;androgen receptor binding;enzyme binding;zinc ion binding;DNA binding;fat cell differentiation;visual learning;nuclear speck;PML body;negative regulation of transcription from RNA polymerase II promoter;nucleus;transcription corepressor activity;transcription coactivato…	K04706	PIAS1	map04120	Ubiquitin mediated proteolysis	ENOG410XQ2E	K:Transcription	sp|O75925|PIAS1_HUMAN	E3 SUMO-protein ligase PIAS1 OS=Homo sapiens OX=9606 GN=PIAS1 PE=1 SV=2	PF14324.6;PF02891.20;PF11789.8	PINIT;zf-MIZ;zf-Nse	PINIT domain;MIZ/SP-RING zinc finger;Zinc-finger of the MIZ type in Nse subunit
Chr01_120284430_120333334	Pig.03428	0	0	0	0	0	0.0180793	0.0362936	0.0856247	0.0298655	0	0	0.0133353	PIAS1-201	E3 SUMO-protein ligase PIAS1 [Sus scrofa]	XP_003121797.3	E3 SUMO-protein ligase PIAS1 [Sus scrofa]	GO:0008022;GO:0032436;GO:0061665;GO:0050681;GO:0019899;GO:0008270;GO:0003677;GO:0045444;GO:0008542;GO:0016607;GO:0016605;GO:0000122;GO:0005634;GO:0003714;GO:0003713;GO:0019789;GO:0007259;GO:0005654;GO:0043066;GO:0065004;GO:0033235;GO:0042127;GO:0000082;GO:0008134;GO:0051152;GO:0007283;GO:0019904;GO:0060334;GO:0016925;GO:0016874;GO:0031625;GO:0030521;GO:0045893	molecular_function;biological_process;molecular_function;molecular_function;molecular_function;molecular_function;molecular_function;biological_process;biological_process;cellular_component;cellular_component;biological_process;cellular_component;molecular_function;molecular_function;molecular_function;biological_process;cellular_component;biological_process;biological_process;biological_process;…	protein C-terminus binding;positive regulation of proteasomal ubiquitin-dependent protein catabolic process;SUMO ligase activity;androgen receptor binding;enzyme binding;zinc ion binding;DNA binding;fat cell differentiation;visual learning;nuclear speck;PML body;negative regulation of transcription from RNA polymerase II promoter;nucleus;transcription corepressor activity;transcription coactivato…	K04706	PIAS1	map04120	Ubiquitin mediated proteolysis	ENOG410XQ2E	K:Transcription	sp|O75925|PIAS1_HUMAN	E3 SUMO-protein ligase PIAS1 OS=Homo sapiens OX=9606 GN=PIAS1 PE=1 SV=2	PF14324.6;PF02891.20;PF11789.8	PINIT;zf-MIZ;zf-Nse	PINIT domain;MIZ/SP-RING zinc finger;Zinc-finger of the MIZ type in Nse subunit
Chr01_120284430_120346784	Pig.03428	0	0.0282093	0	0	0	0	0.0290349	0.0214062	0	0.0136079	0.012961	0	PIAS1-201	E3 SUMO-protein ligase PIAS1 [Sus scrofa]	XP_003121797.3	E3 SUMO-protein ligase PIAS1 [Sus scrofa]	GO:0008022;GO:0032436;GO:0061665;GO:0050681;GO:0019899;GO:0008270;GO:0003677;GO:0045444;GO:0008542;GO:0016607;GO:0016605;GO:0000122;GO:0005634;GO:0003714;GO:0003713;GO:0019789;GO:0007259;GO:0005654;GO:0043066;GO:0065004;GO:0033235;GO:0042127;GO:0000082;GO:0008134;GO:0051152;GO:0007283;GO:0019904;GO:0060334;GO:0016925;GO:0016874;GO:0031625;GO:0030521;GO:0045893	molecular_function;biological_process;molecular_function;molecular_function;molecular_function;molecular_function;molecular_function;biological_process;biological_process;cellular_component;cellular_component;biological_process;cellular_component;molecular_function;molecular_function;molecular_function;biological_process;cellular_component;biological_process;biological_process;biological_process;…	protein C-terminus binding;positive regulation of proteasomal ubiquitin-dependent protein catabolic process;SUMO ligase activity;androgen receptor binding;enzyme binding;zinc ion binding;DNA binding;fat cell differentiation;visual learning;nuclear speck;PML body;negative regulation of transcription from RNA polymerase II promoter;nucleus;transcription corepressor activity;transcription coactivato…	K04706	PIAS1	map04120	Ubiquitin mediated proteolysis	ENOG410XQ2E	K:Transcription	sp|O75925|PIAS1_HUMAN	E3 SUMO-protein ligase PIAS1 OS=Homo sapiens OX=9606 GN=PIAS1 PE=1 SV=2	PF14324.6;PF02891.20;PF11789.8	PINIT;zf-MIZ;zf-Nse	PINIT domain;MIZ/SP-RING zinc finger;Zinc-finger of the MIZ type in Nse subunit
Chr01_120321631_120326167	Pig.03428	0.251657	0.338512	0.173805	0.214311	0.221688	0.280229	0.682319	0.82057	0.873566	0.204118	0.0648048	0.346718	PIAS1-201	E3 SUMO-protein ligase PIAS1 [Sus scrofa]	XP_003121797.3	E3 SUMO-protein ligase PIAS1 [Sus scrofa]	GO:0008022;GO:0032436;GO:0061665;GO:0050681;GO:0019899;GO:0008270;GO:0003677;GO:0045444;GO:0008542;GO:0016607;GO:0016605;GO:0000122;GO:0005634;GO:0003714;GO:0003713;GO:0019789;GO:0007259;GO:0005654;GO:0043066;GO:0065004;GO:0033235;GO:0042127;GO:0000082;GO:0008134;GO:0051152;GO:0007283;GO:0019904;GO:0060334;GO:0016925;GO:0016874;GO:0031625;GO:0030521;GO:0045893	molecular_function;biological_process;molecular_function;molecular_function;molecular_function;molecular_function;molecular_function;biological_process;biological_process;cellular_component;cellular_component;biological_process;cellular_component;molecular_function;molecular_function;molecular_function;biological_process;cellular_component;biological_process;biological_process;biological_process;…	protein C-terminus binding;positive regulation of proteasomal ubiquitin-dependent protein catabolic process;SUMO ligase activity;androgen receptor binding;enzyme binding;zinc ion binding;DNA binding;fat cell differentiation;visual learning;nuclear speck;PML body;negative regulation of transcription from RNA polymerase II promoter;nucleus;transcription corepressor activity;transcription coactivato…	K04706	PIAS1	map04120	Ubiquitin mediated proteolysis	ENOG410XQ2E	K:Transcription	sp|O75925|PIAS1_HUMAN	E3 SUMO-protein ligase PIAS1 OS=Homo sapiens OX=9606 GN=PIAS1 PE=1 SV=2	PF14324.6;PF02891.20;PF11789.8	PINIT;zf-MIZ;zf-Nse	PINIT domain;MIZ/SP-RING zinc finger;Zinc-finger of the MIZ type in Nse subunit
Chr01_120321631_120333334	Pig.03428	0	0.0352617	0	0.128587	0.102318	0.0903966	0.0943633	0.0998955	0.156794	0.0272157	0.0194414	0.0266706	PIAS1-201	E3 SUMO-protein ligase PIAS1 [Sus scrofa]	XP_003121797.3	E3 SUMO-protein ligase PIAS1 [Sus scrofa]	GO:0008022;GO:0032436;GO:0061665;GO:0050681;GO:0019899;GO:0008270;GO:0003677;GO:0045444;GO:0008542;GO:0016607;GO:0016605;GO:0000122;GO:0005634;GO:0003714;GO:0003713;GO:0019789;GO:0007259;GO:0005654;GO:0043066;GO:0065004;GO:0033235;GO:0042127;GO:0000082;GO:0008134;GO:0051152;GO:0007283;GO:0019904;GO:0060334;GO:0016925;GO:0016874;GO:0031625;GO:0030521;GO:0045893	molecular_function;biological_process;molecular_function;molecular_function;molecular_function;molecular_function;molecular_function;biological_process;biological_process;cellular_component;cellular_component;biological_process;cellular_component;molecular_function;molecular_function;molecular_function;biological_process;cellular_component;biological_process;biological_process;biological_process;…	protein C-terminus binding;positive regulation of proteasomal ubiquitin-dependent protein catabolic process;SUMO ligase activity;androgen receptor binding;enzyme binding;zinc ion binding;DNA binding;fat cell differentiation;visual learning;nuclear speck;PML body;negative regulation of transcription from RNA polymerase II promoter;nucleus;transcription corepressor activity;transcription coactivato…	K04706	PIAS1	map04120	Ubiquitin mediated proteolysis	ENOG410XQ2E	K:Transcription	sp|O75925|PIAS1_HUMAN	E3 SUMO-protein ligase PIAS1 OS=Homo sapiens OX=9606 GN=PIAS1 PE=1 SV=2	PF14324.6;PF02891.20;PF11789.8	PINIT;zf-MIZ;zf-Nse	PINIT domain;MIZ/SP-RING zinc finger;Zinc-finger of the MIZ type in Nse subunit
Chr01_120321631_120346784	Pig.03428	0	0	0	0	0	0	0	0.0570831	0.0447982	0	0	0.0133353	PIAS1-201	E3 SUMO-protein ligase PIAS1 [Sus scrofa]	XP_003121797.3	E3 SUMO-protein ligase PIAS1 [Sus scrofa]	GO:0008022;GO:0032436;GO:0061665;GO:0050681;GO:0019899;GO:0008270;GO:0003677;GO:0045444;GO:0008542;GO:0016607;GO:0016605;GO:0000122;GO:0005634;GO:0003714;GO:0003713;GO:0019789;GO:0007259;GO:0005654;GO:0043066;GO:0065004;GO:0033235;GO:0042127;GO:0000082;GO:0008134;GO:0051152;GO:0007283;GO:0019904;GO:0060334;GO:0016925;GO:0016874;GO:0031625;GO:0030521;GO:0045893	molecular_function;biological_process;molecular_function;molecular_function;molecular_function;molecular_function;molecular_function;biological_process;biological_process;cellular_component;cellular_component;biological_process;cellular_component;molecular_function;molecular_function;molecular_function;biological_process;cellular_component;biological_process;biological_process;biological_process;…	protein C-terminus binding;positive regulation of proteasomal ubiquitin-dependent protein catabolic process;SUMO ligase activity;androgen receptor binding;enzyme binding;zinc ion binding;DNA binding;fat cell differentiation;visual learning;nuclear speck;PML body;negative regulation of transcription from RNA polymerase II promoter;nucleus;transcription corepressor activity;transcription coactivato…	K04706	PIAS1	map04120	Ubiquitin mediated proteolysis	ENOG410XQ2E	K:Transcription	sp|O75925|PIAS1_HUMAN	E3 SUMO-protein ligase PIAS1 OS=Homo sapiens OX=9606 GN=PIAS1 PE=1 SV=2	PF14324.6;PF02891.20;PF11789.8	PINIT;zf-MIZ;zf-Nse	PINIT domain;MIZ/SP-RING zinc finger;Zinc-finger of the MIZ type in Nse subunit
Chr01_120325301_120326167	Pig.03428	0	0	0	0.0171449	0	0	0	0.0570831	0.0149327	0	0	0.0266706	PIAS1-201	E3 SUMO-protein ligase PIAS1 [Sus scrofa]	XP_003121797.3	E3 SUMO-protein ligase PIAS1 [Sus scrofa]	GO:0008022;GO:0032436;GO:0061665;GO:0050681;GO:0019899;GO:0008270;GO:0003677;GO:0045444;GO:0008542;GO:0016607;GO:0016605;GO:0000122;GO:0005634;GO:0003714;GO:0003713;GO:0019789;GO:0007259;GO:0005654;GO:0043066;GO:0065004;GO:0033235;GO:0042127;GO:0000082;GO:0008134;GO:0051152;GO:0007283;GO:0019904;GO:0060334;GO:0016925;GO:0016874;GO:0031625;GO:0030521;GO:0045893	molecular_function;biological_process;molecular_function;molecular_function;molecular_function;molecular_function;molecular_function;biological_process;biological_process;cellular_component;cellular_component;biological_process;cellular_component;molecular_function;molecular_function;molecular_function;biological_process;cellular_component;biological_process;biological_process;biological_process;…	protein C-terminus binding;positive regulation of proteasomal ubiquitin-dependent protein catabolic process;SUMO ligase activity;androgen receptor binding;enzyme binding;zinc ion binding;DNA binding;fat cell differentiation;visual learning;nuclear speck;PML body;negative regulation of transcription from RNA polymerase II promoter;nucleus;transcription corepressor activity;transcription coactivato…	K04706	PIAS1	map04120	Ubiquitin mediated proteolysis	ENOG410XQ2E	K:Transcription	sp|O75925|PIAS1_HUMAN	E3 SUMO-protein ligase PIAS1 OS=Homo sapiens OX=9606 GN=PIAS1 PE=1 SV=2	PF14324.6;PF02891.20;PF11789.8	PINIT;zf-MIZ;zf-Nse	PINIT domain;MIZ/SP-RING zinc finger;Zinc-finger of the MIZ type in Nse subunit
Chr01_120325301_120333334	Pig.03428	0.204047	0.183361	0.208566	0.205739	0.264321	0.162714	0.442782	0.506613	0.649574	0.136079	0.0777657	0.166691	PIAS1-201	E3 SUMO-protein ligase PIAS1 [Sus scrofa]	XP_003121797.3	E3 SUMO-protein ligase PIAS1 [Sus scrofa]	GO:0008022;GO:0032436;GO:0061665;GO:0050681;GO:0019899;GO:0008270;GO:0003677;GO:0045444;GO:0008542;GO:0016607;GO:0016605;GO:0000122;GO:0005634;GO:0003714;GO:0003713;GO:0019789;GO:0007259;GO:0005654;GO:0043066;GO:0065004;GO:0033235;GO:0042127;GO:0000082;GO:0008134;GO:0051152;GO:0007283;GO:0019904;GO:0060334;GO:0016925;GO:0016874;GO:0031625;GO:0030521;GO:0045893	molecular_function;biological_process;molecular_function;molecular_function;molecular_function;molecular_function;molecular_function;biological_process;biological_process;cellular_component;cellular_component;biological_process;cellular_component;molecular_function;molecular_function;molecular_function;biological_process;cellular_component;biological_process;biological_process;biological_process;…	protein C-terminus binding;positive regulation of proteasomal ubiquitin-dependent protein catabolic process;SUMO ligase activity;androgen receptor binding;enzyme binding;zinc ion binding;DNA binding;fat cell differentiation;visual learning;nuclear speck;PML body;negative regulation of transcription from RNA polymerase II promoter;nucleus;transcription corepressor activity;transcription coactivato…	K04706	PIAS1	map04120	Ubiquitin mediated proteolysis	ENOG410XQ2E	K:Transcription	sp|O75925|PIAS1_HUMAN	E3 SUMO-protein ligase PIAS1 OS=Homo sapiens OX=9606 GN=PIAS1 PE=1 SV=2	PF14324.6;PF02891.20;PF11789.8	PINIT;zf-MIZ;zf-Nse	PINIT domain;MIZ/SP-RING zinc finger;Zinc-finger of the MIZ type in Nse subunit
Chr01_120325301_120346784	Pig.03428	0.231253	0.239779	0.257231	0.31718	0.14495	0.198872	0.696836	0.64932	0.821301	0.231334	0.123129	0.320048	PIAS1-201	E3 SUMO-protein ligase PIAS1 [Sus scrofa]	XP_003121797.3	E3 SUMO-protein ligase PIAS1 [Sus scrofa]	GO:0008022;GO:0032436;GO:0061665;GO:0050681;GO:0019899;GO:0008270;GO:0003677;GO:0045444;GO:0008542;GO:0016607;GO:0016605;GO:0000122;GO:0005634;GO:0003714;GO:0003713;GO:0019789;GO:0007259;GO:0005654;GO:0043066;GO:0065004;GO:0033235;GO:0042127;GO:0000082;GO:0008134;GO:0051152;GO:0007283;GO:0019904;GO:0060334;GO:0016925;GO:0016874;GO:0031625;GO:0030521;GO:0045893	molecular_function;biological_process;molecular_function;molecular_function;molecular_function;molecular_function;molecular_function;biological_process;biological_process;cellular_component;cellular_component;biological_process;cellular_component;molecular_function;molecular_function;molecular_function;biological_process;cellular_component;biological_process;biological_process;biological_process;…	protein C-terminus binding;positive regulation of proteasomal ubiquitin-dependent protein catabolic process;SUMO ligase activity;androgen receptor binding;enzyme binding;zinc ion binding;DNA binding;fat cell differentiation;visual learning;nuclear speck;PML body;negative regulation of transcription from RNA polymerase II promoter;nucleus;transcription corepressor activity;transcription coactivato…	K04706	PIAS1	map04120	Ubiquitin mediated proteolysis	ENOG410XQ2E	K:Transcription	sp|O75925|PIAS1_HUMAN	E3 SUMO-protein ligase PIAS1 OS=Homo sapiens OX=9606 GN=PIAS1 PE=1 SV=2	PF14324.6;PF02891.20;PF11789.8	PINIT;zf-MIZ;zf-Nse	PINIT domain;MIZ/SP-RING zinc finger;Zinc-finger of the MIZ type in Nse subunit
Chr01_120325301_120359198	Pig.03428	0	0.021157	0	0	0	0	0	0.0142708	0	0	0	0.020003	PIAS1-201	E3 SUMO-protein ligase PIAS1 [Sus scrofa]	XP_003121797.3	E3 SUMO-protein ligase PIAS1 [Sus scrofa]	GO:0008022;GO:0032436;GO:0061665;GO:0050681;GO:0019899;GO:0008270;GO:0003677;GO:0045444;GO:0008542;GO:0016607;GO:0016605;GO:0000122;GO:0005634;GO:0003714;GO:0003713;GO:0019789;GO:0007259;GO:0005654;GO:0043066;GO:0065004;GO:0033235;GO:0042127;GO:0000082;GO:0008134;GO:0051152;GO:0007283;GO:0019904;GO:0060334;GO:0016925;GO:0016874;GO:0031625;GO:0030521;GO:0045893	molecular_function;biological_process;molecular_function;molecular_function;molecular_function;molecular_function;molecular_function;biological_process;biological_process;cellular_component;cellular_component;biological_process;cellular_component;molecular_function;molecular_function;molecular_function;biological_process;cellular_component;biological_process;biological_process;biological_process;…	protein C-terminus binding;positive regulation of proteasomal ubiquitin-dependent protein catabolic process;SUMO ligase activity;androgen receptor binding;enzyme binding;zinc ion binding;DNA binding;fat cell differentiation;visual learning;nuclear speck;PML body;negative regulation of transcription from RNA polymerase II promoter;nucleus;transcription corepressor activity;transcription coactivato…	K04706	PIAS1	map04120	Ubiquitin mediated proteolysis	ENOG410XQ2E	K:Transcription	sp|O75925|PIAS1_HUMAN	E3 SUMO-protein ligase PIAS1 OS=Homo sapiens OX=9606 GN=PIAS1 PE=1 SV=2	PF14324.6;PF02891.20;PF11789.8	PINIT;zf-MIZ;zf-Nse	PINIT domain;MIZ/SP-RING zinc finger;Zinc-finger of the MIZ type in Nse subunit
Chr01_120325301_120362156	Pig.03428	0	0	0	0	0	0	0	0	0.0149327	0	0	0	PIAS1-201	E3 SUMO-protein ligase PIAS1 [Sus scrofa]	XP_003121797.3	E3 SUMO-protein ligase PIAS1 [Sus scrofa]	GO:0008022;GO:0032436;GO:0061665;GO:0050681;GO:0019899;GO:0008270;GO:0003677;GO:0045444;GO:0008542;GO:0016607;GO:0016605;GO:0000122;GO:0005634;GO:0003714;GO:0003713;GO:0019789;GO:0007259;GO:0005654;GO:0043066;GO:0065004;GO:0033235;GO:0042127;GO:0000082;GO:0008134;GO:0051152;GO:0007283;GO:0019904;GO:0060334;GO:0016925;GO:0016874;GO:0031625;GO:0030521;GO:0045893	molecular_function;biological_process;molecular_function;molecular_function;molecular_function;molecular_function;molecular_function;biological_process;biological_process;cellular_component;cellular_component;biological_process;cellular_component;molecular_function;molecular_function;molecular_function;biological_process;cellular_component;biological_process;biological_process;biological_process;…	protein C-terminus binding;positive regulation of proteasomal ubiquitin-dependent protein catabolic process;SUMO ligase activity;androgen receptor binding;enzyme binding;zinc ion binding;DNA binding;fat cell differentiation;visual learning;nuclear speck;PML body;negative regulation of transcription from RNA polymerase II promoter;nucleus;transcription corepressor activity;transcription coactivato…	K04706	PIAS1	map04120	Ubiquitin mediated proteolysis	ENOG410XQ2E	K:Transcription	sp|O75925|PIAS1_HUMAN	E3 SUMO-protein ligase PIAS1 OS=Homo sapiens OX=9606 GN=PIAS1 PE=1 SV=2	PF14324.6;PF02891.20;PF11789.8	PINIT;zf-MIZ;zf-Nse	PINIT domain;MIZ/SP-RING zinc finger;Zinc-finger of the MIZ type in Nse subunit
Chr01_120361118_120366882	Pig.03428	0	0	0	0	0	0	0	0.0142708	0	0	0	0	PIAS1-201	E3 SUMO-protein ligase PIAS1 [Sus scrofa]	XP_003121797.3	E3 SUMO-protein ligase PIAS1 [Sus scrofa]	GO:0008022;GO:0032436;GO:0061665;GO:0050681;GO:0019899;GO:0008270;GO:0003677;GO:0045444;GO:0008542;GO:0016607;GO:0016605;GO:0000122;GO:0005634;GO:0003714;GO:0003713;GO:0019789;GO:0007259;GO:0005654;GO:0043066;GO:0065004;GO:0033235;GO:0042127;GO:0000082;GO:0008134;GO:0051152;GO:0007283;GO:0019904;GO:0060334;GO:0016925;GO:0016874;GO:0031625;GO:0030521;GO:0045893	molecular_function;biological_process;molecular_function;molecular_function;molecular_function;molecular_function;molecular_function;biological_process;biological_process;cellular_component;cellular_component;biological_process;cellular_component;molecular_function;molecular_function;molecular_function;biological_process;cellular_component;biological_process;biological_process;biological_process;…	protein C-terminus binding;positive regulation of proteasomal ubiquitin-dependent protein catabolic process;SUMO ligase activity;androgen receptor binding;enzyme binding;zinc ion binding;DNA binding;fat cell differentiation;visual learning;nuclear speck;PML body;negative regulation of transcription from RNA polymerase II promoter;nucleus;transcription corepressor activity;transcription coactivato…	K04706	PIAS1	map04120	Ubiquitin mediated proteolysis	ENOG410XQ2E	K:Transcription	sp|O75925|PIAS1_HUMAN	E3 SUMO-protein ligase PIAS1 OS=Homo sapiens OX=9606 GN=PIAS1 PE=1 SV=2	PF14324.6;PF02891.20;PF11789.8	PINIT;zf-MIZ;zf-Nse	PINIT domain;MIZ/SP-RING zinc finger;Zinc-finger of the MIZ type in Nse subunit
Chr01_120361118_120370877	Pig.03428	0	0	0	0	0	0	0.0145174	0	0	0	0	0	PIAS1-201	E3 SUMO-protein ligase PIAS1 [Sus scrofa]	XP_003121797.3	E3 SUMO-protein ligase PIAS1 [Sus scrofa]	GO:0008022;GO:0032436;GO:0061665;GO:0050681;GO:0019899;GO:0008270;GO:0003677;GO:0045444;GO:0008542;GO:0016607;GO:0016605;GO:0000122;GO:0005634;GO:0003714;GO:0003713;GO:0019789;GO:0007259;GO:0005654;GO:0043066;GO:0065004;GO:0033235;GO:0042127;GO:0000082;GO:0008134;GO:0051152;GO:0007283;GO:0019904;GO:0060334;GO:0016925;GO:0016874;GO:0031625;GO:0030521;GO:0045893	molecular_function;biological_process;molecular_function;molecular_function;molecular_function;molecular_function;molecular_function;biological_process;biological_process;cellular_component;cellular_component;biological_process;cellular_component;molecular_function;molecular_function;molecular_function;biological_process;cellular_component;biological_process;biological_process;biological_process;…	protein C-terminus binding;positive regulation of proteasomal ubiquitin-dependent protein catabolic process;SUMO ligase activity;androgen receptor binding;enzyme binding;zinc ion binding;DNA binding;fat cell differentiation;visual learning;nuclear speck;PML body;negative regulation of transcription from RNA polymerase II promoter;nucleus;transcription corepressor activity;transcription coactivato…	K04706	PIAS1	map04120	Ubiquitin mediated proteolysis	ENOG410XQ2E	K:Transcription	sp|O75925|PIAS1_HUMAN	E3 SUMO-protein ligase PIAS1 OS=Homo sapiens OX=9606 GN=PIAS1 PE=1 SV=2	PF14324.6;PF02891.20;PF11789.8	PINIT;zf-MIZ;zf-Nse	PINIT domain;MIZ/SP-RING zinc finger;Zinc-finger of the MIZ type in Nse subunit
Chr01_120454302_120454502		0	0	0	0	0.0170529	0	0	0	0	0	0	0
Chr01_121038699_121088009		0	0	0	0	0.0170529	0	0	0	0	0	0	0
Chr01_121764369_121775953	Pig.10771	0	0	0	0.0257173	0	0	0.0290349	0.0142708	0.0298655	0	0	0	C15orf41-202	uncharacterized protein C15orf41 homolog isoform X1 [Sus scrofa]	XP_020953763.1	uncharacterized protein C15orf41 homolog isoform X1 [Sus scrofa]								ENOG410ZQKM	S:Function unknown	sp|Q9Y2V0|CO041_HUMAN	Uncharacterized protein C15orf41 OS=Homo sapiens OX=9606 GN=C15orf41 PE=1 SV=2	PF14811.6	TPD	Protein of unknown function TPD sequence-motif
Chr01_121764369_121831519	Pig.10771	0	0	0	0	0	0	0	0	0.0149327	0	0	0	C15orf41-202	uncharacterized protein C15orf41 homolog isoform X1 [Sus scrofa]	XP_020953763.1	uncharacterized protein C15orf41 homolog isoform X1 [Sus scrofa]								ENOG410ZQKM	S:Function unknown	sp|Q9Y2V0|CO041_HUMAN	Uncharacterized protein C15orf41 OS=Homo sapiens OX=9606 GN=C15orf41 PE=1 SV=2	PF14811.6	TPD	Protein of unknown function TPD sequence-motif
Chr01_121809448_121831519	Pig.10771	0	0	0	0	0	0.027119	0	0.0356769	0	0	0	0	C15orf41-202	uncharacterized protein C15orf41 homolog isoform X1 [Sus scrofa]	XP_020953763.1	uncharacterized protein C15orf41 homolog isoform X1 [Sus scrofa]								ENOG410ZQKM	S:Function unknown	sp|Q9Y2V0|CO041_HUMAN	Uncharacterized protein C15orf41 OS=Homo sapiens OX=9606 GN=C15orf41 PE=1 SV=2	PF14811.6	TPD	Protein of unknown function TPD sequence-motif
Chr01_1231391_1232244	Pig.03785,MSTRG.34	0	0	0	0	0.0255794	0	0.0580697	0.0142708	0	0	0	0
Chr01_1232188_1240287	Pig.03785,MSTRG.34	0.0136031	0	0	0	0	0	0	0	0	0	0	0
Chr01_123224458_123306601	Pig.10767	0	0	0.0139044	0	0	0	0	0	0	0	0	0	SPRED1-201	sprouty-related, EVH1 domain-containing protein 1 isoform X1 [Sus scrofa]	XP_003121670.3	sprouty-related, EVH1 domain-containing protein 1 isoform X1 [Sus scrofa]	GO:0016020;GO:0005829;GO:0009966;GO:0031410;GO:0005173;GO:0010923;GO:0090051;GO:0010801;GO:0000188;GO:0019901;GO:0006469;GO:0019902;GO:0060979;GO:0007275;GO:0030291;GO:0043517;GO:0005634;GO:0070373;GO:0090311;GO:0043409;GO:0016525	cellular_component;cellular_component;biological_process;cellular_component;molecular_function;biological_process;biological_process;biological_process;biological_process;molecular_function;biological_process;molecular_function;biological_process;biological_process;molecular_function;biological_process;cellular_component;biological_process;biological_process;biological_process;biological_process	membrane;cytosol;regulation of signal transduction;cytoplasmic vesicle;stem cell factor receptor binding;negative regulation of phosphatase activity;negative regulation of cell migration involved in sprouting angiogenesis;negative regulation of peptidyl-threonine phosphorylation;inactivation of MAPK activity;protein kinase binding;negative regulation of protein kinase activity;phosphatase binding…	K04703	SPRED			ENOG4112CZ7	S:Function unknown	sp|Q7Z699|SPRE1_HUMAN	Sprouty-related, EVH1 domain-containing protein 1 OS=Homo sapiens OX=9606 GN=SPRED1 PE=1 SV=2	PF05210.13;PF00568.23	Sprouty;WH1	Sprouty protein (Spry;WH1 domain
Chr01_123269900_123270074	Pig.10767	0	0	0	0	0.0170529	0	0	0	0	0	0	0	SPRED1-201	sprouty-related, EVH1 domain-containing protein 1 isoform X1 [Sus scrofa]	XP_003121670.3	sprouty-related, EVH1 domain-containing protein 1 isoform X1 [Sus scrofa]	GO:0016020;GO:0005829;GO:0009966;GO:0031410;GO:0005173;GO:0010923;GO:0090051;GO:0010801;GO:0000188;GO:0019901;GO:0006469;GO:0019902;GO:0060979;GO:0007275;GO:0030291;GO:0043517;GO:0005634;GO:0070373;GO:0090311;GO:0043409;GO:0016525	cellular_component;cellular_component;biological_process;cellular_component;molecular_function;biological_process;biological_process;biological_process;biological_process;molecular_function;biological_process;molecular_function;biological_process;biological_process;molecular_function;biological_process;cellular_component;biological_process;biological_process;biological_process;biological_process	membrane;cytosol;regulation of signal transduction;cytoplasmic vesicle;stem cell factor receptor binding;negative regulation of phosphatase activity;negative regulation of cell migration involved in sprouting angiogenesis;negative regulation of peptidyl-threonine phosphorylation;inactivation of MAPK activity;protein kinase binding;negative regulation of protein kinase activity;phosphatase binding…	K04703	SPRED			ENOG4112CZ7	S:Function unknown	sp|Q7Z699|SPRE1_HUMAN	Sprouty-related, EVH1 domain-containing protein 1 OS=Homo sapiens OX=9606 GN=SPRED1 PE=1 SV=2	PF05210.13;PF00568.23	Sprouty;WH1	Sprouty protein (Spry;WH1 domain
Chr01_123269900_123272549	Pig.10767	0	0	0	0	0	0	0	0.0356769	0	0	0	0	SPRED1-201	sprouty-related, EVH1 domain-containing protein 1 isoform X1 [Sus scrofa]	XP_003121670.3	sprouty-related, EVH1 domain-containing protein 1 isoform X1 [Sus scrofa]	GO:0016020;GO:0005829;GO:0009966;GO:0031410;GO:0005173;GO:0010923;GO:0090051;GO:0010801;GO:0000188;GO:0019901;GO:0006469;GO:0019902;GO:0060979;GO:0007275;GO:0030291;GO:0043517;GO:0005634;GO:0070373;GO:0090311;GO:0043409;GO:0016525	cellular_component;cellular_component;biological_process;cellular_component;molecular_function;biological_process;biological_process;biological_process;biological_process;molecular_function;biological_process;molecular_function;biological_process;biological_process;molecular_function;biological_process;cellular_component;biological_process;biological_process;biological_process;biological_process	membrane;cytosol;regulation of signal transduction;cytoplasmic vesicle;stem cell factor receptor binding;negative regulation of phosphatase activity;negative regulation of cell migration involved in sprouting angiogenesis;negative regulation of peptidyl-threonine phosphorylation;inactivation of MAPK activity;protein kinase binding;negative regulation of protein kinase activity;phosphatase binding…	K04703	SPRED			ENOG4112CZ7	S:Function unknown	sp|Q7Z699|SPRE1_HUMAN	Sprouty-related, EVH1 domain-containing protein 1 OS=Homo sapiens OX=9606 GN=SPRED1 PE=1 SV=2	PF05210.13;PF00568.23	Sprouty;WH1	Sprouty protein (Spry;WH1 domain
Chr01_123269900_123292667	Pig.10767	0.0340078	0.0141047	0.0208566	0.0428622	0.0511588	0.0451983	0.0653284	0.107031	0.0970628	0.0340197	0.0194414	0	SPRED1-201	sprouty-related, EVH1 domain-containing protein 1 isoform X1 [Sus scrofa]	XP_003121670.3	sprouty-related, EVH1 domain-containing protein 1 isoform X1 [Sus scrofa]	GO:0016020;GO:0005829;GO:0009966;GO:0031410;GO:0005173;GO:0010923;GO:0090051;GO:0010801;GO:0000188;GO:0019901;GO:0006469;GO:0019902;GO:0060979;GO:0007275;GO:0030291;GO:0043517;GO:0005634;GO:0070373;GO:0090311;GO:0043409;GO:0016525	cellular_component;cellular_component;biological_process;cellular_component;molecular_function;biological_process;biological_process;biological_process;biological_process;molecular_function;biological_process;molecular_function;biological_process;biological_process;molecular_function;biological_process;cellular_component;biological_process;biological_process;biological_process;biological_process	membrane;cytosol;regulation of signal transduction;cytoplasmic vesicle;stem cell factor receptor binding;negative regulation of phosphatase activity;negative regulation of cell migration involved in sprouting angiogenesis;negative regulation of peptidyl-threonine phosphorylation;inactivation of MAPK activity;protein kinase binding;negative regulation of protein kinase activity;phosphatase binding…	K04703	SPRED			ENOG4112CZ7	S:Function unknown	sp|Q7Z699|SPRE1_HUMAN	Sprouty-related, EVH1 domain-containing protein 1 OS=Homo sapiens OX=9606 GN=SPRED1 PE=1 SV=2	PF05210.13;PF00568.23	Sprouty;WH1	Sprouty protein (Spry;WH1 domain
Chr01_123269900_123306601	Pig.10767	0.061214	0.0282093	0.0625698	0.0600071	0.0682118	0.0451983	0.116139	0.142708	0.126928	0.0204118	0.012961	0.0400059	SPRED1-201	sprouty-related, EVH1 domain-containing protein 1 isoform X1 [Sus scrofa]	XP_003121670.3	sprouty-related, EVH1 domain-containing protein 1 isoform X1 [Sus scrofa]	GO:0016020;GO:0005829;GO:0009966;GO:0031410;GO:0005173;GO:0010923;GO:0090051;GO:0010801;GO:0000188;GO:0019901;GO:0006469;GO:0019902;GO:0060979;GO:0007275;GO:0030291;GO:0043517;GO:0005634;GO:0070373;GO:0090311;GO:0043409;GO:0016525	cellular_component;cellular_component;biological_process;cellular_component;molecular_function;biological_process;biological_process;biological_process;biological_process;molecular_function;biological_process;molecular_function;biological_process;biological_process;molecular_function;biological_process;cellular_component;biological_process;biological_process;biological_process;biological_process	membrane;cytosol;regulation of signal transduction;cytoplasmic vesicle;stem cell factor receptor binding;negative regulation of phosphatase activity;negative regulation of cell migration involved in sprouting angiogenesis;negative regulation of peptidyl-threonine phosphorylation;inactivation of MAPK activity;protein kinase binding;negative regulation of protein kinase activity;phosphatase binding…	K04703	SPRED			ENOG4112CZ7	S:Function unknown	sp|Q7Z699|SPRE1_HUMAN	Sprouty-related, EVH1 domain-containing protein 1 OS=Homo sapiens OX=9606 GN=SPRED1 PE=1 SV=2	PF05210.13;PF00568.23	Sprouty;WH1	Sprouty protein (Spry;WH1 domain
Chr01_123291411_123306601	Pig.10767	0	0	0	0	0	0	0	0	0.0149327	0	0	0	SPRED1-201	sprouty-related, EVH1 domain-containing protein 1 isoform X1 [Sus scrofa]	XP_003121670.3	sprouty-related, EVH1 domain-containing protein 1 isoform X1 [Sus scrofa]	GO:0016020;GO:0005829;GO:0009966;GO:0031410;GO:0005173;GO:0010923;GO:0090051;GO:0010801;GO:0000188;GO:0019901;GO:0006469;GO:0019902;GO:0060979;GO:0007275;GO:0030291;GO:0043517;GO:0005634;GO:0070373;GO:0090311;GO:0043409;GO:0016525	cellular_component;cellular_component;biological_process;cellular_component;molecular_function;biological_process;biological_process;biological_process;biological_process;molecular_function;biological_process;molecular_function;biological_process;biological_process;molecular_function;biological_process;cellular_component;biological_process;biological_process;biological_process;biological_process	membrane;cytosol;regulation of signal transduction;cytoplasmic vesicle;stem cell factor receptor binding;negative regulation of phosphatase activity;negative regulation of cell migration involved in sprouting angiogenesis;negative regulation of peptidyl-threonine phosphorylation;inactivation of MAPK activity;protein kinase binding;negative regulation of protein kinase activity;phosphatase binding…	K04703	SPRED			ENOG4112CZ7	S:Function unknown	sp|Q7Z699|SPRE1_HUMAN	Sprouty-related, EVH1 domain-containing protein 1 OS=Homo sapiens OX=9606 GN=SPRED1 PE=1 SV=2	PF05210.13;PF00568.23	Sprouty;WH1	Sprouty protein (Spry;WH1 domain
Chr01_123423635_123431947	Pig.10766	0	0	0	0	0	0	0	0	0	0	0	0.0133353	FAM98B-201	protein FAM98B [Sus scrofa]	XP_005659821.1	protein FAM98B [Sus scrofa]	GO:0008284;GO:0005737;GO:0072669;GO:0005654;GO:0008276;GO:0010628;GO:0042802	biological_process;cellular_component;cellular_component;cellular_component;molecular_function;biological_process;molecular_function	positive regulation of cell proliferation;cytoplasm;tRNA-splicing ligase complex;nucleoplasm;protein methyltransferase activity;positive regulation of gene expression;identical protein binding	K15434	FAM98B			ENOG4111GTB	S:Function unknown	sp|Q52LJ0|FA98B_HUMAN	Protein FAM98B OS=Homo sapiens OX=9606 GN=FAM98B PE=1 SV=2	PF10239.9	DUF2465	Protein of unknown function (DUF2465
Chr01_123463316_123478450	Pig.10765	0	0	0	0.0171449	0	0	0	0	0	0	0	0	RASGRP1-201	RAS guanyl-releasing protein 1 isoform X1 [Sus scrofa]	XP_003121651.1	RAS guanyl-releasing protein 1 isoform X1 [Sus scrofa]	GO:0005088;GO:0033089;GO:0032825;GO:0005085;GO:0046579;GO:0043406;GO:0008270;GO:0007264;GO:0019992;GO:0047496;GO:0043303;GO:0042629;GO:0002437;GO:0032252;GO:0045954;GO:0005509;GO:0032725;GO:0001786;GO:0042803;GO:0005794;GO:0032760;GO:1902715;GO:0046330;GO:0031210;GO:0005886;GO:0014066;GO:0051259;GO:0005829;GO:0090630;GO:0001816;GO:0070374	molecular_function;biological_process;biological_process;molecular_function;biological_process;biological_process;molecular_function;biological_process;molecular_function;biological_process;biological_process;cellular_component;biological_process;biological_process;biological_process;molecular_function;biological_process;molecular_function;molecular_function;cellular_component;biological_process;…	Ras guanyl-nucleotide exchange factor activity;positive regulation of T cell differentiation in thymus;positive regulation of natural killer cell differentiation;guanyl-nucleotide exchange factor activity;positive regulation of Ras protein signal transduction;positive regulation of MAP kinase activity;zinc ion binding;small GTPase mediated signal transduction;diacylglycerol binding;vesicle transp…	K04350	RASGRP1	map04014	Ras signaling pathway	ENOG410ZKZ2	Z:Cytoskeleton	sp|O95267|GRP1_HUMAN	RAS guanyl-releasing protein 1 OS=Homo sapiens OX=9606 GN=RASGRP1 PE=1 SV=2	PF00617.19;PF00130.22;PF13405.6;PF00618.20;PF13499.6;PF00036.32;PF13202.6	RasGEF;C1_1;EF-hand_6;RasGEF_N;EF-hand_7;EF-hand_1;EF-hand_5	RasGEF domain;Phorbol esters/diacylglycerol binding domain (C1 domain;EF-hand domain;RasGEF N-terminal motif;EF-hand domain pair;EF hand;EF hand
Chr01_124506913_124507338	MSTRG.1589,Pig.10764	0	0	0	0	0	0.0180793	0	0	0	0	0	0
Chr01_124648864_124671684	Pig.10763	0	0	0	0	0	0	0	0	0.0149327	0	0	0	FSIP1-201	fibrous sheath-interacting protein 1 isoform X1 [Sus scrofa]	XP_020953608.1	fibrous sheath-interacting protein 1 isoform X1 [Sus scrofa]								ENOG41120JM	S:Function unknown	sp|Q8NA03|FSIP1_HUMAN	Fibrous sheath-interacting protein 1 OS=Homo sapiens OX=9606 GN=FSIP1 PE=2 SV=1	PF15554.6	FSIP1	FSIP1 family
Chr01_124899674_124913642	Pig.10761	0.061214	0.084628	0.0417132	0.102869	0.0937912	0.0813569	0.0435523	0.128437	0.0522646	0.0544315	0.0194414	0.0866795	EIF2AK4-202	eIF-2-alpha kinase GCN2 isoform X1 [Sus scrofa]	XP_020953532.1	eIF-2-alpha kinase GCN2 isoform X1 [Sus scrofa]	GO:0003743;GO:0000077;GO:0005524;GO:0004694	molecular_function;biological_process;molecular_function;molecular_function	translation initiation factor activity;DNA damage checkpoint;ATP binding;eukaryotic translation initiation factor 2alpha kinase activity	K16196	EIF2AK4	map05164	Influenza A	COG0124	J:Translation, ribosomal structure and biogenesis	sp|Q9P2K8|E2AK4_HUMAN	eIF-2-alpha kinase GCN2 OS=Homo sapiens OX=9606 GN=EIF2AK4 PE=1 SV=3	PF00069.25;PF07714.17;PF12745.7;PF13393.6;PF05773.22	Pkinase;Pkinase_Tyr;HGTP_anticodon2;tRNA-synt_His;RWD	Protein kinase domain;Protein tyrosine kinase;Anticodon binding domain of tRNAs;Histidyl-tRNA synthetase;RWD domain
Chr01_124899674_124955995	Pig.10761	0	0	0	0.0171449	0	0	0	0	0	0	0	0	EIF2AK4-202	eIF-2-alpha kinase GCN2 isoform X1 [Sus scrofa]	XP_020953532.1	eIF-2-alpha kinase GCN2 isoform X1 [Sus scrofa]	GO:0003743;GO:0000077;GO:0005524;GO:0004694	molecular_function;biological_process;molecular_function;molecular_function	translation initiation factor activity;DNA damage checkpoint;ATP binding;eukaryotic translation initiation factor 2alpha kinase activity	K16196	EIF2AK4	map05164	Influenza A	COG0124	J:Translation, ribosomal structure and biogenesis	sp|Q9P2K8|E2AK4_HUMAN	eIF-2-alpha kinase GCN2 OS=Homo sapiens OX=9606 GN=EIF2AK4 PE=1 SV=3	PF00069.25;PF07714.17;PF12745.7;PF13393.6;PF05773.22	Pkinase;Pkinase_Tyr;HGTP_anticodon2;tRNA-synt_His;RWD	Protein kinase domain;Protein tyrosine kinase;Anticodon binding domain of tRNAs;Histidyl-tRNA synthetase;RWD domain
Chr01_124909314_124913642	Pig.10761	0	0	0	0	0	0	0.0145174	0	0	0	0	0	EIF2AK4-202	eIF-2-alpha kinase GCN2 isoform X1 [Sus scrofa]	XP_020953532.1	eIF-2-alpha kinase GCN2 isoform X1 [Sus scrofa]	GO:0003743;GO:0000077;GO:0005524;GO:0004694	molecular_function;biological_process;molecular_function;molecular_function	translation initiation factor activity;DNA damage checkpoint;ATP binding;eukaryotic translation initiation factor 2alpha kinase activity	K16196	EIF2AK4	map05164	Influenza A	COG0124	J:Translation, ribosomal structure and biogenesis	sp|Q9P2K8|E2AK4_HUMAN	eIF-2-alpha kinase GCN2 OS=Homo sapiens OX=9606 GN=EIF2AK4 PE=1 SV=3	PF00069.25;PF07714.17;PF12745.7;PF13393.6;PF05773.22	Pkinase;Pkinase_Tyr;HGTP_anticodon2;tRNA-synt_His;RWD	Protein kinase domain;Protein tyrosine kinase;Anticodon binding domain of tRNAs;Histidyl-tRNA synthetase;RWD domain
Chr01_124909314_124945644	Pig.10761	0	0	0	0	0	0	0	0.0142708	0	0	0	0	EIF2AK4-202	eIF-2-alpha kinase GCN2 isoform X1 [Sus scrofa]	XP_020953532.1	eIF-2-alpha kinase GCN2 isoform X1 [Sus scrofa]	GO:0003743;GO:0000077;GO:0005524;GO:0004694	molecular_function;biological_process;molecular_function;molecular_function	translation initiation factor activity;DNA damage checkpoint;ATP binding;eukaryotic translation initiation factor 2alpha kinase activity	K16196	EIF2AK4	map05164	Influenza A	COG0124	J:Translation, ribosomal structure and biogenesis	sp|Q9P2K8|E2AK4_HUMAN	eIF-2-alpha kinase GCN2 OS=Homo sapiens OX=9606 GN=EIF2AK4 PE=1 SV=3	PF00069.25;PF07714.17;PF12745.7;PF13393.6;PF05773.22	Pkinase;Pkinase_Tyr;HGTP_anticodon2;tRNA-synt_His;RWD	Protein kinase domain;Protein tyrosine kinase;Anticodon binding domain of tRNAs;Histidyl-tRNA synthetase;RWD domain
Chr01_124928811_124955995	Pig.10761	0	0	0	0	0	0	0	0	0	0	0	0.0133353	EIF2AK4-202	eIF-2-alpha kinase GCN2 isoform X1 [Sus scrofa]	XP_020953532.1	eIF-2-alpha kinase GCN2 isoform X1 [Sus scrofa]	GO:0003743;GO:0000077;GO:0005524;GO:0004694	molecular_function;biological_process;molecular_function;molecular_function	translation initiation factor activity;DNA damage checkpoint;ATP binding;eukaryotic translation initiation factor 2alpha kinase activity	K16196	EIF2AK4	map05164	Influenza A	COG0124	J:Translation, ribosomal structure and biogenesis	sp|Q9P2K8|E2AK4_HUMAN	eIF-2-alpha kinase GCN2 OS=Homo sapiens OX=9606 GN=EIF2AK4 PE=1 SV=3	PF00069.25;PF07714.17;PF12745.7;PF13393.6;PF05773.22	Pkinase;Pkinase_Tyr;HGTP_anticodon2;tRNA-synt_His;RWD	Protein kinase domain;Protein tyrosine kinase;Anticodon binding domain of tRNAs;Histidyl-tRNA synthetase;RWD domain
Chr01_124939428_124970961	Pig.10761	0	0	0	0	0	0.027119	0	0	0	0	0	0	EIF2AK4-202	eIF-2-alpha kinase GCN2 isoform X1 [Sus scrofa]	XP_020953532.1	eIF-2-alpha kinase GCN2 isoform X1 [Sus scrofa]	GO:0003743;GO:0000077;GO:0005524;GO:0004694	molecular_function;biological_process;molecular_function;molecular_function	translation initiation factor activity;DNA damage checkpoint;ATP binding;eukaryotic translation initiation factor 2alpha kinase activity	K16196	EIF2AK4	map05164	Influenza A	COG0124	J:Translation, ribosomal structure and biogenesis	sp|Q9P2K8|E2AK4_HUMAN	eIF-2-alpha kinase GCN2 OS=Homo sapiens OX=9606 GN=EIF2AK4 PE=1 SV=3	PF00069.25;PF07714.17;PF12745.7;PF13393.6;PF05773.22	Pkinase;Pkinase_Tyr;HGTP_anticodon2;tRNA-synt_His;RWD	Protein kinase domain;Protein tyrosine kinase;Anticodon binding domain of tRNAs;Histidyl-tRNA synthetase;RWD domain
Chr01_124943268_124952248	Pig.10761	0	0	0	0	0	0	0	0.0142708	0	0	0	0	EIF2AK4-202	eIF-2-alpha kinase GCN2 isoform X1 [Sus scrofa]	XP_020953532.1	eIF-2-alpha kinase GCN2 isoform X1 [Sus scrofa]	GO:0003743;GO:0000077;GO:0005524;GO:0004694	molecular_function;biological_process;molecular_function;molecular_function	translation initiation factor activity;DNA damage checkpoint;ATP binding;eukaryotic translation initiation factor 2alpha kinase activity	K16196	EIF2AK4	map05164	Influenza A	COG0124	J:Translation, ribosomal structure and biogenesis	sp|Q9P2K8|E2AK4_HUMAN	eIF-2-alpha kinase GCN2 OS=Homo sapiens OX=9606 GN=EIF2AK4 PE=1 SV=3	PF00069.25;PF07714.17;PF12745.7;PF13393.6;PF05773.22	Pkinase;Pkinase_Tyr;HGTP_anticodon2;tRNA-synt_His;RWD	Protein kinase domain;Protein tyrosine kinase;Anticodon binding domain of tRNAs;Histidyl-tRNA synthetase;RWD domain
Chr01_124952169_124955995	Pig.10761	0	0.0352617	0	0.0342898	0	0.027119	0.050811	0.0642185	0.0298655	0	0.0259219	0.0533413	EIF2AK4-202	eIF-2-alpha kinase GCN2 isoform X1 [Sus scrofa]	XP_020953532.1	eIF-2-alpha kinase GCN2 isoform X1 [Sus scrofa]	GO:0003743;GO:0000077;GO:0005524;GO:0004694	molecular_function;biological_process;molecular_function;molecular_function	translation initiation factor activity;DNA damage checkpoint;ATP binding;eukaryotic translation initiation factor 2alpha kinase activity	K16196	EIF2AK4	map05164	Influenza A	COG0124	J:Translation, ribosomal structure and biogenesis	sp|Q9P2K8|E2AK4_HUMAN	eIF-2-alpha kinase GCN2 OS=Homo sapiens OX=9606 GN=EIF2AK4 PE=1 SV=3	PF00069.25;PF07714.17;PF12745.7;PF13393.6;PF05773.22	Pkinase;Pkinase_Tyr;HGTP_anticodon2;tRNA-synt_His;RWD	Protein kinase domain;Protein tyrosine kinase;Anticodon binding domain of tRNAs;Histidyl-tRNA synthetase;RWD domain
Chr01_124955894_124964606	Pig.10761	0	0	0	0	0	0	0.0217761	0	0	0	0	0	EIF2AK4-202	eIF-2-alpha kinase GCN2 isoform X1 [Sus scrofa]	XP_020953532.1	eIF-2-alpha kinase GCN2 isoform X1 [Sus scrofa]	GO:0003743;GO:0000077;GO:0005524;GO:0004694	molecular_function;biological_process;molecular_function;molecular_function	translation initiation factor activity;DNA damage checkpoint;ATP binding;eukaryotic translation initiation factor 2alpha kinase activity	K16196	EIF2AK4	map05164	Influenza A	COG0124	J:Translation, ribosomal structure and biogenesis	sp|Q9P2K8|E2AK4_HUMAN	eIF-2-alpha kinase GCN2 OS=Homo sapiens OX=9606 GN=EIF2AK4 PE=1 SV=3	PF00069.25;PF07714.17;PF12745.7;PF13393.6;PF05773.22	Pkinase;Pkinase_Tyr;HGTP_anticodon2;tRNA-synt_His;RWD	Protein kinase domain;Protein tyrosine kinase;Anticodon binding domain of tRNAs;Histidyl-tRNA synthetase;RWD domain
Chr01_124964000_124968800	Pig.10761	0	0	0	0.0171449	0	0	0	0.0214062	0	0	0	0	EIF2AK4-202	eIF-2-alpha kinase GCN2 isoform X1 [Sus scrofa]	XP_020953532.1	eIF-2-alpha kinase GCN2 isoform X1 [Sus scrofa]	GO:0003743;GO:0000077;GO:0005524;GO:0004694	molecular_function;biological_process;molecular_function;molecular_function	translation initiation factor activity;DNA damage checkpoint;ATP binding;eukaryotic translation initiation factor 2alpha kinase activity	K16196	EIF2AK4	map05164	Influenza A	COG0124	J:Translation, ribosomal structure and biogenesis	sp|Q9P2K8|E2AK4_HUMAN	eIF-2-alpha kinase GCN2 OS=Homo sapiens OX=9606 GN=EIF2AK4 PE=1 SV=3	PF00069.25;PF07714.17;PF12745.7;PF13393.6;PF05773.22	Pkinase;Pkinase_Tyr;HGTP_anticodon2;tRNA-synt_His;RWD	Protein kinase domain;Protein tyrosine kinase;Anticodon binding domain of tRNAs;Histidyl-tRNA synthetase;RWD domain
Chr01_124964000_124970961	Pig.10761	0	0	0	0	0	0	0	0	0.0149327	0	0	0	EIF2AK4-202	eIF-2-alpha kinase GCN2 isoform X1 [Sus scrofa]	XP_020953532.1	eIF-2-alpha kinase GCN2 isoform X1 [Sus scrofa]	GO:0003743;GO:0000077;GO:0005524;GO:0004694	molecular_function;biological_process;molecular_function;molecular_function	translation initiation factor activity;DNA damage checkpoint;ATP binding;eukaryotic translation initiation factor 2alpha kinase activity	K16196	EIF2AK4	map05164	Influenza A	COG0124	J:Translation, ribosomal structure and biogenesis	sp|Q9P2K8|E2AK4_HUMAN	eIF-2-alpha kinase GCN2 OS=Homo sapiens OX=9606 GN=EIF2AK4 PE=1 SV=3	PF00069.25;PF07714.17;PF12745.7;PF13393.6;PF05773.22	Pkinase;Pkinase_Tyr;HGTP_anticodon2;tRNA-synt_His;RWD	Protein kinase domain;Protein tyrosine kinase;Anticodon binding domain of tRNAs;Histidyl-tRNA synthetase;RWD domain
Chr01_124966271_124968800	Pig.10761	0	0	0	0	0	0	0.0145174	0	0	0	0	0	EIF2AK4-202	eIF-2-alpha kinase GCN2 isoform X1 [Sus scrofa]	XP_020953532.1	eIF-2-alpha kinase GCN2 isoform X1 [Sus scrofa]	GO:0003743;GO:0000077;GO:0005524;GO:0004694	molecular_function;biological_process;molecular_function;molecular_function	translation initiation factor activity;DNA damage checkpoint;ATP binding;eukaryotic translation initiation factor 2alpha kinase activity	K16196	EIF2AK4	map05164	Influenza A	COG0124	J:Translation, ribosomal structure and biogenesis	sp|Q9P2K8|E2AK4_HUMAN	eIF-2-alpha kinase GCN2 OS=Homo sapiens OX=9606 GN=EIF2AK4 PE=1 SV=3	PF00069.25;PF07714.17;PF12745.7;PF13393.6;PF05773.22	Pkinase;Pkinase_Tyr;HGTP_anticodon2;tRNA-synt_His;RWD	Protein kinase domain;Protein tyrosine kinase;Anticodon binding domain of tRNAs;Histidyl-tRNA synthetase;RWD domain
Chr01_124966271_124970961	Pig.10761	0	0	0	0	0	0	0	0	0.0298655	0	0	0	EIF2AK4-202	eIF-2-alpha kinase GCN2 isoform X1 [Sus scrofa]	XP_020953532.1	eIF-2-alpha kinase GCN2 isoform X1 [Sus scrofa]	GO:0003743;GO:0000077;GO:0005524;GO:0004694	molecular_function;biological_process;molecular_function;molecular_function	translation initiation factor activity;DNA damage checkpoint;ATP binding;eukaryotic translation initiation factor 2alpha kinase activity	K16196	EIF2AK4	map05164	Influenza A	COG0124	J:Translation, ribosomal structure and biogenesis	sp|Q9P2K8|E2AK4_HUMAN	eIF-2-alpha kinase GCN2 OS=Homo sapiens OX=9606 GN=EIF2AK4 PE=1 SV=3	PF00069.25;PF07714.17;PF12745.7;PF13393.6;PF05773.22	Pkinase;Pkinase_Tyr;HGTP_anticodon2;tRNA-synt_His;RWD	Protein kinase domain;Protein tyrosine kinase;Anticodon binding domain of tRNAs;Histidyl-tRNA synthetase;RWD domain
Chr01_124967165_124977858	Pig.10761	0	0	0	0	0	0	0	0	0	0	0.0194414	0	EIF2AK4-202	eIF-2-alpha kinase GCN2 isoform X1 [Sus scrofa]	XP_020953532.1	eIF-2-alpha kinase GCN2 isoform X1 [Sus scrofa]	GO:0003743;GO:0000077;GO:0005524;GO:0004694	molecular_function;biological_process;molecular_function;molecular_function	translation initiation factor activity;DNA damage checkpoint;ATP binding;eukaryotic translation initiation factor 2alpha kinase activity	K16196	EIF2AK4	map05164	Influenza A	COG0124	J:Translation, ribosomal structure and biogenesis	sp|Q9P2K8|E2AK4_HUMAN	eIF-2-alpha kinase GCN2 OS=Homo sapiens OX=9606 GN=EIF2AK4 PE=1 SV=3	PF00069.25;PF07714.17;PF12745.7;PF13393.6;PF05773.22	Pkinase;Pkinase_Tyr;HGTP_anticodon2;tRNA-synt_His;RWD	Protein kinase domain;Protein tyrosine kinase;Anticodon binding domain of tRNAs;Histidyl-tRNA synthetase;RWD domain
Chr01_125119570_125128579	Pig.10758	0	0	0	0	0.0255794	0	0	0	0	0	0.012961	0	BUB1B	mitotic checkpoint serine/threonine-protein kinase BUB1 beta isoform X1 [Sus scrofa]	XP_020953477.1	mitotic checkpoint serine/threonine-protein kinase BUB1 beta isoform X1 [Sus scrofa]	GO:0007094;GO:0005524;GO:0004672	biological_process;molecular_function;molecular_function	mitotic spindle assembly checkpoint;ATP binding;protein kinase activity	K06637	BUB1B, BUBR1, MAD3L	map04110	Cell cycle	ENOG410XUW7	S:Function unknown	sp|O60566|BUB1B_HUMAN	Mitotic checkpoint serine/threonine-protein kinase BUB1 beta OS=Homo sapiens OX=9606 GN=BUB1B PE=1 SV=3	PF08311.12;PF00069.25	Mad3_BUB1_I;Pkinase	Mad3/BUB1 homology region 1;Protein kinase domain
Chr01_125125893_125128579	Pig.10758	0.0204047	0	0	0.0342898	0	0	0.0145174	0.0142708	0	0	0	0	BUB1B	mitotic checkpoint serine/threonine-protein kinase BUB1 beta isoform X1 [Sus scrofa]	XP_020953477.1	mitotic checkpoint serine/threonine-protein kinase BUB1 beta isoform X1 [Sus scrofa]	GO:0007094;GO:0005524;GO:0004672	biological_process;molecular_function;molecular_function	mitotic spindle assembly checkpoint;ATP binding;protein kinase activity	K06637	BUB1B, BUBR1, MAD3L	map04110	Cell cycle	ENOG410XUW7	S:Function unknown	sp|O60566|BUB1B_HUMAN	Mitotic checkpoint serine/threonine-protein kinase BUB1 beta OS=Homo sapiens OX=9606 GN=BUB1B PE=1 SV=3	PF08311.12;PF00069.25	Mad3_BUB1_I;Pkinase	Mad3/BUB1 homology region 1;Protein kinase domain
Chr01_125128294_125135153	Pig.10758	0	0	0	0	0	0	0	0	0	0.0136079	0	0	BUB1B	mitotic checkpoint serine/threonine-protein kinase BUB1 beta isoform X1 [Sus scrofa]	XP_020953477.1	mitotic checkpoint serine/threonine-protein kinase BUB1 beta isoform X1 [Sus scrofa]	GO:0007094;GO:0005524;GO:0004672	biological_process;molecular_function;molecular_function	mitotic spindle assembly checkpoint;ATP binding;protein kinase activity	K06637	BUB1B, BUBR1, MAD3L	map04110	Cell cycle	ENOG410XUW7	S:Function unknown	sp|O60566|BUB1B_HUMAN	Mitotic checkpoint serine/threonine-protein kinase BUB1 beta OS=Homo sapiens OX=9606 GN=BUB1B PE=1 SV=3	PF08311.12;PF00069.25	Mad3_BUB1_I;Pkinase	Mad3/BUB1 homology region 1;Protein kinase domain
Chr01_125128474_125135153	Pig.10758	0	0	0	0	0	0	0.0145174	0	0	0	0	0	BUB1B	mitotic checkpoint serine/threonine-protein kinase BUB1 beta isoform X1 [Sus scrofa]	XP_020953477.1	mitotic checkpoint serine/threonine-protein kinase BUB1 beta isoform X1 [Sus scrofa]	GO:0007094;GO:0005524;GO:0004672	biological_process;molecular_function;molecular_function	mitotic spindle assembly checkpoint;ATP binding;protein kinase activity	K06637	BUB1B, BUBR1, MAD3L	map04110	Cell cycle	ENOG410XUW7	S:Function unknown	sp|O60566|BUB1B_HUMAN	Mitotic checkpoint serine/threonine-protein kinase BUB1 beta OS=Homo sapiens OX=9606 GN=BUB1B PE=1 SV=3	PF08311.12;PF00069.25	Mad3_BUB1_I;Pkinase	Mad3/BUB1 homology region 1;Protein kinase domain
Chr01_125133909_125136534	Pig.10758	0	0	0	0.0171449	0	0	0	0	0	0	0	0	BUB1B	mitotic checkpoint serine/threonine-protein kinase BUB1 beta isoform X1 [Sus scrofa]	XP_020953477.1	mitotic checkpoint serine/threonine-protein kinase BUB1 beta isoform X1 [Sus scrofa]	GO:0007094;GO:0005524;GO:0004672	biological_process;molecular_function;molecular_function	mitotic spindle assembly checkpoint;ATP binding;protein kinase activity	K06637	BUB1B, BUBR1, MAD3L	map04110	Cell cycle	ENOG410XUW7	S:Function unknown	sp|O60566|BUB1B_HUMAN	Mitotic checkpoint serine/threonine-protein kinase BUB1 beta OS=Homo sapiens OX=9606 GN=BUB1B PE=1 SV=3	PF08311.12;PF00069.25	Mad3_BUB1_I;Pkinase	Mad3/BUB1 homology region 1;Protein kinase domain
Chr01_125135020_125136534	Pig.10758	0	0	0	0	0	0	0	0	0	0.0136079	0	0	BUB1B	mitotic checkpoint serine/threonine-protein kinase BUB1 beta isoform X1 [Sus scrofa]	XP_020953477.1	mitotic checkpoint serine/threonine-protein kinase BUB1 beta isoform X1 [Sus scrofa]	GO:0007094;GO:0005524;GO:0004672	biological_process;molecular_function;molecular_function	mitotic spindle assembly checkpoint;ATP binding;protein kinase activity	K06637	BUB1B, BUBR1, MAD3L	map04110	Cell cycle	ENOG410XUW7	S:Function unknown	sp|O60566|BUB1B_HUMAN	Mitotic checkpoint serine/threonine-protein kinase BUB1 beta OS=Homo sapiens OX=9606 GN=BUB1B PE=1 SV=3	PF08311.12;PF00069.25	Mad3_BUB1_I;Pkinase	Mad3/BUB1 homology region 1;Protein kinase domain
Chr01_125135967_125141223	Pig.10758	0	0	0	0	0	0	0.0217761	0	0	0	0	0	BUB1B	mitotic checkpoint serine/threonine-protein kinase BUB1 beta isoform X1 [Sus scrofa]	XP_020953477.1	mitotic checkpoint serine/threonine-protein kinase BUB1 beta isoform X1 [Sus scrofa]	GO:0007094;GO:0005524;GO:0004672	biological_process;molecular_function;molecular_function	mitotic spindle assembly checkpoint;ATP binding;protein kinase activity	K06637	BUB1B, BUBR1, MAD3L	map04110	Cell cycle	ENOG410XUW7	S:Function unknown	sp|O60566|BUB1B_HUMAN	Mitotic checkpoint serine/threonine-protein kinase BUB1 beta OS=Homo sapiens OX=9606 GN=BUB1B PE=1 SV=3	PF08311.12;PF00069.25	Mad3_BUB1_I;Pkinase	Mad3/BUB1 homology region 1;Protein kinase domain
Chr01_125517638_125529044		0	0	0	0	0	0	0.0217761	0	0	0	0	0
Chr01_125522406_125543630	Pig.10746	0	0	0	0	0	0	0	0.0285416	0	0	0	0	KNL1	LOW QUALITY PROTEIN: kinetochore scaffold 1 [Sus scrofa]	XP_020953269.1	LOW QUALITY PROTEIN: kinetochore scaffold 1 [Sus scrofa]	GO:0008608;GO:0034501	biological_process;biological_process	attachment of spindle microtubules to kinetochore;protein localization to kinetochore	K11542	CASC5, KNL1			ENOG410XZXJ	S:Function unknown	sp|Q8NG31|KNL1_HUMAN	Kinetochore scaffold 1 OS=Homo sapiens OX=9606 GN=KNL1 PE=1 SV=3	PF18210.1	Knl1_RWD_C	Knl1 RWD C-terminal domain
Chr01_125553340_125569265	Pig.10746	0	0	0	0	0	0	0.0145174	0	0	0	0	0	KNL1	LOW QUALITY PROTEIN: kinetochore scaffold 1 [Sus scrofa]	XP_020953269.1	LOW QUALITY PROTEIN: kinetochore scaffold 1 [Sus scrofa]	GO:0008608;GO:0034501	biological_process;biological_process	attachment of spindle microtubules to kinetochore;protein localization to kinetochore	K11542	CASC5, KNL1			ENOG410XZXJ	S:Function unknown	sp|Q8NG31|KNL1_HUMAN	Kinetochore scaffold 1 OS=Homo sapiens OX=9606 GN=KNL1 PE=1 SV=3	PF18210.1	Knl1_RWD_C	Knl1 RWD C-terminal domain
Chr01_125554152_125569265	Pig.10746	0	0.0493664	0	0	0	0	0.0290349	0.0428123	0.0298655	0.0340197	0.0324024	0.020003	KNL1	LOW QUALITY PROTEIN: kinetochore scaffold 1 [Sus scrofa]	XP_020953269.1	LOW QUALITY PROTEIN: kinetochore scaffold 1 [Sus scrofa]	GO:0008608;GO:0034501	biological_process;biological_process	attachment of spindle microtubules to kinetochore;protein localization to kinetochore	K11542	CASC5, KNL1			ENOG410XZXJ	S:Function unknown	sp|Q8NG31|KNL1_HUMAN	Kinetochore scaffold 1 OS=Homo sapiens OX=9606 GN=KNL1 PE=1 SV=3	PF18210.1	Knl1_RWD_C	Knl1 RWD C-terminal domain
Chr01_125554152_125571290	Pig.10746	0	0	0.0278088	0	0	0	0	0	0	0	0	0	KNL1	LOW QUALITY PROTEIN: kinetochore scaffold 1 [Sus scrofa]	XP_020953269.1	LOW QUALITY PROTEIN: kinetochore scaffold 1 [Sus scrofa]	GO:0008608;GO:0034501	biological_process;biological_process	attachment of spindle microtubules to kinetochore;protein localization to kinetochore	K11542	CASC5, KNL1			ENOG410XZXJ	S:Function unknown	sp|Q8NG31|KNL1_HUMAN	Kinetochore scaffold 1 OS=Homo sapiens OX=9606 GN=KNL1 PE=1 SV=3	PF18210.1	Knl1_RWD_C	Knl1 RWD C-terminal domain
Chr01_125554965_125569265	Pig.10746	0	0.0141047	0.0208566	0	0	0	0.0217761	0	0	0.0340197	0	0.0133353	KNL1	LOW QUALITY PROTEIN: kinetochore scaffold 1 [Sus scrofa]	XP_020953269.1	LOW QUALITY PROTEIN: kinetochore scaffold 1 [Sus scrofa]	GO:0008608;GO:0034501	biological_process;biological_process	attachment of spindle microtubules to kinetochore;protein localization to kinetochore	K11542	CASC5, KNL1			ENOG410XZXJ	S:Function unknown	sp|Q8NG31|KNL1_HUMAN	Kinetochore scaffold 1 OS=Homo sapiens OX=9606 GN=KNL1 PE=1 SV=3	PF18210.1	Knl1_RWD_C	Knl1 RWD C-terminal domain
Chr01_125564969_125571290	Pig.10746	0	0.021157	0	0	0	0	0	0.0214062	0	0	0	0	KNL1	LOW QUALITY PROTEIN: kinetochore scaffold 1 [Sus scrofa]	XP_020953269.1	LOW QUALITY PROTEIN: kinetochore scaffold 1 [Sus scrofa]	GO:0008608;GO:0034501	biological_process;biological_process	attachment of spindle microtubules to kinetochore;protein localization to kinetochore	K11542	CASC5, KNL1			ENOG410XZXJ	S:Function unknown	sp|Q8NG31|KNL1_HUMAN	Kinetochore scaffold 1 OS=Homo sapiens OX=9606 GN=KNL1 PE=1 SV=3	PF18210.1	Knl1_RWD_C	Knl1 RWD C-terminal domain
Chr01_125564969_125575801	Pig.10746	0	0	0	0	0	0	0.0145174	0	0	0	0	0.0133353	KNL1	LOW QUALITY PROTEIN: kinetochore scaffold 1 [Sus scrofa]	XP_020953269.1	LOW QUALITY PROTEIN: kinetochore scaffold 1 [Sus scrofa]	GO:0008608;GO:0034501	biological_process;biological_process	attachment of spindle microtubules to kinetochore;protein localization to kinetochore	K11542	CASC5, KNL1			ENOG410XZXJ	S:Function unknown	sp|Q8NG31|KNL1_HUMAN	Kinetochore scaffold 1 OS=Homo sapiens OX=9606 GN=KNL1 PE=1 SV=3	PF18210.1	Knl1_RWD_C	Knl1 RWD C-terminal domain
Chr01_125613099_125615904		0	0	0	0	0	0	0.0362936	0	0	0	0	0
Chr01_125619417_125635104	Pig.10745	0	0	0	0	0	0	0	0.0356769	0	0	0	0	RAD51-201	DNA repair protein RAD51 homolog 1 [Bos taurus]	NP_001116653.1	DNA repair protein RAD51 homolog 1 [Sus scrofa]	GO:0034501;GO:0000150;GO:0008608;GO:0000784;GO:0000228;GO:0005737;GO:0000722;GO:0071479;GO:0051321;GO:0000724;GO:0005634;GO:0000800;GO:0005815;GO:0071312;GO:1990426;GO:0043142;GO:0005759;GO:0003690;GO:0006268;GO:0003697;GO:0005524;GO:0072757;GO:0010569;GO:0072711;GO:0006974;GO:0000793;GO:0010833;GO:0000794;GO:0042148;GO:0007131;GO:0048471;GO:0008094;GO:0006312;GO:0003682;GO:0070192;GO:0000730;GO:…	biological_process;molecular_function;biological_process;cellular_component;cellular_component;cellular_component;biological_process;biological_process;biological_process;biological_process;cellular_component;cellular_component;cellular_component;biological_process;biological_process;molecular_function;cellular_component;molecular_function;biological_process;molecular_function;molecular_function;…	protein localization to kinetochore;recombinase activity;attachment of spindle microtubules to kinetochore;nuclear chromosome, telomeric region;nuclear chromosome;cytoplasm;telomere maintenance via recombination;cellular response to ionizing radiation;meiotic cell cycle;double-strand break repair via homologous recombination;nucleus;lateral element;microtubule organizing center;cellular response …	K04482	RAD51	map03460	Fanconi anemia pathway	COG0468	S:Function unknown	sp|Q2KJ94|RAD51_BOVIN	DNA repair protein RAD51 homolog 1 OS=Bos taurus OX=9913 GN=RAD51 PE=2 SV=1	PF08423.11;PF00154.21;PF13481.6;PF14520.6;PF06745.13	Rad51;RecA;AAA_25;HHH_5;ATPase	Rad51;recA bacterial DNA recombination protein;AAA domain;Helix-hairpin-helix domain;KaiC
Chr01_125650822_125657515	Pig.10744	0	0	0	0	0	0.0180793	0	0	0	0	0	0	RMDN3-201	regulator of microtubule dynamics protein 3 [Sus scrofa]	XP_003121641.2	regulator of microtubule dynamics protein 3 [Sus scrofa]	GO:0006915;GO:0006874;GO:0016021;GO:0030154;GO:0000922;GO:0005741;GO:0005874;GO:0005634	biological_process;biological_process;cellular_component;biological_process;cellular_component;cellular_component;cellular_component;cellular_component	apoptotic process;cellular calcium ion homeostasis;integral component of membrane;cell differentiation;spindle pole;mitochondrial outer membrane;microtubule;nucleus					ENOG41101S6	S:Function unknown	sp|Q1JQC5|RMD3_BOVIN	Regulator of microtubule dynamics protein 3 OS=Bos taurus OX=9913 GN=RMDN3 PE=2 SV=1
Chr01_125653459_125657515	Pig.10744	0	0	0	0	0	0	0	0	0.0223991	0	0	0	RMDN3-201	regulator of microtubule dynamics protein 3 [Sus scrofa]	XP_003121641.2	regulator of microtubule dynamics protein 3 [Sus scrofa]	GO:0006915;GO:0006874;GO:0016021;GO:0030154;GO:0000922;GO:0005741;GO:0005874;GO:0005634	biological_process;biological_process;cellular_component;biological_process;cellular_component;cellular_component;cellular_component;cellular_component	apoptotic process;cellular calcium ion homeostasis;integral component of membrane;cell differentiation;spindle pole;mitochondrial outer membrane;microtubule;nucleus					ENOG41101S6	S:Function unknown	sp|Q1JQC5|RMD3_BOVIN	Regulator of microtubule dynamics protein 3 OS=Bos taurus OX=9913 GN=RMDN3 PE=2 SV=1
Chr01_125691822_125692545	Pig.10742	0	0	0	0	0	0	0.0217761	0	0	0	0	0	DNAJC17-201	dnaJ homolog subfamily C member 17 [Sus scrofa]	XP_001929418.1	dnaJ homolog subfamily C member 17 [Sus scrofa]	GO:0005737;GO:0005634;GO:1901998;GO:0003723;GO:0000122	cellular_component;cellular_component;biological_process;molecular_function;biological_process	cytoplasm;nucleus;toxin transport;RNA binding;negative regulation of transcription from RNA polymerase II promoter	K09537	DNAJC17			COG2214	K:Transcription	sp|Q2KI83|DJC17_BOVIN	DnaJ homolog subfamily C member 17 OS=Bos taurus OX=9913 GN=DNAJC17 PE=2 SV=1	PF00226.31;PF00076.22	DnaJ;RRM_1	DnaJ domain;RNA recognition motif. (a.k.a. RRM, RBD, or RNP domain
Chr01_125902204_125908168	Pig.10734	0	0	0	0	0	0	0.0145174	0	0	0	0	0	INO80-201	DNA helicase INO80 [Sus scrofa]	XP_003121636.1	DNA helicase INO80 [Sus scrofa]	GO:0042393;GO:0030307;GO:0031011;GO:0070914;GO:0016887;GO:0003677;GO:0042766;GO:0051225;GO:0071479;GO:0016604;GO:0000724;GO:0043044;GO:0043618;GO:0005524;GO:0006281;GO:0032508;GO:0045111;GO:0004386;GO:0005886;GO:0008094;GO:0000070;GO:2000045;GO:0006338;GO:0010571;GO:0045944;GO:0006351;GO:0043014	molecular_function;biological_process;cellular_component;biological_process;molecular_function;molecular_function;biological_process;biological_process;biological_process;cellular_component;biological_process;biological_process;biological_process;molecular_function;biological_process;biological_process;cellular_component;molecular_function;cellular_component;molecular_function;biological_process;…	histone binding;positive regulation of cell growth;Ino80 complex;UV-damage excision repair;ATPase activity;DNA binding;nucleosome mobilization;spindle assembly;cellular response to ionizing radiation;nuclear body;double-strand break repair via homologous recombination;ATP-dependent chromatin remodeling;regulation of transcription from RNA polymerase II promoter in response to stress;ATP binding;D…	K11665	INO80, INOC1			ENOG410XP0A	L:Replication, recombination and repair	sp|Q9ULG1|INO80_HUMAN	Chromatin-remodeling ATPase INO80 OS=Homo sapiens OX=9606 GN=INO80 PE=1 SV=2	PF00176.23;PF13892.6;PF00271.31;PF04851.15;PF11496.8	SNF2_N;DBINO;Helicase_C;ResIII;HDA2-3	SNF2 family N-terminal domain;DNA-binding domain;Helicase conserved C-terminal domain;Type III restriction enzyme, res subunit;Class II histone deacetylase complex subunits 2 and 3
Chr01_125916954_125939990	Pig.10734	0	0	0	0.0257173	0.0341059	0.0180793	0.0580697	0.0214062	0.0671974	0	0.012961	0	INO80-201	DNA helicase INO80 [Sus scrofa]	XP_003121636.1	DNA helicase INO80 [Sus scrofa]	GO:0042393;GO:0030307;GO:0031011;GO:0070914;GO:0016887;GO:0003677;GO:0042766;GO:0051225;GO:0071479;GO:0016604;GO:0000724;GO:0043044;GO:0043618;GO:0005524;GO:0006281;GO:0032508;GO:0045111;GO:0004386;GO:0005886;GO:0008094;GO:0000070;GO:2000045;GO:0006338;GO:0010571;GO:0045944;GO:0006351;GO:0043014	molecular_function;biological_process;cellular_component;biological_process;molecular_function;molecular_function;biological_process;biological_process;biological_process;cellular_component;biological_process;biological_process;biological_process;molecular_function;biological_process;biological_process;cellular_component;molecular_function;cellular_component;molecular_function;biological_process;…	histone binding;positive regulation of cell growth;Ino80 complex;UV-damage excision repair;ATPase activity;DNA binding;nucleosome mobilization;spindle assembly;cellular response to ionizing radiation;nuclear body;double-strand break repair via homologous recombination;ATP-dependent chromatin remodeling;regulation of transcription from RNA polymerase II promoter in response to stress;ATP binding;D…	K11665	INO80, INOC1			ENOG410XP0A	L:Replication, recombination and repair	sp|Q9ULG1|INO80_HUMAN	Chromatin-remodeling ATPase INO80 OS=Homo sapiens OX=9606 GN=INO80 PE=1 SV=2	PF00176.23;PF13892.6;PF00271.31;PF04851.15;PF11496.8	SNF2_N;DBINO;Helicase_C;ResIII;HDA2-3	SNF2 family N-terminal domain;DNA-binding domain;Helicase conserved C-terminal domain;Type III restriction enzyme, res subunit;Class II histone deacetylase complex subunits 2 and 3
Chr01_125916954_125946924	Pig.10734	0	0	0	0	0	0	0	0.0142708	0.0149327	0	0	0	INO80-201	DNA helicase INO80 [Sus scrofa]	XP_003121636.1	DNA helicase INO80 [Sus scrofa]	GO:0042393;GO:0030307;GO:0031011;GO:0070914;GO:0016887;GO:0003677;GO:0042766;GO:0051225;GO:0071479;GO:0016604;GO:0000724;GO:0043044;GO:0043618;GO:0005524;GO:0006281;GO:0032508;GO:0045111;GO:0004386;GO:0005886;GO:0008094;GO:0000070;GO:2000045;GO:0006338;GO:0010571;GO:0045944;GO:0006351;GO:0043014	molecular_function;biological_process;cellular_component;biological_process;molecular_function;molecular_function;biological_process;biological_process;biological_process;cellular_component;biological_process;biological_process;biological_process;molecular_function;biological_process;biological_process;cellular_component;molecular_function;cellular_component;molecular_function;biological_process;…	histone binding;positive regulation of cell growth;Ino80 complex;UV-damage excision repair;ATPase activity;DNA binding;nucleosome mobilization;spindle assembly;cellular response to ionizing radiation;nuclear body;double-strand break repair via homologous recombination;ATP-dependent chromatin remodeling;regulation of transcription from RNA polymerase II promoter in response to stress;ATP binding;D…	K11665	INO80, INOC1			ENOG410XP0A	L:Replication, recombination and repair	sp|Q9ULG1|INO80_HUMAN	Chromatin-remodeling ATPase INO80 OS=Homo sapiens OX=9606 GN=INO80 PE=1 SV=2	PF00176.23;PF13892.6;PF00271.31;PF04851.15;PF11496.8	SNF2_N;DBINO;Helicase_C;ResIII;HDA2-3	SNF2 family N-terminal domain;DNA-binding domain;Helicase conserved C-terminal domain;Type III restriction enzyme, res subunit;Class II histone deacetylase complex subunits 2 and 3
Chr01_125916954_126008369		0	0	0	0	0	0	0	0	0.0223991	0	0	0
Chr01_125946784_125988328	Pig.10734	0	0	0	0	0	0	0	0.0142708	0	0	0	0	INO80-201	DNA helicase INO80 [Sus scrofa]	XP_003121636.1	DNA helicase INO80 [Sus scrofa]	GO:0042393;GO:0030307;GO:0031011;GO:0070914;GO:0016887;GO:0003677;GO:0042766;GO:0051225;GO:0071479;GO:0016604;GO:0000724;GO:0043044;GO:0043618;GO:0005524;GO:0006281;GO:0032508;GO:0045111;GO:0004386;GO:0005886;GO:0008094;GO:0000070;GO:2000045;GO:0006338;GO:0010571;GO:0045944;GO:0006351;GO:0043014	molecular_function;biological_process;cellular_component;biological_process;molecular_function;molecular_function;biological_process;biological_process;biological_process;cellular_component;biological_process;biological_process;biological_process;molecular_function;biological_process;biological_process;cellular_component;molecular_function;cellular_component;molecular_function;biological_process;…	histone binding;positive regulation of cell growth;Ino80 complex;UV-damage excision repair;ATPase activity;DNA binding;nucleosome mobilization;spindle assembly;cellular response to ionizing radiation;nuclear body;double-strand break repair via homologous recombination;ATP-dependent chromatin remodeling;regulation of transcription from RNA polymerase II promoter in response to stress;ATP binding;D…	K11665	INO80, INOC1			ENOG410XP0A	L:Replication, recombination and repair	sp|Q9ULG1|INO80_HUMAN	Chromatin-remodeling ATPase INO80 OS=Homo sapiens OX=9606 GN=INO80 PE=1 SV=2	PF00176.23;PF13892.6;PF00271.31;PF04851.15;PF11496.8	SNF2_N;DBINO;Helicase_C;ResIII;HDA2-3	SNF2 family N-terminal domain;DNA-binding domain;Helicase conserved C-terminal domain;Type III restriction enzyme, res subunit;Class II histone deacetylase complex subunits 2 and 3
Chr01_125946784_125993885	Pig.10734	0	0	0	0	0	0	0.0145174	0	0	0.0136079	0	0	INO80-201	DNA helicase INO80 [Sus scrofa]	XP_003121636.1	DNA helicase INO80 [Sus scrofa]	GO:0042393;GO:0030307;GO:0031011;GO:0070914;GO:0016887;GO:0003677;GO:0042766;GO:0051225;GO:0071479;GO:0016604;GO:0000724;GO:0043044;GO:0043618;GO:0005524;GO:0006281;GO:0032508;GO:0045111;GO:0004386;GO:0005886;GO:0008094;GO:0000070;GO:2000045;GO:0006338;GO:0010571;GO:0045944;GO:0006351;GO:0043014	molecular_function;biological_process;cellular_component;biological_process;molecular_function;molecular_function;biological_process;biological_process;biological_process;cellular_component;biological_process;biological_process;biological_process;molecular_function;biological_process;biological_process;cellular_component;molecular_function;cellular_component;molecular_function;biological_process;…	histone binding;positive regulation of cell growth;Ino80 complex;UV-damage excision repair;ATPase activity;DNA binding;nucleosome mobilization;spindle assembly;cellular response to ionizing radiation;nuclear body;double-strand break repair via homologous recombination;ATP-dependent chromatin remodeling;regulation of transcription from RNA polymerase II promoter in response to stress;ATP binding;D…	K11665	INO80, INOC1			ENOG410XP0A	L:Replication, recombination and repair	sp|Q9ULG1|INO80_HUMAN	Chromatin-remodeling ATPase INO80 OS=Homo sapiens OX=9606 GN=INO80 PE=1 SV=2	PF00176.23;PF13892.6;PF00271.31;PF04851.15;PF11496.8	SNF2_N;DBINO;Helicase_C;ResIII;HDA2-3	SNF2 family N-terminal domain;DNA-binding domain;Helicase conserved C-terminal domain;Type III restriction enzyme, res subunit;Class II histone deacetylase complex subunits 2 and 3
Chr01_125963116_125966716	Pig.10734	0	0	0	0	0	0	0.0290349	0.0214062	0	0	0	0	INO80-201	DNA helicase INO80 [Sus scrofa]	XP_003121636.1	DNA helicase INO80 [Sus scrofa]	GO:0042393;GO:0030307;GO:0031011;GO:0070914;GO:0016887;GO:0003677;GO:0042766;GO:0051225;GO:0071479;GO:0016604;GO:0000724;GO:0043044;GO:0043618;GO:0005524;GO:0006281;GO:0032508;GO:0045111;GO:0004386;GO:0005886;GO:0008094;GO:0000070;GO:2000045;GO:0006338;GO:0010571;GO:0045944;GO:0006351;GO:0043014	molecular_function;biological_process;cellular_component;biological_process;molecular_function;molecular_function;biological_process;biological_process;biological_process;cellular_component;biological_process;biological_process;biological_process;molecular_function;biological_process;biological_process;cellular_component;molecular_function;cellular_component;molecular_function;biological_process;…	histone binding;positive regulation of cell growth;Ino80 complex;UV-damage excision repair;ATPase activity;DNA binding;nucleosome mobilization;spindle assembly;cellular response to ionizing radiation;nuclear body;double-strand break repair via homologous recombination;ATP-dependent chromatin remodeling;regulation of transcription from RNA polymerase II promoter in response to stress;ATP binding;D…	K11665	INO80, INOC1			ENOG410XP0A	L:Replication, recombination and repair	sp|Q9ULG1|INO80_HUMAN	Chromatin-remodeling ATPase INO80 OS=Homo sapiens OX=9606 GN=INO80 PE=1 SV=2	PF00176.23;PF13892.6;PF00271.31;PF04851.15;PF11496.8	SNF2_N;DBINO;Helicase_C;ResIII;HDA2-3	SNF2 family N-terminal domain;DNA-binding domain;Helicase conserved C-terminal domain;Type III restriction enzyme, res subunit;Class II histone deacetylase complex subunits 2 and 3
Chr01_125963116_125973516	Pig.10734	0	0	0	0	0	0	0.0217761	0	0	0	0	0	INO80-201	DNA helicase INO80 [Sus scrofa]	XP_003121636.1	DNA helicase INO80 [Sus scrofa]	GO:0042393;GO:0030307;GO:0031011;GO:0070914;GO:0016887;GO:0003677;GO:0042766;GO:0051225;GO:0071479;GO:0016604;GO:0000724;GO:0043044;GO:0043618;GO:0005524;GO:0006281;GO:0032508;GO:0045111;GO:0004386;GO:0005886;GO:0008094;GO:0000070;GO:2000045;GO:0006338;GO:0010571;GO:0045944;GO:0006351;GO:0043014	molecular_function;biological_process;cellular_component;biological_process;molecular_function;molecular_function;biological_process;biological_process;biological_process;cellular_component;biological_process;biological_process;biological_process;molecular_function;biological_process;biological_process;cellular_component;molecular_function;cellular_component;molecular_function;biological_process;…	histone binding;positive regulation of cell growth;Ino80 complex;UV-damage excision repair;ATPase activity;DNA binding;nucleosome mobilization;spindle assembly;cellular response to ionizing radiation;nuclear body;double-strand break repair via homologous recombination;ATP-dependent chromatin remodeling;regulation of transcription from RNA polymerase II promoter in response to stress;ATP binding;D…	K11665	INO80, INOC1			ENOG410XP0A	L:Replication, recombination and repair	sp|Q9ULG1|INO80_HUMAN	Chromatin-remodeling ATPase INO80 OS=Homo sapiens OX=9606 GN=INO80 PE=1 SV=2	PF00176.23;PF13892.6;PF00271.31;PF04851.15;PF11496.8	SNF2_N;DBINO;Helicase_C;ResIII;HDA2-3	SNF2 family N-terminal domain;DNA-binding domain;Helicase conserved C-terminal domain;Type III restriction enzyme, res subunit;Class II histone deacetylase complex subunits 2 and 3
Chr01_125963116_125976973	Pig.10734	0	0	0	0	0	0	0	0.0142708	0	0	0	0.020003	INO80-201	DNA helicase INO80 [Sus scrofa]	XP_003121636.1	DNA helicase INO80 [Sus scrofa]	GO:0042393;GO:0030307;GO:0031011;GO:0070914;GO:0016887;GO:0003677;GO:0042766;GO:0051225;GO:0071479;GO:0016604;GO:0000724;GO:0043044;GO:0043618;GO:0005524;GO:0006281;GO:0032508;GO:0045111;GO:0004386;GO:0005886;GO:0008094;GO:0000070;GO:2000045;GO:0006338;GO:0010571;GO:0045944;GO:0006351;GO:0043014	molecular_function;biological_process;cellular_component;biological_process;molecular_function;molecular_function;biological_process;biological_process;biological_process;cellular_component;biological_process;biological_process;biological_process;molecular_function;biological_process;biological_process;cellular_component;molecular_function;cellular_component;molecular_function;biological_process;…	histone binding;positive regulation of cell growth;Ino80 complex;UV-damage excision repair;ATPase activity;DNA binding;nucleosome mobilization;spindle assembly;cellular response to ionizing radiation;nuclear body;double-strand break repair via homologous recombination;ATP-dependent chromatin remodeling;regulation of transcription from RNA polymerase II promoter in response to stress;ATP binding;D…	K11665	INO80, INOC1			ENOG410XP0A	L:Replication, recombination and repair	sp|Q9ULG1|INO80_HUMAN	Chromatin-remodeling ATPase INO80 OS=Homo sapiens OX=9606 GN=INO80 PE=1 SV=2	PF00176.23;PF13892.6;PF00271.31;PF04851.15;PF11496.8	SNF2_N;DBINO;Helicase_C;ResIII;HDA2-3	SNF2 family N-terminal domain;DNA-binding domain;Helicase conserved C-terminal domain;Type III restriction enzyme, res subunit;Class II histone deacetylase complex subunits 2 and 3
Chr01_125963116_125988328	Pig.10734	0	0	0	0	0	0	0	0	0.0149327	0	0	0	INO80-201	DNA helicase INO80 [Sus scrofa]	XP_003121636.1	DNA helicase INO80 [Sus scrofa]	GO:0042393;GO:0030307;GO:0031011;GO:0070914;GO:0016887;GO:0003677;GO:0042766;GO:0051225;GO:0071479;GO:0016604;GO:0000724;GO:0043044;GO:0043618;GO:0005524;GO:0006281;GO:0032508;GO:0045111;GO:0004386;GO:0005886;GO:0008094;GO:0000070;GO:2000045;GO:0006338;GO:0010571;GO:0045944;GO:0006351;GO:0043014	molecular_function;biological_process;cellular_component;biological_process;molecular_function;molecular_function;biological_process;biological_process;biological_process;cellular_component;biological_process;biological_process;biological_process;molecular_function;biological_process;biological_process;cellular_component;molecular_function;cellular_component;molecular_function;biological_process;…	histone binding;positive regulation of cell growth;Ino80 complex;UV-damage excision repair;ATPase activity;DNA binding;nucleosome mobilization;spindle assembly;cellular response to ionizing radiation;nuclear body;double-strand break repair via homologous recombination;ATP-dependent chromatin remodeling;regulation of transcription from RNA polymerase II promoter in response to stress;ATP binding;D…	K11665	INO80, INOC1			ENOG410XP0A	L:Replication, recombination and repair	sp|Q9ULG1|INO80_HUMAN	Chromatin-remodeling ATPase INO80 OS=Homo sapiens OX=9606 GN=INO80 PE=1 SV=2	PF00176.23;PF13892.6;PF00271.31;PF04851.15;PF11496.8	SNF2_N;DBINO;Helicase_C;ResIII;HDA2-3	SNF2 family N-terminal domain;DNA-binding domain;Helicase conserved C-terminal domain;Type III restriction enzyme, res subunit;Class II histone deacetylase complex subunits 2 and 3
Chr01_125963116_125993885	Pig.10734	0.0204047	0.0141047	0.0556176	0.0342898	0.0255794	0	0.0871046	0.0428123	0.0522646	0.0340197	0.0324024	0.0400059	INO80-201	DNA helicase INO80 [Sus scrofa]	XP_003121636.1	DNA helicase INO80 [Sus scrofa]	GO:0042393;GO:0030307;GO:0031011;GO:0070914;GO:0016887;GO:0003677;GO:0042766;GO:0051225;GO:0071479;GO:0016604;GO:0000724;GO:0043044;GO:0043618;GO:0005524;GO:0006281;GO:0032508;GO:0045111;GO:0004386;GO:0005886;GO:0008094;GO:0000070;GO:2000045;GO:0006338;GO:0010571;GO:0045944;GO:0006351;GO:0043014	molecular_function;biological_process;cellular_component;biological_process;molecular_function;molecular_function;biological_process;biological_process;biological_process;cellular_component;biological_process;biological_process;biological_process;molecular_function;biological_process;biological_process;cellular_component;molecular_function;cellular_component;molecular_function;biological_process;…	histone binding;positive regulation of cell growth;Ino80 complex;UV-damage excision repair;ATPase activity;DNA binding;nucleosome mobilization;spindle assembly;cellular response to ionizing radiation;nuclear body;double-strand break repair via homologous recombination;ATP-dependent chromatin remodeling;regulation of transcription from RNA polymerase II promoter in response to stress;ATP binding;D…	K11665	INO80, INOC1			ENOG410XP0A	L:Replication, recombination and repair	sp|Q9ULG1|INO80_HUMAN	Chromatin-remodeling ATPase INO80 OS=Homo sapiens OX=9606 GN=INO80 PE=1 SV=2	PF00176.23;PF13892.6;PF00271.31;PF04851.15;PF11496.8	SNF2_N;DBINO;Helicase_C;ResIII;HDA2-3	SNF2 family N-terminal domain;DNA-binding domain;Helicase conserved C-terminal domain;Type III restriction enzyme, res subunit;Class II histone deacetylase complex subunits 2 and 3
Chr01_125963116_126008369		0	0	0	0	0	0	0	0.0285416	0	0	0	0
Chr01_125964457_125966058	Pig.10734	0	0	0.0139044	0	0	0	0	0	0	0	0	0	INO80-201	DNA helicase INO80 [Sus scrofa]	XP_003121636.1	DNA helicase INO80 [Sus scrofa]	GO:0042393;GO:0030307;GO:0031011;GO:0070914;GO:0016887;GO:0003677;GO:0042766;GO:0051225;GO:0071479;GO:0016604;GO:0000724;GO:0043044;GO:0043618;GO:0005524;GO:0006281;GO:0032508;GO:0045111;GO:0004386;GO:0005886;GO:0008094;GO:0000070;GO:2000045;GO:0006338;GO:0010571;GO:0045944;GO:0006351;GO:0043014	molecular_function;biological_process;cellular_component;biological_process;molecular_function;molecular_function;biological_process;biological_process;biological_process;cellular_component;biological_process;biological_process;biological_process;molecular_function;biological_process;biological_process;cellular_component;molecular_function;cellular_component;molecular_function;biological_process;…	histone binding;positive regulation of cell growth;Ino80 complex;UV-damage excision repair;ATPase activity;DNA binding;nucleosome mobilization;spindle assembly;cellular response to ionizing radiation;nuclear body;double-strand break repair via homologous recombination;ATP-dependent chromatin remodeling;regulation of transcription from RNA polymerase II promoter in response to stress;ATP binding;D…	K11665	INO80, INOC1			ENOG410XP0A	L:Replication, recombination and repair	sp|Q9ULG1|INO80_HUMAN	Chromatin-remodeling ATPase INO80 OS=Homo sapiens OX=9606 GN=INO80 PE=1 SV=2	PF00176.23;PF13892.6;PF00271.31;PF04851.15;PF11496.8	SNF2_N;DBINO;Helicase_C;ResIII;HDA2-3	SNF2 family N-terminal domain;DNA-binding domain;Helicase conserved C-terminal domain;Type III restriction enzyme, res subunit;Class II histone deacetylase complex subunits 2 and 3
Chr01_125964457_125966716	Pig.10734	0	0	0	0.0171449	0	0	0.0145174	0	0.0373319	0	0	0.0133353	INO80-201	DNA helicase INO80 [Sus scrofa]	XP_003121636.1	DNA helicase INO80 [Sus scrofa]	GO:0042393;GO:0030307;GO:0031011;GO:0070914;GO:0016887;GO:0003677;GO:0042766;GO:0051225;GO:0071479;GO:0016604;GO:0000724;GO:0043044;GO:0043618;GO:0005524;GO:0006281;GO:0032508;GO:0045111;GO:0004386;GO:0005886;GO:0008094;GO:0000070;GO:2000045;GO:0006338;GO:0010571;GO:0045944;GO:0006351;GO:0043014	molecular_function;biological_process;cellular_component;biological_process;molecular_function;molecular_function;biological_process;biological_process;biological_process;cellular_component;biological_process;biological_process;biological_process;molecular_function;biological_process;biological_process;cellular_component;molecular_function;cellular_component;molecular_function;biological_process;…	histone binding;positive regulation of cell growth;Ino80 complex;UV-damage excision repair;ATPase activity;DNA binding;nucleosome mobilization;spindle assembly;cellular response to ionizing radiation;nuclear body;double-strand break repair via homologous recombination;ATP-dependent chromatin remodeling;regulation of transcription from RNA polymerase II promoter in response to stress;ATP binding;D…	K11665	INO80, INOC1			ENOG410XP0A	L:Replication, recombination and repair	sp|Q9ULG1|INO80_HUMAN	Chromatin-remodeling ATPase INO80 OS=Homo sapiens OX=9606 GN=INO80 PE=1 SV=2	PF00176.23;PF13892.6;PF00271.31;PF04851.15;PF11496.8	SNF2_N;DBINO;Helicase_C;ResIII;HDA2-3	SNF2 family N-terminal domain;DNA-binding domain;Helicase conserved C-terminal domain;Type III restriction enzyme, res subunit;Class II histone deacetylase complex subunits 2 and 3
Chr01_125964457_125973516	Pig.10734	0.0136031	0.0352617	0.034761	0.0428622	0.0767383	0.027119	0.188727	0.107031	0.179193	0.0340197	0.0583243	0.0733442	INO80-201	DNA helicase INO80 [Sus scrofa]	XP_003121636.1	DNA helicase INO80 [Sus scrofa]	GO:0042393;GO:0030307;GO:0031011;GO:0070914;GO:0016887;GO:0003677;GO:0042766;GO:0051225;GO:0071479;GO:0016604;GO:0000724;GO:0043044;GO:0043618;GO:0005524;GO:0006281;GO:0032508;GO:0045111;GO:0004386;GO:0005886;GO:0008094;GO:0000070;GO:2000045;GO:0006338;GO:0010571;GO:0045944;GO:0006351;GO:0043014	molecular_function;biological_process;cellular_component;biological_process;molecular_function;molecular_function;biological_process;biological_process;biological_process;cellular_component;biological_process;biological_process;biological_process;molecular_function;biological_process;biological_process;cellular_component;molecular_function;cellular_component;molecular_function;biological_process;…	histone binding;positive regulation of cell growth;Ino80 complex;UV-damage excision repair;ATPase activity;DNA binding;nucleosome mobilization;spindle assembly;cellular response to ionizing radiation;nuclear body;double-strand break repair via homologous recombination;ATP-dependent chromatin remodeling;regulation of transcription from RNA polymerase II promoter in response to stress;ATP binding;D…	K11665	INO80, INOC1			ENOG410XP0A	L:Replication, recombination and repair	sp|Q9ULG1|INO80_HUMAN	Chromatin-remodeling ATPase INO80 OS=Homo sapiens OX=9606 GN=INO80 PE=1 SV=2	PF00176.23;PF13892.6;PF00271.31;PF04851.15;PF11496.8	SNF2_N;DBINO;Helicase_C;ResIII;HDA2-3	SNF2 family N-terminal domain;DNA-binding domain;Helicase conserved C-terminal domain;Type III restriction enzyme, res subunit;Class II histone deacetylase complex subunits 2 and 3
Chr01_125964457_125986449	Pig.10734	0	0	0	0	0	0	0.0145174	0	0	0	0	0	INO80-201	DNA helicase INO80 [Sus scrofa]	XP_003121636.1	DNA helicase INO80 [Sus scrofa]	GO:0042393;GO:0030307;GO:0031011;GO:0070914;GO:0016887;GO:0003677;GO:0042766;GO:0051225;GO:0071479;GO:0016604;GO:0000724;GO:0043044;GO:0043618;GO:0005524;GO:0006281;GO:0032508;GO:0045111;GO:0004386;GO:0005886;GO:0008094;GO:0000070;GO:2000045;GO:0006338;GO:0010571;GO:0045944;GO:0006351;GO:0043014	molecular_function;biological_process;cellular_component;biological_process;molecular_function;molecular_function;biological_process;biological_process;biological_process;cellular_component;biological_process;biological_process;biological_process;molecular_function;biological_process;biological_process;cellular_component;molecular_function;cellular_component;molecular_function;biological_process;…	histone binding;positive regulation of cell growth;Ino80 complex;UV-damage excision repair;ATPase activity;DNA binding;nucleosome mobilization;spindle assembly;cellular response to ionizing radiation;nuclear body;double-strand break repair via homologous recombination;ATP-dependent chromatin remodeling;regulation of transcription from RNA polymerase II promoter in response to stress;ATP binding;D…	K11665	INO80, INOC1			ENOG410XP0A	L:Replication, recombination and repair	sp|Q9ULG1|INO80_HUMAN	Chromatin-remodeling ATPase INO80 OS=Homo sapiens OX=9606 GN=INO80 PE=1 SV=2	PF00176.23;PF13892.6;PF00271.31;PF04851.15;PF11496.8	SNF2_N;DBINO;Helicase_C;ResIII;HDA2-3	SNF2 family N-terminal domain;DNA-binding domain;Helicase conserved C-terminal domain;Type III restriction enzyme, res subunit;Class II histone deacetylase complex subunits 2 and 3
Chr01_125966549_125973516	Pig.10734	0	0.042314	0.0625698	0.0171449	0.0341059	0	0.0580697	0.107031	0.0970628	0.0816472	0.012961	0.0333383	INO80-201	DNA helicase INO80 [Sus scrofa]	XP_003121636.1	DNA helicase INO80 [Sus scrofa]	GO:0042393;GO:0030307;GO:0031011;GO:0070914;GO:0016887;GO:0003677;GO:0042766;GO:0051225;GO:0071479;GO:0016604;GO:0000724;GO:0043044;GO:0043618;GO:0005524;GO:0006281;GO:0032508;GO:0045111;GO:0004386;GO:0005886;GO:0008094;GO:0000070;GO:2000045;GO:0006338;GO:0010571;GO:0045944;GO:0006351;GO:0043014	molecular_function;biological_process;cellular_component;biological_process;molecular_function;molecular_function;biological_process;biological_process;biological_process;cellular_component;biological_process;biological_process;biological_process;molecular_function;biological_process;biological_process;cellular_component;molecular_function;cellular_component;molecular_function;biological_process;…	histone binding;positive regulation of cell growth;Ino80 complex;UV-damage excision repair;ATPase activity;DNA binding;nucleosome mobilization;spindle assembly;cellular response to ionizing radiation;nuclear body;double-strand break repair via homologous recombination;ATP-dependent chromatin remodeling;regulation of transcription from RNA polymerase II promoter in response to stress;ATP binding;D…	K11665	INO80, INOC1			ENOG410XP0A	L:Replication, recombination and repair	sp|Q9ULG1|INO80_HUMAN	Chromatin-remodeling ATPase INO80 OS=Homo sapiens OX=9606 GN=INO80 PE=1 SV=2	PF00176.23;PF13892.6;PF00271.31;PF04851.15;PF11496.8	SNF2_N;DBINO;Helicase_C;ResIII;HDA2-3	SNF2 family N-terminal domain;DNA-binding domain;Helicase conserved C-terminal domain;Type III restriction enzyme, res subunit;Class II histone deacetylase complex subunits 2 and 3
Chr01_125966549_125989764	Pig.10734	0	0	0	0	0	0	0	0.0142708	0	0	0	0	INO80-201	DNA helicase INO80 [Sus scrofa]	XP_003121636.1	DNA helicase INO80 [Sus scrofa]	GO:0042393;GO:0030307;GO:0031011;GO:0070914;GO:0016887;GO:0003677;GO:0042766;GO:0051225;GO:0071479;GO:0016604;GO:0000724;GO:0043044;GO:0043618;GO:0005524;GO:0006281;GO:0032508;GO:0045111;GO:0004386;GO:0005886;GO:0008094;GO:0000070;GO:2000045;GO:0006338;GO:0010571;GO:0045944;GO:0006351;GO:0043014	molecular_function;biological_process;cellular_component;biological_process;molecular_function;molecular_function;biological_process;biological_process;biological_process;cellular_component;biological_process;biological_process;biological_process;molecular_function;biological_process;biological_process;cellular_component;molecular_function;cellular_component;molecular_function;biological_process;…	histone binding;positive regulation of cell growth;Ino80 complex;UV-damage excision repair;ATPase activity;DNA binding;nucleosome mobilization;spindle assembly;cellular response to ionizing radiation;nuclear body;double-strand break repair via homologous recombination;ATP-dependent chromatin remodeling;regulation of transcription from RNA polymerase II promoter in response to stress;ATP binding;D…	K11665	INO80, INOC1			ENOG410XP0A	L:Replication, recombination and repair	sp|Q9ULG1|INO80_HUMAN	Chromatin-remodeling ATPase INO80 OS=Homo sapiens OX=9606 GN=INO80 PE=1 SV=2	PF00176.23;PF13892.6;PF00271.31;PF04851.15;PF11496.8	SNF2_N;DBINO;Helicase_C;ResIII;HDA2-3	SNF2 family N-terminal domain;DNA-binding domain;Helicase conserved C-terminal domain;Type III restriction enzyme, res subunit;Class II histone deacetylase complex subunits 2 and 3
Chr01_125971711_125976973	Pig.10734	0	0	0	0	0	0	0.0145174	0	0	0	0	0	INO80-201	DNA helicase INO80 [Sus scrofa]	XP_003121636.1	DNA helicase INO80 [Sus scrofa]	GO:0042393;GO:0030307;GO:0031011;GO:0070914;GO:0016887;GO:0003677;GO:0042766;GO:0051225;GO:0071479;GO:0016604;GO:0000724;GO:0043044;GO:0043618;GO:0005524;GO:0006281;GO:0032508;GO:0045111;GO:0004386;GO:0005886;GO:0008094;GO:0000070;GO:2000045;GO:0006338;GO:0010571;GO:0045944;GO:0006351;GO:0043014	molecular_function;biological_process;cellular_component;biological_process;molecular_function;molecular_function;biological_process;biological_process;biological_process;cellular_component;biological_process;biological_process;biological_process;molecular_function;biological_process;biological_process;cellular_component;molecular_function;cellular_component;molecular_function;biological_process;…	histone binding;positive regulation of cell growth;Ino80 complex;UV-damage excision repair;ATPase activity;DNA binding;nucleosome mobilization;spindle assembly;cellular response to ionizing radiation;nuclear body;double-strand break repair via homologous recombination;ATP-dependent chromatin remodeling;regulation of transcription from RNA polymerase II promoter in response to stress;ATP binding;D…	K11665	INO80, INOC1			ENOG410XP0A	L:Replication, recombination and repair	sp|Q9ULG1|INO80_HUMAN	Chromatin-remodeling ATPase INO80 OS=Homo sapiens OX=9606 GN=INO80 PE=1 SV=2	PF00176.23;PF13892.6;PF00271.31;PF04851.15;PF11496.8	SNF2_N;DBINO;Helicase_C;ResIII;HDA2-3	SNF2 family N-terminal domain;DNA-binding domain;Helicase conserved C-terminal domain;Type III restriction enzyme, res subunit;Class II histone deacetylase complex subunits 2 and 3
Chr01_125971711_125988328	Pig.10734	0	0.0141047	0.0139044	0	0	0	0.0217761	0	0.0149327	0	0	0	INO80-201	DNA helicase INO80 [Sus scrofa]	XP_003121636.1	DNA helicase INO80 [Sus scrofa]	GO:0042393;GO:0030307;GO:0031011;GO:0070914;GO:0016887;GO:0003677;GO:0042766;GO:0051225;GO:0071479;GO:0016604;GO:0000724;GO:0043044;GO:0043618;GO:0005524;GO:0006281;GO:0032508;GO:0045111;GO:0004386;GO:0005886;GO:0008094;GO:0000070;GO:2000045;GO:0006338;GO:0010571;GO:0045944;GO:0006351;GO:0043014	molecular_function;biological_process;cellular_component;biological_process;molecular_function;molecular_function;biological_process;biological_process;biological_process;cellular_component;biological_process;biological_process;biological_process;molecular_function;biological_process;biological_process;cellular_component;molecular_function;cellular_component;molecular_function;biological_process;…	histone binding;positive regulation of cell growth;Ino80 complex;UV-damage excision repair;ATPase activity;DNA binding;nucleosome mobilization;spindle assembly;cellular response to ionizing radiation;nuclear body;double-strand break repair via homologous recombination;ATP-dependent chromatin remodeling;regulation of transcription from RNA polymerase II promoter in response to stress;ATP binding;D…	K11665	INO80, INOC1			ENOG410XP0A	L:Replication, recombination and repair	sp|Q9ULG1|INO80_HUMAN	Chromatin-remodeling ATPase INO80 OS=Homo sapiens OX=9606 GN=INO80 PE=1 SV=2	PF00176.23;PF13892.6;PF00271.31;PF04851.15;PF11496.8	SNF2_N;DBINO;Helicase_C;ResIII;HDA2-3	SNF2 family N-terminal domain;DNA-binding domain;Helicase conserved C-terminal domain;Type III restriction enzyme, res subunit;Class II histone deacetylase complex subunits 2 and 3
Chr01_125971711_125993885	Pig.10734	0	0	0	0.0171449	0	0	0.0145174	0.0285416	0	0	0	0	INO80-201	DNA helicase INO80 [Sus scrofa]	XP_003121636.1	DNA helicase INO80 [Sus scrofa]	GO:0042393;GO:0030307;GO:0031011;GO:0070914;GO:0016887;GO:0003677;GO:0042766;GO:0051225;GO:0071479;GO:0016604;GO:0000724;GO:0043044;GO:0043618;GO:0005524;GO:0006281;GO:0032508;GO:0045111;GO:0004386;GO:0005886;GO:0008094;GO:0000070;GO:2000045;GO:0006338;GO:0010571;GO:0045944;GO:0006351;GO:0043014	molecular_function;biological_process;cellular_component;biological_process;molecular_function;molecular_function;biological_process;biological_process;biological_process;cellular_component;biological_process;biological_process;biological_process;molecular_function;biological_process;biological_process;cellular_component;molecular_function;cellular_component;molecular_function;biological_process;…	histone binding;positive regulation of cell growth;Ino80 complex;UV-damage excision repair;ATPase activity;DNA binding;nucleosome mobilization;spindle assembly;cellular response to ionizing radiation;nuclear body;double-strand break repair via homologous recombination;ATP-dependent chromatin remodeling;regulation of transcription from RNA polymerase II promoter in response to stress;ATP binding;D…	K11665	INO80, INOC1			ENOG410XP0A	L:Replication, recombination and repair	sp|Q9ULG1|INO80_HUMAN	Chromatin-remodeling ATPase INO80 OS=Homo sapiens OX=9606 GN=INO80 PE=1 SV=2	PF00176.23;PF13892.6;PF00271.31;PF04851.15;PF11496.8	SNF2_N;DBINO;Helicase_C;ResIII;HDA2-3	SNF2 family N-terminal domain;DNA-binding domain;Helicase conserved C-terminal domain;Type III restriction enzyme, res subunit;Class II histone deacetylase complex subunits 2 and 3
Chr01_125984752_125986449	Pig.10734	0.0272062	0.021157	0.0278088	0	0	0	0.0290349	0.0570831	0.0373319	0.0272157	0	0.0533413	INO80-201	DNA helicase INO80 [Sus scrofa]	XP_003121636.1	DNA helicase INO80 [Sus scrofa]	GO:0042393;GO:0030307;GO:0031011;GO:0070914;GO:0016887;GO:0003677;GO:0042766;GO:0051225;GO:0071479;GO:0016604;GO:0000724;GO:0043044;GO:0043618;GO:0005524;GO:0006281;GO:0032508;GO:0045111;GO:0004386;GO:0005886;GO:0008094;GO:0000070;GO:2000045;GO:0006338;GO:0010571;GO:0045944;GO:0006351;GO:0043014	molecular_function;biological_process;cellular_component;biological_process;molecular_function;molecular_function;biological_process;biological_process;biological_process;cellular_component;biological_process;biological_process;biological_process;molecular_function;biological_process;biological_process;cellular_component;molecular_function;cellular_component;molecular_function;biological_process;…	histone binding;positive regulation of cell growth;Ino80 complex;UV-damage excision repair;ATPase activity;DNA binding;nucleosome mobilization;spindle assembly;cellular response to ionizing radiation;nuclear body;double-strand break repair via homologous recombination;ATP-dependent chromatin remodeling;regulation of transcription from RNA polymerase II promoter in response to stress;ATP binding;D…	K11665	INO80, INOC1			ENOG410XP0A	L:Replication, recombination and repair	sp|Q9ULG1|INO80_HUMAN	Chromatin-remodeling ATPase INO80 OS=Homo sapiens OX=9606 GN=INO80 PE=1 SV=2	PF00176.23;PF13892.6;PF00271.31;PF04851.15;PF11496.8	SNF2_N;DBINO;Helicase_C;ResIII;HDA2-3	SNF2 family N-terminal domain;DNA-binding domain;Helicase conserved C-terminal domain;Type III restriction enzyme, res subunit;Class II histone deacetylase complex subunits 2 and 3
Chr01_125984752_125989764	Pig.10734	0	0	0.0208566	0	0.0170529	0.027119	0	0.0285416	0.0223991	0	0	0	INO80-201	DNA helicase INO80 [Sus scrofa]	XP_003121636.1	DNA helicase INO80 [Sus scrofa]	GO:0042393;GO:0030307;GO:0031011;GO:0070914;GO:0016887;GO:0003677;GO:0042766;GO:0051225;GO:0071479;GO:0016604;GO:0000724;GO:0043044;GO:0043618;GO:0005524;GO:0006281;GO:0032508;GO:0045111;GO:0004386;GO:0005886;GO:0008094;GO:0000070;GO:2000045;GO:0006338;GO:0010571;GO:0045944;GO:0006351;GO:0043014	molecular_function;biological_process;cellular_component;biological_process;molecular_function;molecular_function;biological_process;biological_process;biological_process;cellular_component;biological_process;biological_process;biological_process;molecular_function;biological_process;biological_process;cellular_component;molecular_function;cellular_component;molecular_function;biological_process;…	histone binding;positive regulation of cell growth;Ino80 complex;UV-damage excision repair;ATPase activity;DNA binding;nucleosome mobilization;spindle assembly;cellular response to ionizing radiation;nuclear body;double-strand break repair via homologous recombination;ATP-dependent chromatin remodeling;regulation of transcription from RNA polymerase II promoter in response to stress;ATP binding;D…	K11665	INO80, INOC1			ENOG410XP0A	L:Replication, recombination and repair	sp|Q9ULG1|INO80_HUMAN	Chromatin-remodeling ATPase INO80 OS=Homo sapiens OX=9606 GN=INO80 PE=1 SV=2	PF00176.23;PF13892.6;PF00271.31;PF04851.15;PF11496.8	SNF2_N;DBINO;Helicase_C;ResIII;HDA2-3	SNF2 family N-terminal domain;DNA-binding domain;Helicase conserved C-terminal domain;Type III restriction enzyme, res subunit;Class II histone deacetylase complex subunits 2 and 3
Chr01_125984752_125993885	Pig.10734	0	0.021157	0.0139044	0	0.0426324	0	0.0943633	0.0927601	0.0746637	0.0544315	0.0324024	0	INO80-201	DNA helicase INO80 [Sus scrofa]	XP_003121636.1	DNA helicase INO80 [Sus scrofa]	GO:0042393;GO:0030307;GO:0031011;GO:0070914;GO:0016887;GO:0003677;GO:0042766;GO:0051225;GO:0071479;GO:0016604;GO:0000724;GO:0043044;GO:0043618;GO:0005524;GO:0006281;GO:0032508;GO:0045111;GO:0004386;GO:0005886;GO:0008094;GO:0000070;GO:2000045;GO:0006338;GO:0010571;GO:0045944;GO:0006351;GO:0043014	molecular_function;biological_process;cellular_component;biological_process;molecular_function;molecular_function;biological_process;biological_process;biological_process;cellular_component;biological_process;biological_process;biological_process;molecular_function;biological_process;biological_process;cellular_component;molecular_function;cellular_component;molecular_function;biological_process;…	histone binding;positive regulation of cell growth;Ino80 complex;UV-damage excision repair;ATPase activity;DNA binding;nucleosome mobilization;spindle assembly;cellular response to ionizing radiation;nuclear body;double-strand break repair via homologous recombination;ATP-dependent chromatin remodeling;regulation of transcription from RNA polymerase II promoter in response to stress;ATP binding;D…	K11665	INO80, INOC1			ENOG410XP0A	L:Replication, recombination and repair	sp|Q9ULG1|INO80_HUMAN	Chromatin-remodeling ATPase INO80 OS=Homo sapiens OX=9606 GN=INO80 PE=1 SV=2	PF00176.23;PF13892.6;PF00271.31;PF04851.15;PF11496.8	SNF2_N;DBINO;Helicase_C;ResIII;HDA2-3	SNF2 family N-terminal domain;DNA-binding domain;Helicase conserved C-terminal domain;Type III restriction enzyme, res subunit;Class II histone deacetylase complex subunits 2 and 3
Chr01_125984752_126008369		0	0	0	0	0.0170529	0	0.0145174	0	0.0373319	0	0	0
Chr01_125988261_125993885	Pig.10734	0.0136031	0	0	0	0.0511588	0	0	0.0214062	0	0	0	0	INO80-201	DNA helicase INO80 [Sus scrofa]	XP_003121636.1	DNA helicase INO80 [Sus scrofa]	GO:0042393;GO:0030307;GO:0031011;GO:0070914;GO:0016887;GO:0003677;GO:0042766;GO:0051225;GO:0071479;GO:0016604;GO:0000724;GO:0043044;GO:0043618;GO:0005524;GO:0006281;GO:0032508;GO:0045111;GO:0004386;GO:0005886;GO:0008094;GO:0000070;GO:2000045;GO:0006338;GO:0010571;GO:0045944;GO:0006351;GO:0043014	molecular_function;biological_process;cellular_component;biological_process;molecular_function;molecular_function;biological_process;biological_process;biological_process;cellular_component;biological_process;biological_process;biological_process;molecular_function;biological_process;biological_process;cellular_component;molecular_function;cellular_component;molecular_function;biological_process;…	histone binding;positive regulation of cell growth;Ino80 complex;UV-damage excision repair;ATPase activity;DNA binding;nucleosome mobilization;spindle assembly;cellular response to ionizing radiation;nuclear body;double-strand break repair via homologous recombination;ATP-dependent chromatin remodeling;regulation of transcription from RNA polymerase II promoter in response to stress;ATP binding;D…	K11665	INO80, INOC1			ENOG410XP0A	L:Replication, recombination and repair	sp|Q9ULG1|INO80_HUMAN	Chromatin-remodeling ATPase INO80 OS=Homo sapiens OX=9606 GN=INO80 PE=1 SV=2	PF00176.23;PF13892.6;PF00271.31;PF04851.15;PF11496.8	SNF2_N;DBINO;Helicase_C;ResIII;HDA2-3	SNF2 family N-terminal domain;DNA-binding domain;Helicase conserved C-terminal domain;Type III restriction enzyme, res subunit;Class II histone deacetylase complex subunits 2 and 3
Chr01_125992810_125993885	Pig.10734	0	0.0141047	0	0	0	0	0	0	0	0	0	0	INO80-201	DNA helicase INO80 [Sus scrofa]	XP_003121636.1	DNA helicase INO80 [Sus scrofa]	GO:0042393;GO:0030307;GO:0031011;GO:0070914;GO:0016887;GO:0003677;GO:0042766;GO:0051225;GO:0071479;GO:0016604;GO:0000724;GO:0043044;GO:0043618;GO:0005524;GO:0006281;GO:0032508;GO:0045111;GO:0004386;GO:0005886;GO:0008094;GO:0000070;GO:2000045;GO:0006338;GO:0010571;GO:0045944;GO:0006351;GO:0043014	molecular_function;biological_process;cellular_component;biological_process;molecular_function;molecular_function;biological_process;biological_process;biological_process;cellular_component;biological_process;biological_process;biological_process;molecular_function;biological_process;biological_process;cellular_component;molecular_function;cellular_component;molecular_function;biological_process;…	histone binding;positive regulation of cell growth;Ino80 complex;UV-damage excision repair;ATPase activity;DNA binding;nucleosome mobilization;spindle assembly;cellular response to ionizing radiation;nuclear body;double-strand break repair via homologous recombination;ATP-dependent chromatin remodeling;regulation of transcription from RNA polymerase II promoter in response to stress;ATP binding;D…	K11665	INO80, INOC1			ENOG410XP0A	L:Replication, recombination and repair	sp|Q9ULG1|INO80_HUMAN	Chromatin-remodeling ATPase INO80 OS=Homo sapiens OX=9606 GN=INO80 PE=1 SV=2	PF00176.23;PF13892.6;PF00271.31;PF04851.15;PF11496.8	SNF2_N;DBINO;Helicase_C;ResIII;HDA2-3	SNF2 family N-terminal domain;DNA-binding domain;Helicase conserved C-terminal domain;Type III restriction enzyme, res subunit;Class II histone deacetylase complex subunits 2 and 3
Chr01_125999534_126008369		0	0.021157	0	0	0.0341059	0.0180793	0.0290349	0.0142708	0.0298655	0.0204118	0	0.0133353
Chr01_126007642_126008369		0	0	0	0	0	0	0	0	0.0149327	0	0	0
Chr01_126099627_126102573	Pig.10731	0.0272062	0	0	0	0	0	0.0145174	0.0214062	0	0	0	0	EXD1-201	piRNA biogenesis protein EXD1 isoform X1 [Sus scrofa]	XP_013848618.1	piRNA biogenesis protein EXD1 isoform X1 [Sus scrofa]	GO:0008408;GO:0034587;GO:0031047;GO:0003676;GO:1990923	molecular_function;biological_process;biological_process;molecular_function;cellular_component	3'-5' exonuclease activity;piRNA metabolic process;gene silencing by RNA;nucleic acid binding;PET complex	K18740	EXD1, EGL			ENOG4111GM1	S:Function unknown	sp|Q8CDF7|EXD1_MOUSE	piRNA biogenesis protein EXD1 OS=Mus musculus OX=10090 GN=Exd1 PE=1 SV=1	PF01612.20	DNA_pol_A_exo1	3'-5' exonuclease
Chr01_126099631_126102002	Pig.10731	0	0	0	0	0	0	0	0.0142708	0.0149327	0	0	0	EXD1-201	piRNA biogenesis protein EXD1 isoform X1 [Sus scrofa]	XP_013848618.1	piRNA biogenesis protein EXD1 isoform X1 [Sus scrofa]	GO:0008408;GO:0034587;GO:0031047;GO:0003676;GO:1990923	molecular_function;biological_process;biological_process;molecular_function;cellular_component	3'-5' exonuclease activity;piRNA metabolic process;gene silencing by RNA;nucleic acid binding;PET complex	K18740	EXD1, EGL			ENOG4111GM1	S:Function unknown	sp|Q8CDF7|EXD1_MOUSE	piRNA biogenesis protein EXD1 OS=Mus musculus OX=10090 GN=Exd1 PE=1 SV=1	PF01612.20	DNA_pol_A_exo1	3'-5' exonuclease
Chr01_126099631_126102577	Pig.10731	0	0	0	0	0	0	0.0362936	0	0.0149327	0	0	0	EXD1-201	piRNA biogenesis protein EXD1 isoform X1 [Sus scrofa]	XP_013848618.1	piRNA biogenesis protein EXD1 isoform X1 [Sus scrofa]	GO:0008408;GO:0034587;GO:0031047;GO:0003676;GO:1990923	molecular_function;biological_process;biological_process;molecular_function;cellular_component	3'-5' exonuclease activity;piRNA metabolic process;gene silencing by RNA;nucleic acid binding;PET complex	K18740	EXD1, EGL			ENOG4111GM1	S:Function unknown	sp|Q8CDF7|EXD1_MOUSE	piRNA biogenesis protein EXD1 OS=Mus musculus OX=10090 GN=Exd1 PE=1 SV=1	PF01612.20	DNA_pol_A_exo1	3'-5' exonuclease
Chr01_126099631_126110566	Pig.10731	0	0	0	0.0428622	0	0	0	0.0142708	0.0149327	0	0	0	EXD1-201	piRNA biogenesis protein EXD1 isoform X1 [Sus scrofa]	XP_013848618.1	piRNA biogenesis protein EXD1 isoform X1 [Sus scrofa]	GO:0008408;GO:0034587;GO:0031047;GO:0003676;GO:1990923	molecular_function;biological_process;biological_process;molecular_function;cellular_component	3'-5' exonuclease activity;piRNA metabolic process;gene silencing by RNA;nucleic acid binding;PET complex	K18740	EXD1, EGL			ENOG4111GM1	S:Function unknown	sp|Q8CDF7|EXD1_MOUSE	piRNA biogenesis protein EXD1 OS=Mus musculus OX=10090 GN=Exd1 PE=1 SV=1	PF01612.20	DNA_pol_A_exo1	3'-5' exonuclease
Chr01_126099631_126119947	Pig.10731	0	0	0	0.0257173	0	0	0	0	0	0	0	0	EXD1-201	piRNA biogenesis protein EXD1 isoform X1 [Sus scrofa]	XP_013848618.1	piRNA biogenesis protein EXD1 isoform X1 [Sus scrofa]	GO:0008408;GO:0034587;GO:0031047;GO:0003676;GO:1990923	molecular_function;biological_process;biological_process;molecular_function;cellular_component	3'-5' exonuclease activity;piRNA metabolic process;gene silencing by RNA;nucleic acid binding;PET complex	K18740	EXD1, EGL			ENOG4111GM1	S:Function unknown	sp|Q8CDF7|EXD1_MOUSE	piRNA biogenesis protein EXD1 OS=Mus musculus OX=10090 GN=Exd1 PE=1 SV=1	PF01612.20	DNA_pol_A_exo1	3'-5' exonuclease
Chr01_126099631_126130522		0	0	0	0	0	0	0	0.0214062	0	0	0	0
Chr01_126101922_126115159	Pig.10731	0	0	0.0139044	0	0	0	0	0	0	0	0	0	EXD1-201	piRNA biogenesis protein EXD1 isoform X1 [Sus scrofa]	XP_013848618.1	piRNA biogenesis protein EXD1 isoform X1 [Sus scrofa]	GO:0008408;GO:0034587;GO:0031047;GO:0003676;GO:1990923	molecular_function;biological_process;biological_process;molecular_function;cellular_component	3'-5' exonuclease activity;piRNA metabolic process;gene silencing by RNA;nucleic acid binding;PET complex	K18740	EXD1, EGL			ENOG4111GM1	S:Function unknown	sp|Q8CDF7|EXD1_MOUSE	piRNA biogenesis protein EXD1 OS=Mus musculus OX=10090 GN=Exd1 PE=1 SV=1	PF01612.20	DNA_pol_A_exo1	3'-5' exonuclease
Chr01_126142606_126156350	Pig.10730	0	0.0282093	0	0.0171449	0.0426324	0	0.0653284	0.0428123	0.0746637	0.0204118	0.0453634	0.0133353	CHP1-201	PREDICTED: calcineurin B homologous protein 1 [Octodon degus]	XP_004623451.1	calcineurin B homologous protein 1 [Octodon degus]	GO:0032417;GO:0005783;GO:0048306;GO:0006611;GO:0010923;GO:0031953;GO:0022406;GO:0061024;GO:0050821;GO:0070885;GO:0051453;GO:0051222;GO:0000139;GO:0030133;GO:0005737;GO:0005925;GO:0070062;GO:0005634;GO:0045056;GO:0005509;GO:0005886;GO:0031397;GO:0015459;GO:0017156;GO:0006469;GO:0030214;GO:0005793;GO:0006813;GO:0008017;GO:0060050;GO:0007264;GO:0031122;GO:0004860;GO:0019900;GO:0042308;GO:1901214;GO:…	biological_process;cellular_component;molecular_function;biological_process;biological_process;biological_process;biological_process;biological_process;biological_process;biological_process;biological_process;biological_process;cellular_component;cellular_component;cellular_component;cellular_component;cellular_component;cellular_component;biological_process;molecular_function;cellular_component;…	positive regulation of sodium:proton antiporter activity;endoplasmic reticulum;calcium-dependent protein binding;protein export from nucleus;negative regulation of phosphatase activity;negative regulation of protein autophosphorylation;membrane docking;membrane organization;protein stabilization;negative regulation of calcineurin-NFAT signaling cascade;regulation of intracellular pH;positive regu…	K17610	CHP, CHP1			COG5126	S:Function unknown	sp|Q3SYS6|CHP1_BOVIN	Calcineurin B homologous protein 1 OS=Bos taurus OX=9913 GN=CHP1 PE=2 SV=1	PF13499.6;PF13405.6;PF00036.32;PF13833.6;PF13202.6;PF10591.9	EF-hand_7;EF-hand_6;EF-hand_1;EF-hand_8;EF-hand_5;SPARC_Ca_bdg	EF-hand domain pair;EF-hand domain;EF hand;EF-hand domain pair;EF hand;Secreted protein acidic and rich in cysteine Ca binding region
Chr01_126142606_126165674	Pig.10730	0	0.021157	0	0	0.0170529	0	0.0362936	0.0428123	0	0	0	0.0266706	CHP1-201	PREDICTED: calcineurin B homologous protein 1 [Octodon degus]	XP_004623451.1	calcineurin B homologous protein 1 [Octodon degus]	GO:0032417;GO:0005783;GO:0048306;GO:0006611;GO:0010923;GO:0031953;GO:0022406;GO:0061024;GO:0050821;GO:0070885;GO:0051453;GO:0051222;GO:0000139;GO:0030133;GO:0005737;GO:0005925;GO:0070062;GO:0005634;GO:0045056;GO:0005509;GO:0005886;GO:0031397;GO:0015459;GO:0017156;GO:0006469;GO:0030214;GO:0005793;GO:0006813;GO:0008017;GO:0060050;GO:0007264;GO:0031122;GO:0004860;GO:0019900;GO:0042308;GO:1901214;GO:…	biological_process;cellular_component;molecular_function;biological_process;biological_process;biological_process;biological_process;biological_process;biological_process;biological_process;biological_process;biological_process;cellular_component;cellular_component;cellular_component;cellular_component;cellular_component;cellular_component;biological_process;molecular_function;cellular_component;…	positive regulation of sodium:proton antiporter activity;endoplasmic reticulum;calcium-dependent protein binding;protein export from nucleus;negative regulation of phosphatase activity;negative regulation of protein autophosphorylation;membrane docking;membrane organization;protein stabilization;negative regulation of calcineurin-NFAT signaling cascade;regulation of intracellular pH;positive regu…	K17610	CHP, CHP1			COG5126	S:Function unknown	sp|Q3SYS6|CHP1_BOVIN	Calcineurin B homologous protein 1 OS=Bos taurus OX=9913 GN=CHP1 PE=2 SV=1	PF13499.6;PF13405.6;PF00036.32;PF13833.6;PF13202.6;PF10591.9	EF-hand_7;EF-hand_6;EF-hand_1;EF-hand_8;EF-hand_5;SPARC_Ca_bdg	EF-hand domain pair;EF-hand domain;EF hand;EF-hand domain pair;EF hand;Secreted protein acidic and rich in cysteine Ca binding region
Chr01_126216734_126230526	Pig.10728	0	0	0	0	0	0	0.0145174	0.0142708	0.0373319	0	0	0	NUSAP1	nucleolar and spindle-associated protein 1 isoform X1 [Sus scrofa]	XP_020953114.1	nucleolar and spindle-associated protein 1 isoform X1 [Sus scrofa]	GO:0005737;GO:0045840;GO:0040001;GO:0005730;GO:0008017;GO:0000281;GO:0072686;GO:0003677;GO:0007076;GO:0005694;GO:0005876	cellular_component;biological_process;biological_process;cellular_component;molecular_function;biological_process;cellular_component;molecular_function;biological_process;cellular_component;cellular_component	cytoplasm;positive regulation of mitotic nuclear division;establishment of mitotic spindle localization;nucleolus;microtubule binding;mitotic cytokinesis;mitotic spindle;DNA binding;mitotic chromosome condensation;chromosome;spindle microtubule					ENOG4111I6V	S:Function unknown	sp|Q2YDJ0|NUSAP_BOVIN	Nucleolar and spindle-associated protein 1 OS=Bos taurus OX=9913 GN=NUSAP1 PE=2 SV=1	PF16006.5	NUSAP	Nucleolar and spindle-associated protein
Chr01_126216734_126235880	Pig.10728	0	0.0141047	0	0	0.0170529	0.0180793	0	0.0214062	0.0149327	0.0136079	0.012961	0.0133353	NUSAP1	nucleolar and spindle-associated protein 1 isoform X1 [Sus scrofa]	XP_020953114.1	nucleolar and spindle-associated protein 1 isoform X1 [Sus scrofa]	GO:0005737;GO:0045840;GO:0040001;GO:0005730;GO:0008017;GO:0000281;GO:0072686;GO:0003677;GO:0007076;GO:0005694;GO:0005876	cellular_component;biological_process;biological_process;cellular_component;molecular_function;biological_process;cellular_component;molecular_function;biological_process;cellular_component;cellular_component	cytoplasm;positive regulation of mitotic nuclear division;establishment of mitotic spindle localization;nucleolus;microtubule binding;mitotic cytokinesis;mitotic spindle;DNA binding;mitotic chromosome condensation;chromosome;spindle microtubule					ENOG4111I6V	S:Function unknown	sp|Q2YDJ0|NUSAP_BOVIN	Nucleolar and spindle-associated protein 1 OS=Bos taurus OX=9913 GN=NUSAP1 PE=2 SV=1	PF16006.5	NUSAP	Nucleolar and spindle-associated protein
Chr01_126229119_126229697	Pig.10728	0	0	0	0	0	0	0.0217761	0	0	0	0	0	NUSAP1	nucleolar and spindle-associated protein 1 isoform X1 [Sus scrofa]	XP_020953114.1	nucleolar and spindle-associated protein 1 isoform X1 [Sus scrofa]	GO:0005737;GO:0045840;GO:0040001;GO:0005730;GO:0008017;GO:0000281;GO:0072686;GO:0003677;GO:0007076;GO:0005694;GO:0005876	cellular_component;biological_process;biological_process;cellular_component;molecular_function;biological_process;cellular_component;molecular_function;biological_process;cellular_component;cellular_component	cytoplasm;positive regulation of mitotic nuclear division;establishment of mitotic spindle localization;nucleolus;microtubule binding;mitotic cytokinesis;mitotic spindle;DNA binding;mitotic chromosome condensation;chromosome;spindle microtubule					ENOG4111I6V	S:Function unknown	sp|Q2YDJ0|NUSAP_BOVIN	Nucleolar and spindle-associated protein 1 OS=Bos taurus OX=9913 GN=NUSAP1 PE=2 SV=1	PF16006.5	NUSAP	Nucleolar and spindle-associated protein
Chr01_126229554_126244883	Pig.10728	0	0	0	0	0.0170529	0	0	0	0	0	0	0	NUSAP1	nucleolar and spindle-associated protein 1 isoform X1 [Sus scrofa]	XP_020953114.1	nucleolar and spindle-associated protein 1 isoform X1 [Sus scrofa]	GO:0005737;GO:0045840;GO:0040001;GO:0005730;GO:0008017;GO:0000281;GO:0072686;GO:0003677;GO:0007076;GO:0005694;GO:0005876	cellular_component;biological_process;biological_process;cellular_component;molecular_function;biological_process;cellular_component;molecular_function;biological_process;cellular_component;cellular_component	cytoplasm;positive regulation of mitotic nuclear division;establishment of mitotic spindle localization;nucleolus;microtubule binding;mitotic cytokinesis;mitotic spindle;DNA binding;mitotic chromosome condensation;chromosome;spindle microtubule					ENOG4111I6V	S:Function unknown	sp|Q2YDJ0|NUSAP_BOVIN	Nucleolar and spindle-associated protein 1 OS=Bos taurus OX=9913 GN=NUSAP1 PE=2 SV=1	PF16006.5	NUSAP	Nucleolar and spindle-associated protein
Chr01_126244741_126248264	Pig.10728	0	0	0	0	0	0	0	0	0	0	0.012961	0	NUSAP1	nucleolar and spindle-associated protein 1 isoform X1 [Sus scrofa]	XP_020953114.1	nucleolar and spindle-associated protein 1 isoform X1 [Sus scrofa]	GO:0005737;GO:0045840;GO:0040001;GO:0005730;GO:0008017;GO:0000281;GO:0072686;GO:0003677;GO:0007076;GO:0005694;GO:0005876	cellular_component;biological_process;biological_process;cellular_component;molecular_function;biological_process;cellular_component;molecular_function;biological_process;cellular_component;cellular_component	cytoplasm;positive regulation of mitotic nuclear division;establishment of mitotic spindle localization;nucleolus;microtubule binding;mitotic cytokinesis;mitotic spindle;DNA binding;mitotic chromosome condensation;chromosome;spindle microtubule					ENOG4111I6V	S:Function unknown	sp|Q2YDJ0|NUSAP_BOVIN	Nucleolar and spindle-associated protein 1 OS=Bos taurus OX=9913 GN=NUSAP1 PE=2 SV=1	PF16006.5	NUSAP	Nucleolar and spindle-associated protein
Chr01_126255851_126258066		0	0.0282093	0.0208566	0	0.0341059	0	0.0145174	0.0214062	0.0223991	0	0	0
Chr01_126332715_126336509	Pig.10726	0	0	0	0	0.0341059	0	0	0	0.0149327	0	0	0	RTF1-201	RNA polymerase-associated protein RTF1 homolog [Sus scrofa]	XP_004274020.1	PREDICTED: RNA polymerase-associated protein RTF1 homolog [Orcinus orca]	GO:0001711;GO:0019827;GO:1990269;GO:0000122;GO:0001832;GO:0005730;GO:0080182;GO:0003677;GO:0016593;GO:0051571;GO:0032968;GO:0003697	biological_process;biological_process;molecular_function;biological_process;biological_process;cellular_component;biological_process;molecular_function;cellular_component;biological_process;biological_process;molecular_function	endodermal cell fate commitment;stem cell population maintenance;RNA polymerase II C-terminal domain phosphoserine binding;negative regulation of transcription from RNA polymerase II promoter;blastocyst growth;nucleolus;histone H3-K4 trimethylation;DNA binding;Cdc73/Paf1 complex;positive regulation of histone H3-K4 methylation;positive regulation of transcription elongation from RNA polymerase II…	K15178	RTF1			COG5296	K:Transcription	sp|A2AQ19|RTF1_MOUSE	RNA polymerase-associated protein RTF1 homolog OS=Mus musculus OX=10090 GN=Rtf1 PE=1 SV=1	PF03126.18	Plus-3	Plus-3 domain
Chr01_126353737_126354799	Pig.10726	0	0	0	0	0	0	0	0	0	0.0136079	0	0.0133353	RTF1-201	RNA polymerase-associated protein RTF1 homolog [Sus scrofa]	XP_004274020.1	PREDICTED: RNA polymerase-associated protein RTF1 homolog [Orcinus orca]	GO:0001711;GO:0019827;GO:1990269;GO:0000122;GO:0001832;GO:0005730;GO:0080182;GO:0003677;GO:0016593;GO:0051571;GO:0032968;GO:0003697	biological_process;biological_process;molecular_function;biological_process;biological_process;cellular_component;biological_process;molecular_function;cellular_component;biological_process;biological_process;molecular_function	endodermal cell fate commitment;stem cell population maintenance;RNA polymerase II C-terminal domain phosphoserine binding;negative regulation of transcription from RNA polymerase II promoter;blastocyst growth;nucleolus;histone H3-K4 trimethylation;DNA binding;Cdc73/Paf1 complex;positive regulation of histone H3-K4 methylation;positive regulation of transcription elongation from RNA polymerase II…	K15178	RTF1			COG5296	K:Transcription	sp|A2AQ19|RTF1_MOUSE	RNA polymerase-associated protein RTF1 homolog OS=Mus musculus OX=10090 GN=Rtf1 PE=1 SV=1	PF03126.18	Plus-3	Plus-3 domain
Chr01_126562061_126563016		0	0	0.0139044	0	0	0	0	0	0	0	0	0
Chr01_126562061_126563191		0.421696	0.317355	0.166853	0.325753	0.349585	0.361586	0.602473	0.677862	0.619709	0.210922	0.220336	0.386724
Chr01_126562061_126575061		0	0	0	0	0	0	0.0145174	0	0	0	0	0
Chr01_126562061_126590481		0	0	0	0	0.0170529	0	0	0	0	0	0	0
Chr01_126562061_126599240		0.0272062	0	0	0	0.0170529	0	0	0	0.0149327	0	0.0194414	0
Chr01_126588251_126590481	Pig.10719	0	0	0	0	0	0	0.0217761	0.0285416	0.0298655	0	0	0.0333383	MGA-201	LOW QUALITY PROTEIN: MAX gene-associated protein [Sus scrofa]	XP_020953037.1	LOW QUALITY PROTEIN: MAX gene-associated protein [Sus scrofa]	GO:0003700;GO:0046983;GO:0071339;GO:0003677	molecular_function;molecular_function;cellular_component;molecular_function	transcription factor activity, sequence-specific DNA binding;protein dimerization activity;MLL1 complex;DNA binding					ENOG410XSTS	K:Transcription	sp|Q8IWI9|MGAP_HUMAN	MAX gene-associated protein OS=Homo sapiens OX=9606 GN=MGA PE=1 SV=4	PF00907.22;PF16059.5;PF00010.26	T-box;DUF4801;HLH	T-box;Domain of unknown function (DUF4801;Helix-loop-helix DNA-binding domain
Chr01_126588251_126594568	Pig.10719	0	0	0	0	0.0170529	0	0	0	0	0	0	0	MGA-201	LOW QUALITY PROTEIN: MAX gene-associated protein [Sus scrofa]	XP_020953037.1	LOW QUALITY PROTEIN: MAX gene-associated protein [Sus scrofa]	GO:0003700;GO:0046983;GO:0071339;GO:0003677	molecular_function;molecular_function;cellular_component;molecular_function	transcription factor activity, sequence-specific DNA binding;protein dimerization activity;MLL1 complex;DNA binding					ENOG410XSTS	K:Transcription	sp|Q8IWI9|MGAP_HUMAN	MAX gene-associated protein OS=Homo sapiens OX=9606 GN=MGA PE=1 SV=4	PF00907.22;PF16059.5;PF00010.26	T-box;DUF4801;HLH	T-box;Domain of unknown function (DUF4801;Helix-loop-helix DNA-binding domain
Chr01_126588251_126599240	Pig.10719	0.0136031	0.0564187	0.0556176	0.102869	0.110844	0.0813569	0.0943633	0.114166	0.16426	0.0272157	0.0324024	0.0666766	MGA-201	LOW QUALITY PROTEIN: MAX gene-associated protein [Sus scrofa]	XP_020953037.1	LOW QUALITY PROTEIN: MAX gene-associated protein [Sus scrofa]	GO:0003700;GO:0046983;GO:0071339;GO:0003677	molecular_function;molecular_function;cellular_component;molecular_function	transcription factor activity, sequence-specific DNA binding;protein dimerization activity;MLL1 complex;DNA binding					ENOG410XSTS	K:Transcription	sp|Q8IWI9|MGAP_HUMAN	MAX gene-associated protein OS=Homo sapiens OX=9606 GN=MGA PE=1 SV=4	PF00907.22;PF16059.5;PF00010.26	T-box;DUF4801;HLH	T-box;Domain of unknown function (DUF4801;Helix-loop-helix DNA-binding domain
Chr01_126590184_126590481	Pig.10719	0.0136031	0	0.0208566	0.0171449	0	0	0	0.0214062	0.0970628	0	0	0	MGA-201	LOW QUALITY PROTEIN: MAX gene-associated protein [Sus scrofa]	XP_020953037.1	LOW QUALITY PROTEIN: MAX gene-associated protein [Sus scrofa]	GO:0003700;GO:0046983;GO:0071339;GO:0003677	molecular_function;molecular_function;cellular_component;molecular_function	transcription factor activity, sequence-specific DNA binding;protein dimerization activity;MLL1 complex;DNA binding					ENOG410XSTS	K:Transcription	sp|Q8IWI9|MGAP_HUMAN	MAX gene-associated protein OS=Homo sapiens OX=9606 GN=MGA PE=1 SV=4	PF00907.22;PF16059.5;PF00010.26	T-box;DUF4801;HLH	T-box;Domain of unknown function (DUF4801;Helix-loop-helix DNA-binding domain
Chr01_126590184_126599240	Pig.10719	0	0	0	0.0171449	0	0	0	0	0	0	0	0	MGA-201	LOW QUALITY PROTEIN: MAX gene-associated protein [Sus scrofa]	XP_020953037.1	LOW QUALITY PROTEIN: MAX gene-associated protein [Sus scrofa]	GO:0003700;GO:0046983;GO:0071339;GO:0003677	molecular_function;molecular_function;cellular_component;molecular_function	transcription factor activity, sequence-specific DNA binding;protein dimerization activity;MLL1 complex;DNA binding					ENOG410XSTS	K:Transcription	sp|Q8IWI9|MGAP_HUMAN	MAX gene-associated protein OS=Homo sapiens OX=9606 GN=MGA PE=1 SV=4	PF00907.22;PF16059.5;PF00010.26	T-box;DUF4801;HLH	T-box;Domain of unknown function (DUF4801;Helix-loop-helix DNA-binding domain
Chr01_126596274_126596935	Pig.10719	0	0.0141047	0	0	0	0	0	0.0142708	0.0149327	0.0204118	0	0	MGA-201	LOW QUALITY PROTEIN: MAX gene-associated protein [Sus scrofa]	XP_020953037.1	LOW QUALITY PROTEIN: MAX gene-associated protein [Sus scrofa]	GO:0003700;GO:0046983;GO:0071339;GO:0003677	molecular_function;molecular_function;cellular_component;molecular_function	transcription factor activity, sequence-specific DNA binding;protein dimerization activity;MLL1 complex;DNA binding					ENOG410XSTS	K:Transcription	sp|Q8IWI9|MGAP_HUMAN	MAX gene-associated protein OS=Homo sapiens OX=9606 GN=MGA PE=1 SV=4	PF00907.22;PF16059.5;PF00010.26	T-box;DUF4801;HLH	T-box;Domain of unknown function (DUF4801;Helix-loop-helix DNA-binding domain
Chr01_126596274_126599240	Pig.10719	0	0	0.0139044	0	0	0	0.0217761	0.0142708	0	0	0	0	MGA-201	LOW QUALITY PROTEIN: MAX gene-associated protein [Sus scrofa]	XP_020953037.1	LOW QUALITY PROTEIN: MAX gene-associated protein [Sus scrofa]	GO:0003700;GO:0046983;GO:0071339;GO:0003677	molecular_function;molecular_function;cellular_component;molecular_function	transcription factor activity, sequence-specific DNA binding;protein dimerization activity;MLL1 complex;DNA binding					ENOG410XSTS	K:Transcription	sp|Q8IWI9|MGAP_HUMAN	MAX gene-associated protein OS=Homo sapiens OX=9606 GN=MGA PE=1 SV=4	PF00907.22;PF16059.5;PF00010.26	T-box;DUF4801;HLH	T-box;Domain of unknown function (DUF4801;Helix-loop-helix DNA-binding domain
Chr01_126638760_126648493	Pig.10719	0	0	0	0	0	0	0	0	0	0	0	0.0133353	MGA-201	LOW QUALITY PROTEIN: MAX gene-associated protein [Sus scrofa]	XP_020953037.1	LOW QUALITY PROTEIN: MAX gene-associated protein [Sus scrofa]	GO:0003700;GO:0046983;GO:0071339;GO:0003677	molecular_function;molecular_function;cellular_component;molecular_function	transcription factor activity, sequence-specific DNA binding;protein dimerization activity;MLL1 complex;DNA binding					ENOG410XSTS	K:Transcription	sp|Q8IWI9|MGAP_HUMAN	MAX gene-associated protein OS=Homo sapiens OX=9606 GN=MGA PE=1 SV=4	PF00907.22;PF16059.5;PF00010.26	T-box;DUF4801;HLH	T-box;Domain of unknown function (DUF4801;Helix-loop-helix DNA-binding domain
Chr01_126638760_126650738	Pig.10719	0.0136031	0	0	0	0	0	0	0	0	0	0	0	MGA-201	LOW QUALITY PROTEIN: MAX gene-associated protein [Sus scrofa]	XP_020953037.1	LOW QUALITY PROTEIN: MAX gene-associated protein [Sus scrofa]	GO:0003700;GO:0046983;GO:0071339;GO:0003677	molecular_function;molecular_function;cellular_component;molecular_function	transcription factor activity, sequence-specific DNA binding;protein dimerization activity;MLL1 complex;DNA binding					ENOG410XSTS	K:Transcription	sp|Q8IWI9|MGAP_HUMAN	MAX gene-associated protein OS=Homo sapiens OX=9606 GN=MGA PE=1 SV=4	PF00907.22;PF16059.5;PF00010.26	T-box;DUF4801;HLH	T-box;Domain of unknown function (DUF4801;Helix-loop-helix DNA-binding domain
Chr01_126638760_126652564	Pig.10719	0	0.0352617	0.0139044	0.0514346	0	0.0180793	0.050811	0.0285416	0.0149327	0.0272157	0	0	MGA-201	LOW QUALITY PROTEIN: MAX gene-associated protein [Sus scrofa]	XP_020953037.1	LOW QUALITY PROTEIN: MAX gene-associated protein [Sus scrofa]	GO:0003700;GO:0046983;GO:0071339;GO:0003677	molecular_function;molecular_function;cellular_component;molecular_function	transcription factor activity, sequence-specific DNA binding;protein dimerization activity;MLL1 complex;DNA binding					ENOG410XSTS	K:Transcription	sp|Q8IWI9|MGAP_HUMAN	MAX gene-associated protein OS=Homo sapiens OX=9606 GN=MGA PE=1 SV=4	PF00907.22;PF16059.5;PF00010.26	T-box;DUF4801;HLH	T-box;Domain of unknown function (DUF4801;Helix-loop-helix DNA-binding domain
Chr01_126642242_126648493	Pig.10719	0	0	0	0	0	0	0.0145174	0	0	0	0	0	MGA-201	LOW QUALITY PROTEIN: MAX gene-associated protein [Sus scrofa]	XP_020953037.1	LOW QUALITY PROTEIN: MAX gene-associated protein [Sus scrofa]	GO:0003700;GO:0046983;GO:0071339;GO:0003677	molecular_function;molecular_function;cellular_component;molecular_function	transcription factor activity, sequence-specific DNA binding;protein dimerization activity;MLL1 complex;DNA binding					ENOG410XSTS	K:Transcription	sp|Q8IWI9|MGAP_HUMAN	MAX gene-associated protein OS=Homo sapiens OX=9606 GN=MGA PE=1 SV=4	PF00907.22;PF16059.5;PF00010.26	T-box;DUF4801;HLH	T-box;Domain of unknown function (DUF4801;Helix-loop-helix DNA-binding domain
Chr01_126642242_126652564	Pig.10719	0	0	0	0	0	0	0	0	0	0	0.0194414	0.0133353	MGA-201	LOW QUALITY PROTEIN: MAX gene-associated protein [Sus scrofa]	XP_020953037.1	LOW QUALITY PROTEIN: MAX gene-associated protein [Sus scrofa]	GO:0003700;GO:0046983;GO:0071339;GO:0003677	molecular_function;molecular_function;cellular_component;molecular_function	transcription factor activity, sequence-specific DNA binding;protein dimerization activity;MLL1 complex;DNA binding					ENOG410XSTS	K:Transcription	sp|Q8IWI9|MGAP_HUMAN	MAX gene-associated protein OS=Homo sapiens OX=9606 GN=MGA PE=1 SV=4	PF00907.22;PF16059.5;PF00010.26	T-box;DUF4801;HLH	T-box;Domain of unknown function (DUF4801;Helix-loop-helix DNA-binding domain
Chr01_126648287_126648493	Pig.10719	0	0	0	0	0	0	0	0.0142708	0	0	0.012961	0	MGA-201	LOW QUALITY PROTEIN: MAX gene-associated protein [Sus scrofa]	XP_020953037.1	LOW QUALITY PROTEIN: MAX gene-associated protein [Sus scrofa]	GO:0003700;GO:0046983;GO:0071339;GO:0003677	molecular_function;molecular_function;cellular_component;molecular_function	transcription factor activity, sequence-specific DNA binding;protein dimerization activity;MLL1 complex;DNA binding					ENOG410XSTS	K:Transcription	sp|Q8IWI9|MGAP_HUMAN	MAX gene-associated protein OS=Homo sapiens OX=9606 GN=MGA PE=1 SV=4	PF00907.22;PF16059.5;PF00010.26	T-box;DUF4801;HLH	T-box;Domain of unknown function (DUF4801;Helix-loop-helix DNA-binding domain
Chr01_126648287_126650738	Pig.10719	0	0	0	0	0	0.027119	0.0145174	0	0	0	0	0	MGA-201	LOW QUALITY PROTEIN: MAX gene-associated protein [Sus scrofa]	XP_020953037.1	LOW QUALITY PROTEIN: MAX gene-associated protein [Sus scrofa]	GO:0003700;GO:0046983;GO:0071339;GO:0003677	molecular_function;molecular_function;cellular_component;molecular_function	transcription factor activity, sequence-specific DNA binding;protein dimerization activity;MLL1 complex;DNA binding					ENOG410XSTS	K:Transcription	sp|Q8IWI9|MGAP_HUMAN	MAX gene-associated protein OS=Homo sapiens OX=9606 GN=MGA PE=1 SV=4	PF00907.22;PF16059.5;PF00010.26	T-box;DUF4801;HLH	T-box;Domain of unknown function (DUF4801;Helix-loop-helix DNA-binding domain
Chr01_126648287_126652564	Pig.10719	0	0	0	0	0	0.027119	0.0145174	0.0428123	0	0	0.0194414	0	MGA-201	LOW QUALITY PROTEIN: MAX gene-associated protein [Sus scrofa]	XP_020953037.1	LOW QUALITY PROTEIN: MAX gene-associated protein [Sus scrofa]	GO:0003700;GO:0046983;GO:0071339;GO:0003677	molecular_function;molecular_function;cellular_component;molecular_function	transcription factor activity, sequence-specific DNA binding;protein dimerization activity;MLL1 complex;DNA binding					ENOG410XSTS	K:Transcription	sp|Q8IWI9|MGAP_HUMAN	MAX gene-associated protein OS=Homo sapiens OX=9606 GN=MGA PE=1 SV=4	PF00907.22;PF16059.5;PF00010.26	T-box;DUF4801;HLH	T-box;Domain of unknown function (DUF4801;Helix-loop-helix DNA-binding domain
Chr01_127064252_127077744	Pig.10710	0	0	0	0	0	0	0.0145174	0	0	0	0	0	VPS39-201	vam6/Vps39-like protein isoform X1 [Sus scrofa]	XP_013848580.2	vam6/Vps39-like protein isoform X1 [Sus scrofa]	GO:0030897;GO:0016192;GO:1990126;GO:0006914;GO:0008333;GO:0005623;GO:0031902;GO:0005765;GO:1902774;GO:0030123;GO:0006886;GO:0034058	cellular_component;biological_process;biological_process;biological_process;biological_process;cellular_component;cellular_component;cellular_component;biological_process;cellular_component;biological_process;biological_process	HOPS complex;vesicle-mediated transport;retrograde transport, endosome to plasma membrane;autophagy;endosome to lysosome transport;cell;late endosome membrane;lysosomal membrane;late endosome to lysosome transport;AP-3 adaptor complex;intracellular protein transport;endosomal vesicle fusion	K20183	VPS39, VAM6			ENOG410XNSX	S:Function unknown	sp|Q96JC1|VPS39_HUMAN	Vam6/Vps39-like protein OS=Homo sapiens OX=9606 GN=VPS39 PE=1 SV=2	PF10367.9;PF10366.9;PF00780.22;PF00637.20	Vps39_2;Vps39_1;CNH;Clathrin	Vacuolar sorting protein 39 domain 2;Vacuolar sorting protein 39 domain 1;CNH domain;Region in Clathrin and VPS
Chr01_127064252_127082253	Pig.10710	0	0	0	0	0	0	0	0	0	0.0204118	0	0	VPS39-201	vam6/Vps39-like protein isoform X1 [Sus scrofa]	XP_013848580.2	vam6/Vps39-like protein isoform X1 [Sus scrofa]	GO:0030897;GO:0016192;GO:1990126;GO:0006914;GO:0008333;GO:0005623;GO:0031902;GO:0005765;GO:1902774;GO:0030123;GO:0006886;GO:0034058	cellular_component;biological_process;biological_process;biological_process;biological_process;cellular_component;cellular_component;cellular_component;biological_process;cellular_component;biological_process;biological_process	HOPS complex;vesicle-mediated transport;retrograde transport, endosome to plasma membrane;autophagy;endosome to lysosome transport;cell;late endosome membrane;lysosomal membrane;late endosome to lysosome transport;AP-3 adaptor complex;intracellular protein transport;endosomal vesicle fusion	K20183	VPS39, VAM6			ENOG410XNSX	S:Function unknown	sp|Q96JC1|VPS39_HUMAN	Vam6/Vps39-like protein OS=Homo sapiens OX=9606 GN=VPS39 PE=1 SV=2	PF10367.9;PF10366.9;PF00780.22;PF00637.20	Vps39_2;Vps39_1;CNH;Clathrin	Vacuolar sorting protein 39 domain 2;Vacuolar sorting protein 39 domain 1;CNH domain;Region in Clathrin and VPS
Chr01_127073567_127077744	Pig.10710	0	0	0	0	0	0	0	0.0214062	0.0447982	0	0	0	VPS39-201	vam6/Vps39-like protein isoform X1 [Sus scrofa]	XP_013848580.2	vam6/Vps39-like protein isoform X1 [Sus scrofa]	GO:0030897;GO:0016192;GO:1990126;GO:0006914;GO:0008333;GO:0005623;GO:0031902;GO:0005765;GO:1902774;GO:0030123;GO:0006886;GO:0034058	cellular_component;biological_process;biological_process;biological_process;biological_process;cellular_component;cellular_component;cellular_component;biological_process;cellular_component;biological_process;biological_process	HOPS complex;vesicle-mediated transport;retrograde transport, endosome to plasma membrane;autophagy;endosome to lysosome transport;cell;late endosome membrane;lysosomal membrane;late endosome to lysosome transport;AP-3 adaptor complex;intracellular protein transport;endosomal vesicle fusion	K20183	VPS39, VAM6			ENOG410XNSX	S:Function unknown	sp|Q96JC1|VPS39_HUMAN	Vam6/Vps39-like protein OS=Homo sapiens OX=9606 GN=VPS39 PE=1 SV=2	PF10367.9;PF10366.9;PF00780.22;PF00637.20	Vps39_2;Vps39_1;CNH;Clathrin	Vacuolar sorting protein 39 domain 2;Vacuolar sorting protein 39 domain 1;CNH domain;Region in Clathrin and VPS
Chr01_127086672_127096121	Pig.10710	0	0	0.0139044	0	0	0	0	0	0	0	0	0	VPS39-201	vam6/Vps39-like protein isoform X1 [Sus scrofa]	XP_013848580.2	vam6/Vps39-like protein isoform X1 [Sus scrofa]	GO:0030897;GO:0016192;GO:1990126;GO:0006914;GO:0008333;GO:0005623;GO:0031902;GO:0005765;GO:1902774;GO:0030123;GO:0006886;GO:0034058	cellular_component;biological_process;biological_process;biological_process;biological_process;cellular_component;cellular_component;cellular_component;biological_process;cellular_component;biological_process;biological_process	HOPS complex;vesicle-mediated transport;retrograde transport, endosome to plasma membrane;autophagy;endosome to lysosome transport;cell;late endosome membrane;lysosomal membrane;late endosome to lysosome transport;AP-3 adaptor complex;intracellular protein transport;endosomal vesicle fusion	K20183	VPS39, VAM6			ENOG410XNSX	S:Function unknown	sp|Q96JC1|VPS39_HUMAN	Vam6/Vps39-like protein OS=Homo sapiens OX=9606 GN=VPS39 PE=1 SV=2	PF10367.9;PF10366.9;PF00780.22;PF00637.20	Vps39_2;Vps39_1;CNH;Clathrin	Vacuolar sorting protein 39 domain 2;Vacuolar sorting protein 39 domain 1;CNH domain;Region in Clathrin and VPS
Chr01_127109527_127111117	Pig.10709,MSTRG.1683	0	0	0	0	0	0	0	0.0142708	0	0	0	0
Chr01_127110343_127111117	Pig.10709,MSTRG.1683	0	0	0	0	0	0	0	0	0.0223991	0	0	0
Chr01_127128581_127130959	Pig.10709,MSTRG.1683	0	0	0	0	0	0	0	0	0	0	0.012961	0
Chr01_127128581_127135676	Pig.10709,MSTRG.1683	0	0	0	0	0	0	0.0217761	0	0	0	0.012961	0
Chr01_127128581_127143633	Pig.10709,MSTRG.1683	0	0	0	0	0	0	0	0	0	0	0	0.020003
Chr01_127135559_127143633	Pig.10709,MSTRG.1683	0	0	0	0.0428622	0	0	0.0362936	0.0927601	0.0522646	0	0.0388829	0
Chr01_127164838_127183928	Pig.10708,MSTRG.1683	0	0	0	0	0	0	0.0217761	0	0.0149327	0	0	0.0133353
Chr01_127164838_127186030	Pig.10708,MSTRG.1683	0	0	0	0	0	0	0.0217761	0	0.0149327	0	0	0
Chr01_127164838_127187784	Pig.10708,MSTRG.1683	0	0	0	0	0	0	0.0145174	0	0.0298655	0	0	0
Chr01_127164838_127197008	Pig.10708,MSTRG.1683	0	0	0	0	0	0	0	0.0428123	0.0373319	0	0	0
Chr01_127164838_127203518	Pig.10708,MSTRG.1683	0	0	0	0	0	0.0180793	0.0145174	0	0	0	0	0
Chr01_127164838_127212500	Pig.10708,MSTRG.1683	0	0.0141047	0	0	0	0	0	0	0	0	0	0
Chr01_127171889_127186030	Pig.10708,MSTRG.1683	0	0	0	0	0	0	0.0217761	0.0214062	0	0	0	0
Chr01_127171889_127187784	Pig.10708,MSTRG.1683	0.115626	0.162204	0.104283	0.145731	0.136424	0.0994362	0.275831	0.492342	0.358386	0.0204118	0.0194414	0.166691
Chr01_127183862_127197008	Pig.10708,MSTRG.1683	0	0	0	0	0	0	0	0.0142708	0	0	0	0
Chr01_127185934_127187401	Pig.10708,MSTRG.1683	0	0	0	0	0	0	0	0.0142708	0	0	0	0
Chr01_127185934_127203518	Pig.10708,MSTRG.1683	0	0	0	0	0	0	0	0.0356769	0	0	0	0
Chr01_127272178_127275222	Pig.14349	0	0	0	0	0	0	0	0	0.0223991	0	0	0	ZNF106-201	zinc finger protein 106 isoform X1 [Sus scrofa]	XP_005659765.1	zinc finger protein 106 isoform X1 [Sus scrofa]	GO:0003676	molecular_function	nucleic acid binding					ENOG4111S34	S:Function unknown	sp|Q9H2Y7|ZN106_HUMAN	Zinc finger protein 106 OS=Homo sapiens OX=9606 GN=ZNF106 PE=1 SV=1	PF00400.32	WD40	WD domain, G-beta repeat
Chr01_127273916_127277963	Pig.14349	0	0	0	0	0.0170529	0.027119	0.0435523	0.0570831	0.0373319	0.0204118	0	0	ZNF106-201	zinc finger protein 106 isoform X1 [Sus scrofa]	XP_005659765.1	zinc finger protein 106 isoform X1 [Sus scrofa]	GO:0003676	molecular_function	nucleic acid binding					ENOG4111S34	S:Function unknown	sp|Q9H2Y7|ZN106_HUMAN	Zinc finger protein 106 OS=Homo sapiens OX=9606 GN=ZNF106 PE=1 SV=1	PF00400.32	WD40	WD domain, G-beta repeat
Chr01_127276783_127277963	Pig.14349	0	0	0	0	0	0	0.0290349	0	0	0.0136079	0	0	ZNF106-201	zinc finger protein 106 isoform X1 [Sus scrofa]	XP_005659765.1	zinc finger protein 106 isoform X1 [Sus scrofa]	GO:0003676	molecular_function	nucleic acid binding					ENOG4111S34	S:Function unknown	sp|Q9H2Y7|ZN106_HUMAN	Zinc finger protein 106 OS=Homo sapiens OX=9606 GN=ZNF106 PE=1 SV=1	PF00400.32	WD40	WD domain, G-beta repeat
Chr01_127279986_127292153	Pig.14349	0	0	0	0	0	0.0361586	0.0145174	0	0	0	0	0.0333383	ZNF106-201	zinc finger protein 106 isoform X1 [Sus scrofa]	XP_005659765.1	zinc finger protein 106 isoform X1 [Sus scrofa]	GO:0003676	molecular_function	nucleic acid binding					ENOG4111S34	S:Function unknown	sp|Q9H2Y7|ZN106_HUMAN	Zinc finger protein 106 OS=Homo sapiens OX=9606 GN=ZNF106 PE=1 SV=1	PF00400.32	WD40	WD domain, G-beta repeat
Chr01_127353689_127356022		0	0	0	0	0	0	0	0.0428123	0.0149327	0	0	0
Chr01_127355905_127367287	Pig.14348	0	0	0	0	0.0170529	0	0	0	0	0	0	0	SNAP23-203	synaptosomal-associated protein 23 isoform X1 [Sus scrofa]	XP_013848562.1	synaptosomal-associated protein 23 isoform X1 [Sus scrofa]	GO:0042581;GO:0002553;GO:0042629;GO:0005654;GO:0042582;GO:0005913;GO:0005886;GO:0019905;GO:0031201	cellular_component;biological_process;cellular_component;cellular_component;cellular_component;cellular_component;cellular_component;molecular_function;cellular_component	specific granule;histamine secretion by mast cell;mast cell granule;nucleoplasm;azurophil granule;cell-cell adherens junction;plasma membrane;syntaxin binding;SNARE complex	K08508	SNAP23	map04130	SNARE interactions in vesicular transport	ENOG410Y3Y0	S:Function unknown	sp|O09044|SNP23_MOUSE	Synaptosomal-associated protein 23 OS=Mus musculus OX=10090 GN=Snap23 PE=1 SV=1	PF00835.19;PF17002.5	SNAP-25;DUF5089	SNAP-25 family;Domain of unknown function (DUF5089
Chr01_127389976_127391013	Pig.14346	0	0	0	0	0	0	0.0145174	0	0	0	0	0	HAUS2-201	HAUS augmin-like complex subunit 2 [Sus scrofa]	NP_001230834.1	HAUS augmin-like complex subunit 2 [Sus scrofa]	GO:0005813;GO:0005876;GO:0007098;GO:0051225;GO:0070652	cellular_component;cellular_component;biological_process;biological_process;cellular_component	centrosome;spindle microtubule;centrosome cycle;spindle assembly;HAUS complex	K16585	HAUS2			ENOG410Y2SI	U:Intracellular trafficking, secretion, and vesicular transport	sp|Q9NVX0|HAUS2_HUMAN	HAUS augmin-like complex subunit 2 OS=Homo sapiens OX=9606 GN=HAUS2 PE=1 SV=1	PF15003.6	HAUS2	HAUS augmin-like complex subunit 2
Chr01_127418901_127421396	Pig.14344	0	0	0	0.0171449	0	0	0	0	0	0	0	0	STARD9	PREDICTED: stAR-related lipid transfer protein 9-like [Ceratotherium simum simum]	XP_008057674.1	stAR-related lipid transfer protein 9 [Carlito syrichta]	GO:0008017;GO:0007018;GO:0008289;GO:0005524;GO:0003777	molecular_function;biological_process;molecular_function;molecular_function;molecular_function	microtubule binding;microtubule-based movement;lipid binding;ATP binding;microtubule motor activity	K16491	STARD9			COG5059	U:Intracellular trafficking, secretion, and vesicular transport	sp|Q9P2P6|STAR9_HUMAN	StAR-related lipid transfer protein 9 OS=Homo sapiens OX=9606 GN=STARD9 PE=1 SV=3
Chr01_127528468_127540189		0	0	0	0	0	0	0	0	0	0.0204118	0.0518438	0.0133353
Chr01_127589583_127590855	Pig.14340	0	0	0	0	0	0	0.0145174	0.0285416	0	0.0136079	0	0	TTBK2-203	tau-tubulin kinase 2 isoform X1 [Sus scrofa]	XP_003353431.1	tau-tubulin kinase 2 isoform X1 [Sus scrofa]	GO:0005737;GO:0018107;GO:0019894;GO:1904527;GO:0060271;GO:0007026;GO:0005829;GO:0035869;GO:0030334;GO:0004674;GO:1902817;GO:0018105;GO:0000226;GO:0005814;GO:0004672;GO:0036064;GO:0005634;GO:0005524	cellular_component;biological_process;molecular_function;biological_process;biological_process;biological_process;cellular_component;cellular_component;biological_process;molecular_function;biological_process;biological_process;biological_process;cellular_component;molecular_function;cellular_component;cellular_component;molecular_function	cytoplasm;peptidyl-threonine phosphorylation;kinesin binding;negative regulation of microtubule binding;cilium assembly;negative regulation of microtubule depolymerization;cytosol;ciliary transition zone;regulation of cell migration;protein serine/threonine kinase activity;negative regulation of protein localization to microtubule;peptidyl-serine phosphorylation;microtubule cytoskeleton organizat…	K08815	TTBK			ENOG410XPGP	S:Function unknown	sp|Q6IQ55|TTBK2_HUMAN	Tau-tubulin kinase 2 OS=Homo sapiens OX=9606 GN=TTBK2 PE=1 SV=2	PF00069.25;PF07714.17	Pkinase;Pkinase_Tyr	Protein kinase domain;Protein tyrosine kinase
Chr01_127589583_127601096	Pig.14340	0	0	0	0	0	0	0	0.0214062	0	0	0	0	TTBK2-203	tau-tubulin kinase 2 isoform X1 [Sus scrofa]	XP_003353431.1	tau-tubulin kinase 2 isoform X1 [Sus scrofa]	GO:0005737;GO:0018107;GO:0019894;GO:1904527;GO:0060271;GO:0007026;GO:0005829;GO:0035869;GO:0030334;GO:0004674;GO:1902817;GO:0018105;GO:0000226;GO:0005814;GO:0004672;GO:0036064;GO:0005634;GO:0005524	cellular_component;biological_process;molecular_function;biological_process;biological_process;biological_process;cellular_component;cellular_component;biological_process;molecular_function;biological_process;biological_process;biological_process;cellular_component;molecular_function;cellular_component;cellular_component;molecular_function	cytoplasm;peptidyl-threonine phosphorylation;kinesin binding;negative regulation of microtubule binding;cilium assembly;negative regulation of microtubule depolymerization;cytosol;ciliary transition zone;regulation of cell migration;protein serine/threonine kinase activity;negative regulation of protein localization to microtubule;peptidyl-serine phosphorylation;microtubule cytoskeleton organizat…	K08815	TTBK			ENOG410XPGP	S:Function unknown	sp|Q6IQ55|TTBK2_HUMAN	Tau-tubulin kinase 2 OS=Homo sapiens OX=9606 GN=TTBK2 PE=1 SV=2	PF00069.25;PF07714.17	Pkinase;Pkinase_Tyr	Protein kinase domain;Protein tyrosine kinase
[truncated: 35,417 more rows]
