# Supplementary material for: Spatiotemporal Regulation of Circular RNA Expression during Liver Development of Chinese Indigenous Ningxiang Pigs
Source: Genes (Basel). 2022 Apr 24;13(5):746. doi: 10.3390/genes13050746 (PMC9141790; doi:10.3390/genes13050746)
Supplement: Supplementary file 1 [file genes-13-00746-s001.zip › Table S10 net.xlsx]

## Sheet: Table S10  net
miRNA	Target transcript id	Target RNA type	Corr	pvalue	padjust
ssc-miR-382	Chr15_78557752_78637426	circRNA	-0.850665	5.05927e-11	8.59925e-09
ssc-miR-500-5p	Chr15_78573219_78637426	circRNA	-0.837114	1.984e-10	2.32711e-08
ssc-miR-149	Chr15_67309404_67355080	circRNA	-0.824409	6.41157e-10	5.40197e-08
ssc-miR-362	Chr11_4445554_4455476	circRNA	-0.80183	4.16134e-09	2.26301e-07
ssc-miR-378	Chr18_45729590_45754366	circRNA	-0.835736	2.26385e-10	2.46225e-08
ssc-miR-378	Chr05_51807575_51853508	circRNA	-0.845878	8.32114e-11	1.18517e-08
ssc-miR-500-5p	Chr14_129722138_129804031	circRNA	-0.813145	1.68184e-09	1.21214e-07
ssc-miR-500-5p	Chr06_770215_796587	circRNA	-0.811157	1.98061e-09	1.36184e-07
ssc-miR-378	Chr17_12219923_12243444	circRNA	-0.841109	1.34374e-10	1.74744e-08
ssc-miR-500-5p	Chr06_61490852_61503632	circRNA	-0.836561	2.0922e-10	2.40684e-08
ssc-miR-214-3p	ChrX_63489000_63504023	circRNA	-0.810789	2.04113e-09	1.3875e-07
ssc-miR-493-5p	Chr14_129722138_129804031	circRNA	-0.838145	1.79603e-10	2.27852e-08
ssc-miR-532-5p	Chr10_57501680_57515799	circRNA	-0.81625	1.29767e-09	1.02024e-07
ssc-miR-493-5p	Chr14_113362657_113380470	circRNA	-0.890347	3.64644e-13	2.42367e-10
ssc-miR-382	Chr15_78573219_78637426	circRNA	-0.898126	1.11034e-13	1.10701e-10
ssc-miR-432-5p	Chr15_67309404_67355080	circRNA	-0.832115	3.18426e-10	3.3418e-08
ssc-miR-149	Chr08_118273370_118291983	circRNA	-0.825113	6.02298e-10	5.33583e-08
ssc-miR-323	Chr14_113362657_113380470	circRNA	-0.824506	6.35656e-10	5.40197e-08
ssc-miR-185	Chr07_125086601_125090022	circRNA	-0.803915	3.53696e-09	1.97739e-07
ssc-miR-500-5p	Chr14_129750351_129804031	circRNA	-0.803614	3.62153e-09	2.00593e-07
ssc-miR-149	Chr10_57501680_57515799	circRNA	-0.828766	4.33451e-10	4.25066e-08
ssc-miR-500-3p	Chr11_4445554_4455476	circRNA	-0.804007	3.51174e-09	1.97739e-07
ssc-miR-532-5p	Chr15_47627270_47642540	circRNA	-0.849989	5.43315e-11	8.78408e-09
ssc-miR-2320-5p	Chr02_162778048_162784074	circRNA	-0.811583	1.91273e-09	1.36184e-07
ssc-miR-493-5p	Chr14_129750351_129804031	circRNA	-0.85263	4.10363e-11	7.21997e-09
ssc-miR-149	Chr13_132164238_132184644	circRNA	-0.805789	3.05123e-09	1.8817e-07
ssc-miR-378b-3p	Chr18_45729590_45754366	circRNA	-0.804325	3.4249e-09	1.95597e-07
ssc-miR-500-3p	Chr05_51807575_51853508	circRNA	-0.81355	1.62631e-09	1.18642e-07
ssc-miR-378b-3p	Chr17_12219923_12243444	circRNA	-0.82708	5.04992e-10	4.7201e-08
ssc-miR-378	Chr18_45729590_45744165	circRNA	-0.86332	1.24351e-11	3.09945e-09
ssc-miR-504	Chr17_12219923_12243444	circRNA	-0.806101	2.97672e-09	1.85487e-07
ssc-miR-378b-3p	Chr05_51807575_51853508	circRNA	-0.836248	2.15584e-10	2.43325e-08
ssc-miR-128	Chr13_132164238_132184644	circRNA	-0.824927	6.12354e-10	5.33583e-08
ssc-miR-323	Chr18_49965466_49966837	circRNA	-0.814278	1.53085e-09	1.13056e-07
ssc-miR-378	Chr05_99164719_99181403	circRNA	-0.814624	1.48732e-09	1.12622e-07
ssc-miR-532-5p	Chr18_45729590_45754366	circRNA	-0.803296	3.71279e-09	2.03761e-07
ssc-miR-149	Chr18_45729590_45754366	circRNA	-0.834192	2.6211e-10	2.7999e-08
ssc-miR-758	Chr15_78557752_78637426	circRNA	-0.855963	2.85754e-11	5.69793e-09
ssc-miR-532-5p	Chr09_23271876_23286452	circRNA	-0.872329	4.19423e-12	1.39388e-09
ssc-miR-378b-3p	Chr18_45729590_45744165	circRNA	-0.841441	1.30031e-10	1.72854e-08
ssc-miR-500-5p	Chr15_67309404_67355080	circRNA	-0.861245	1.57996e-11	3.63512e-09
ssc-miR-378	Chr04_94428677_94456656	circRNA	-0.865892	9.19146e-12	2.39058e-09
ssc-miR-362	Chr09_8107518_8117610	circRNA	-0.800257	4.69814e-09	2.53192e-07
ssc-miR-378	Chr07_35448459_35546999	circRNA	-0.806228	2.94675e-09	1.85487e-07
ssc-miR-362	Chr15_78573219_78637426	circRNA	-0.828351	4.5013e-10	4.34303e-08
Chr07_18920	Chr15_67309404_67355080	circRNA	-0.846459	7.84046e-11	1.15246e-08
Chr07_18920	Chr14_129750351_129804031	circRNA	-0.806194	2.95485e-09	1.85487e-07
Chr07_18872	Chr05_28637762_28651868	circRNA	-0.819067	1.02138e-09	8.36974e-08
Chr07_18858	Chr03_98810789_98847046	circRNA	-0.814367	1.5196e-09	1.13056e-07
Chr07_18920	Chr09_8107518_8117610	circRNA	-0.837838	1.85023e-10	2.27852e-08
Chr07_18906	Chr14_19925712_19947453	circRNA	-0.888603	4.7028e-13	2.81322e-10
ssc-miR-196a	MYO1B-201	mRNA	-0.835966	2.21488e-10	2.4536e-08
ssc-miR-149	GNMT-202	mRNA	-0.865894	9.18914e-12	2.39058e-09
ssc-miR-500-5p	CFH	mRNA	-0.85045	5.17507e-11	8.59925e-09
ssc-miR-370	IGFBP2-201	mRNA	-0.807722	2.61559e-09	1.71458e-07
ssc-miR-362	EXPH5-202	mRNA	-0.818697	1.05424e-09	8.52226e-08
ssc-miR-149	ITIH3-201	mRNA	-0.855341	3.05927e-11	5.78872e-09
ssc-miR-128	GGT1	mRNA	-0.82487	6.15467e-10	5.33583e-08
ssc-miR-378	C7-201	mRNA	-0.901345	6.5983e-14	8.41052e-11
ssc-miR-660	PARP8-203	mRNA	-0.805148	3.20999e-09	1.93961e-07
ssc-miR-127	STEAP4-201	mRNA	-0.805148	3.20999e-09	1.93961e-07
ssc-miR-500-3p	GCKR-201	mRNA	-0.890549	3.54002e-13	2.42367e-10
ssc-miR-127	STARD4-201	mRNA	-0.859497	1.92745e-11	4.11787e-09
ssc-miR-493-5p	KLKB1-201	mRNA	-0.885457	7.36428e-13	4.00483e-10
ssc-miR-127	F7-201	mRNA	-0.804294	3.43325e-09	1.95597e-07
ssc-miR-493-5p	KMO-202	mRNA	-0.860287	1.7624e-11	3.9047e-09
ssc-miR-128	CADPS	mRNA	-0.825413	5.8639e-10	5.31483e-08
ssc-miR-149	SEC16B-202	mRNA	-0.877204	2.24995e-12	8.4142e-10
ssc-miR-149	RIPK4-201	mRNA	-0.877202	2.25054e-12	8.4142e-10
ssc-miR-149	Pkd1l2	mRNA	-0.91026	1.41485e-14	2.82122e-11
ssc-miR-378	SLC17A2-201	mRNA	-0.808704	2.41713e-09	1.60659e-07
ssc-miR-128	EPHA1-201	mRNA	-0.816109	1.31324e-09	1.02024e-07
ssc-miR-500-5p	SVEP1-201	mRNA	-0.807621	2.63694e-09	1.71458e-07
ssc-miR-149	HNF1B-205	mRNA	-0.806777	2.8208e-09	1.81441e-07
ssc-miR-214-3p	CRHR2-201	mRNA	-0.80493	3.26578e-09	1.94791e-07
ssc-miR-381-3p	DLG1-202	mRNA	-0.804558	3.36288e-09	1.95597e-07
ssc-miR-149	AR-203	mRNA	-0.857198	2.49311e-11	5.14269e-09
ssc-miR-500-3p	HNF4A-201	mRNA	-0.866083	8.98554e-12	2.39058e-09
ssc-miR-149	ACAA2-203	mRNA	-0.874646	3.12978e-12	1.10131e-09
ssc-miR-432-5p	ARHGEF5-201	mRNA	-0.831849	3.26406e-10	3.36649e-08
ssc-miR-128	MST1-201	mRNA	-0.87041	5.32252e-12	1.67575e-09
ssc-miR-128	ALDH4A1-201	mRNA	-0.826823	5.16835e-10	4.75647e-08
ssc-miR-149	PCK2-202	mRNA	-0.828829	4.30985e-10	4.25066e-08
ssc-miR-500-3p	SEMA4G-201	mRNA	-0.84655	7.76746e-11	1.15246e-08
ssc-miR-149	SRSF6-202	mRNA	-0.88358	9.56336e-13	4.76734e-10
ssc-miR-378b-3p	AR-203	mRNA	-0.913572	7.66244e-15	2.29184e-11
ssc-miR-378b-3p	C7-201	mRNA	-0.893494	2.27917e-13	1.94772e-10
ssc-miR-196a	EPHA1-201	mRNA	-0.853493	3.73971e-11	6.77908e-09
ssc-miR-432-5p	CFH	mRNA	-0.846387	7.89884e-11	1.15246e-08
ssc-miR-493-5p	AGMO-201	mRNA	-0.900959	7.02985e-14	8.41052e-11
ssc-miR-532-5p	Pzp	mRNA	-0.830246	3.78559e-10	3.83821e-08
ssc-miR-532-5p	APOB-201	mRNA	-0.837613	1.89077e-10	2.27852e-08
ssc-miR-149	C7-201	mRNA	-0.862604	1.35131e-11	3.23342e-09
ssc-miR-370	C5-203	mRNA	-0.823302	7.06979e-10	5.87382e-08
ssc-miR-432-5p	C2orf16-201	mRNA	-0.815475	1.38515e-09	1.06231e-07
ssc-miR-149	NIPSNAP1-201	mRNA	-0.84806	6.64656e-11	1.04631e-08
ssc-miR-500-3p	LOC101123861	mRNA	-0.880175	1.51934e-12	6.49193e-10
ssc-miR-378	AR-203	mRNA	-0.915503	5.29862e-15	2.29184e-11
Chr07_18920	SEC16B-202	mRNA	-0.809757	2.21985e-09	1.49204e-07
ssc-miR-500-5p	MSTRG.13513.2	mRNA	-0.844167	9.90012e-11	1.37727e-08
ssc-miR-149	MSTRG.5645.1	mRNA	-0.811301	1.95737e-09	1.36184e-07
ssc-miR-149	MSTRG.24768.1	mRNA	-0.882412	1.12271e-12	5.16619e-10
ssc-miR-378b-3p	MSTRG.20892.1	mRNA	-0.85523	3.09661e-11	5.78872e-09
ssc-miR-432-5p	MSTRG.6366.1	mRNA	-0.837539	1.90448e-10	2.27852e-08
ssc-miR-532-5p	MSTRG.15243.1	mRNA	-0.842336	1.18972e-10	1.61747e-08
ssc-miR-532-5p	MSTRG.14805.1	mRNA	-0.80484	3.28885e-09	1.94791e-07
ssc-miR-378	MSTRG.20892.1	mRNA	-0.866044	9.02685e-12	2.39058e-09
ssc-miR-500-5p	MSTRG.26484.2	mRNA	-0.811213	1.97154e-09	1.36184e-07
ssc-miR-493-5p	MSTRG.37709.1	mRNA	-0.827699	4.77571e-10	4.53465e-08
ssc-miR-432-5p	MSTRG.137.1	mRNA	-0.817538	1.16371e-09	9.28177e-08
Chr15_34957	MSTRG.5645.1	mRNA	-0.804486	3.38203e-09	1.95597e-07
