# Supplementary material for: Spatiotemporal Regulation of Circular RNA Expression during Liver Development of Chinese Indigenous Ningxiang Pigs
Source: Genes (Basel). 2022 Apr 24;13(5):746. doi: 10.3390/genes13050746 (PMC9141790; doi:10.3390/genes13050746)
Supplement: Supplementary file 1 [file genes-13-00746-s001.zip › Table S11 primer.xlsx]

## Sheet: Sheet1
circRNA ID	Forward primer sequence	Reverse primer sequence
Chr18_45729590_45744165	AAAAGYGAAGAAAGGCTCAT	ACCTAGAACACCGCCAGAAA
Scaffold180_2562774_2570664	TATCCTTCTCCCTTCTTCCA	GTAAACCCACCATAATCACC
Scaffold155_4811844_4828350	TGTTACATCATCCCGTCCAA	TCGAGCCATATCCAGTTCAG
Chr01_143206410_143210729	AACACGAGGCAAGTGATAAT	TACTGGGCTGTTAGAAAGGT
Chr18_7361691_7406444	ATTAAGCGACTGGGACACCA	GACACTTTCTCCAGCATCTCG
Chr18_25510138_25527479	CTAGTGTTGAAGGCTCTGGG	AGCATCTCGAAACCTGGTAC
Chr16_6840714_6845508	TGCCATCGCATGGATGTCCC	GTCTGTCGCCGCACTACTCA
Chr14_113362657_113380470	ACCGCCTTTGCTAATACGCT	GGGCCAGATGAGGTAATCAATC
Chr13_10234909_10246104	TTCTTAATGCGTTTCGGACTC	GGCCCAATAAGTAGATCCTTTG
