# Supplementary material for: Spatiotemporal Regulation of Circular RNA Expression during Liver Development of Chinese Indigenous Ningxiang Pigs
Source: Genes (Basel). 2022 Apr 24;13(5):746. doi: 10.3390/genes13050746 (PMC9141790; doi:10.3390/genes13050746)
Supplement: Supplementary file 1 [file genes-13-00746-s001.zip › Table S2 liver_circRNA_length.xls]

length	number	type
<=200	164	exon
201~500	553	exon
501~1000	908	exon
1001~1500	822	exon
1501~2000	805	exon
2001~2500	808	exon
2501~3000	757	exon
>3000	19891	exon
<=200	180	intergenic
201~500	289	intergenic
501~1000	279	intergenic
1001~1500	184	intergenic
1501~2000	158	intergenic
2001~2500	146	intergenic
2501~3000	156	intergenic
>3000	4980	intergenic
<=200	331	intron
201~500	375	intron
501~1000	276	intron
1001~1500	197	intron
1501~2000	191	intron
2001~2500	132	intron
2501~3000	106	intron
>3000	3207	intron
