# Supplementary material for: Spatiotemporal Regulation of Circular RNA Expression during Liver Development of Chinese Indigenous Ningxiang Pigs
Source: Genes (Basel). 2022 Apr 24;13(5):746. doi: 10.3390/genes13050746 (PMC9141790; doi:10.3390/genes13050746)
Supplement: Supplementary file 1 [file genes-13-00746-s001.zip › Table S3 liver_de_cirRNA_rpm.mean.xls]

seq	N30D_L	N90D_L	N150D_L	N210D_L
Chr01_101889767_101891261	0.033395	0.060647	0.0	0.013871000000000001
Chr01_103594729_103605128	0.026784	0.004839	0.028763999999999998	0.0047020000000000005
Chr01_113113103_113118487	0.091278	0.08505	0.01143	0.074005
Chr01_11575048_11579583	0.089113	0.141559	0.07473400000000001	0.05985
Chr01_115835137_115837535	0.010988	0.077736	0.0	0.050597
Chr01_1187216_1191546	0.10863900000000001	0.852482	0.254315	0.20985900000000002
Chr01_120321631_120333334	0.024443	0.11701800000000001	0.1071	0.011754
Chr01_124899674_124913642	0.053516999999999995	0.074751	0.092672	0.06251799999999999
Chr01_125554152_125569265	0.028807999999999997	0.033904000000000004	0.0	0.016455
Chr01_125984752_125986449	0.026851999999999997	0.04115	0.0	0.025391
Chr01_128470328_128472537	0.240531	0.321364	0.12750899999999998	0.152143
Chr01_129539644_129544125	0.042359	0.957303	0.310604	0.38566
Chr01_130102143_130113674	0.0	0.065458	0.043268	0.025374
Chr01_134868579_134888642	0.0	0.012098000000000001	0.019926	0.06216699999999999
Chr01_134883950_134888642	0.0	0.034083999999999996	0.095609	0.058017
Chr01_134987666_135001147	0.12185599999999999	0.657159	1.132139	0.867714
Chr01_134990236_135001147	0.0	0.09905900000000001	0.150136	0.09454299999999999
Chr01_136392137_136398932	0.022265	0.035841000000000005	0.017113999999999997	0.0
Chr01_136529850_136543063	0.053699000000000004	0.09643	0.046391	0.013603
Chr01_140717158_140759222	0.008641	0.0	0.008526	0.011336
Chr01_140726906_140759222	0.008981	0.009817	0.028763999999999998	0.01587
Chr01_141047778_141067158	0.022129	0.019495	0.0	0.0
Chr01_141429670_141430667	0.011249	0.1141	0.005684000000000001	0.025491
Chr01_146320093_146329661	0.0	0.063231	0.03465	0.046197
Chr01_147921937_147922943	0.0	0.053676	0.0	0.013904
Chr01_148000287_148008319	0.0	0.028983	0.005715	0.046414
Chr01_148544010_148544410	0.026694	0.16272799999999998	0.011399	0.016037
Chr01_149381791_149383270	0.177726	0.405102	0.128223	0.089758
Chr01_149573571_149585170	0.0	2.2483400000000002	0.151446	0.353001
Chr01_149573571_149621592	0.0	0.447503	0.144171	0.094828
Chr01_149573571_149644642	0.0	0.36643400000000004	0.104539	0.055366
Chr01_149643366_149644642	0.0	1.813077	0.22501999999999997	0.274929
Chr01_150155875_150158392	0.290623	0.8491479999999999	0.200924	0.273481
Chr01_150306573_150308258	0.0	0.060673000000000005	0.026264	0.02314
Chr01_151460832_151461522	0.022463999999999998	0.0	0.011399	0.0
Chr01_151532417_151542472	0.055735	0.026935	0.019956	0.0
Chr01_151532417_151559030	0.091165	0.046376	0.009040000000000001	0.013753999999999999
Chr01_155770902_155807734	0.028655	0.049086000000000005	0.005684000000000001	0.0
Chr01_155784406_155807734	0.7013010000000001	0.9725540000000001	0.612957	0.49766400000000005
Chr01_160890998_160891782	0.256277	0.370106	0.127353	0.127054
Chr01_162166054_162169510	0.60926	0.09596299999999999	0.011399	0.016288
Chr01_16519178_16551432	0.015433	0.0	0.017084000000000002	0.004635
Chr01_173364048_173366484	0.01778	0.247268	0.14577400000000001	0.113383
Chr01_176366641_176466186	0.022158	0.0	0.0	0.0
Chr01_176448874_176463214	0.011340000000000001	0.0	0.0	0.0
Chr01_176448874_176466186	0.562707	0.024336	0.020268	0.009169
Chr01_176448874_176514079	0.013392	0.0	0.0	0.0
Chr01_181216304_181231875	0.033316000000000005	0.0	0.0	0.0
Chr01_181216304_181256568	0.039518	0.0	0.0	0.0
Chr01_182096958_182103661	0.046668	0.031567000000000005	0.034836	0.018305000000000002
Chr01_182615642_182642829	0.004445	0.268935	0.239369	0.069187
Chr01_182642754_182716683	0.0	0.285351	0.118408	0.10623099999999999
Chr01_182760362_182767594	0.031002	0.546532	0.129169	0.23110100000000003
Chr01_185593158_185595368	0.0	0.263852	0.009040000000000001	0.032276
Chr01_193069663_193076656	0.020196000000000002	0.034083999999999996	0.014256999999999999	0.0
Chr01_193074441_193076656	0.0	0.086477	0.028810000000000002	0.028009
Chr01_193515797_193548029	0.017792	0.0	0.017566	0.009236
Chr01_203569329_203573982	0.013300999999999999	0.029437	0.029352999999999997	0.0
Chr01_207420625_207465177	0.0554	2.436257	1.348217	2.174644
Chr01_207420625_207476422	0.0	0.14369400000000002	0.058087	0.11103299999999999
Chr01_214379127_214383038	0.082201	1.6615540000000002	0.5892850000000001	0.357234
Chr01_214380720_214383035	0.0	0.089585	0.031899000000000004	0.020806
Chr01_214380720_214383038	0.133757	2.61121	0.9279	0.638764
Chr01_214381281_214383035	0.00648	0.291538	0.11228699999999998	0.078439
Chr01_214381281_214383038	0.026295999999999996	0.683987	0.227648	0.17535
Chr01_222542490_222572939	0.013425999999999999	0.10951	0.121903	0.057767
Chr01_225334410_225381253	0.035572	0.0	0.0	0.0
Chr01_225853573_225876920	0.07775	0.0	0.0	0.004534000000000001
Chr01_225864275_225876920	0.0331	0.016649	0.0	0.0
Chr01_225868396_225876920	0.024721	0.009817	0.0	0.004635
Chr01_228240804_228242964	0.0	0.5049779999999999	0.207319	0.396445
Chr01_229247351_229282615	0.006804000000000001	0.0	0.0	0.0
Chr01_237094643_237115396	0.0	0.038841	0.009040000000000001	0.028042
Chr01_237261552_237265394	0.010988	0.610919	0.298719	0.17697100000000002
Chr01_23826187_23836101	0.044701	0.195723	0.120675	0.14315799999999998
Chr01_239111391_239126201	0.029041	0.024088	0.0	0.0
Chr01_239184899_239196493	0.024721	0.058571000000000005	0.0	0.018389
Chr01_241059692_241081296	0.017746	0.026823000000000003	0.0	0.009336
Chr01_243632999_243642380	0.086845	0.235014	0.153272	0.043762
Chr01_243757955_243758440	0.026477999999999998	0.13122999999999999	0.023141	0.055198000000000004
Chr01_245876855_245917642	0.0	0.277846	0.061488	0.053433
Chr01_245959680_245960754	0.0	0.720295	0.196494	0.10611400000000001
Chr01_248337313_248340068	0.053699000000000004	0.158235	0.023593	0.048447000000000004
Chr01_248722322_248724509	0.024539	0.0	0.0	0.0
Chr01_250207988_250284542	0.020321000000000002	0.311109	0.058038	0.05565
Chr01_250459825_250460068	0.043901	0.044052	0.061301	0.013937
Chr01_251561636_251563858	0.12634	0.138199	0.107427	0.06527100000000001
Chr01_251787914_251799602	0.00432	0.154301	0.069874	0.050865
Chr01_253252224_253300125	0.024397	0.0	0.009040000000000001	0.0
Chr01_253340828_253344572	0.0	0.339035	0.09542	0.123272
Chr01_255681370_255681512	0.0	0.017200999999999998	0.049203	0.006802
Chr01_255681370_255702453	0.019969	0.029119	0.095096	0.018506
Chr01_255702337_255702453	0.0	0.0	0.043518	0.0
Chr01_258902156_258922448	0.006668	0.113192	0.04622	0.06502000000000001
Chr01_32467155_32487321	0.015462	0.041053	0.0	0.0
Chr01_3467978_3519068	0.082587	0.095019	0.014755	0.032425999999999996
Chr01_34982119_35000049	0.077898	0.13781600000000002	0.025998	0.048698000000000005
Chr01_3499412_3519068	0.024766	0.050854	0.0	0.011436
Chr01_36216621_36217740	0.129917	0.113454	0.07863300000000001	0.0555
Chr01_36216621_36224533	0.059503999999999994	0.041219	0.026465	0.04633
Chr01_37897808_37898245	0.042546	0.7256859999999999	0.17331	0.29817
Chr01_37930886_37959001	0.044241	0.159674	0.329689	0.333609
Chr01_47916059_47918028	0.159202	0.009955	0.0	0.0
Chr01_48157118_48173815	0.041757999999999997	0.014394	0.0	0.0
Chr01_50816744_50838879	0.07295900000000001	0.102016	0.049435	0.032644
Chr01_50907637_50907775	0.11075399999999999	0.033750999999999996	0.020314	0.062485
Chr01_5148753_5168097	0.011249	0.077915	0.06932999999999999	0.05293099999999999
Chr01_5163195_5164452	0.008981	0.029204	0.019895	0.0
Chr01_5163195_5168097	0.04245	0.16058699999999998	0.130476	0.117801
Chr01_5518745_5538581	0.040103	0.0	0.0	0.0
Chr01_568863_590789	0.011340000000000001	0.17973599999999998	0.04931	0.064685
Chr01_64609502_64632618	0.031093	0.019372	0.017084000000000002	0.032258999999999996
Chr01_69483410_69503247	0.0	0.036295999999999995	0.04024	0.057866999999999995
Chr01_69500313_69509750	0.0	0.043720999999999996	0.032367	0.046598
Chr01_70402333_70402851	0.033163	0.014602	0.01143	0.007051999999999999
Chr01_71798631_71821964	0.035629	0.007135	0.0	0.0
Chr01_71798631_71831568	0.108537	0.031333	0.020625	0.018489
Chr01_72170759_72177538	0.050966000000000004	0.070064	0.025922000000000004	0.071487
Chr01_72177477_72180594	0.0	0.106993	0.025983	0.034577
Chr01_72178143_72180594	0.0	0.073171	0.023141	0.020839
Chr01_72779231_72783251	0.238269	0.004757	0.014256999999999999	0.0047020000000000005
Chr01_73970753_73993759	0.028945	0.009817	0.0	0.0
Chr01_79239304_79239909	0.0	0.11480599999999999	0.035022000000000005	0.030293
Chr01_84804013_84812312	0.013177000000000001	0.084843	0.12187	0.08314099999999999
Chr01_85074434_85082125	0.033407	0.034304	0.017768	0.013704
Chr01_85074434_85093387	0.022101	0.029064999999999997	0.011369	0.0
Chr01_85074434_85130540	0.008765	0.0	0.0	0.013704
Chr01_85151011_85183307	0.011124	0.014933000000000002	0.0	0.011487
Chr01_86268610_86269281	0.020196000000000002	0.016980000000000002	0.0	0.039126999999999995
Chr01_86268610_86270068	0.008641	0.0	0.011711	0.006802
Chr01_87757404_87763045	0.055841999999999996	0.024239	0.005715	0.0
Chr01_89384622_89411464	0.0	0.029230000000000003	0.09244	0.041595
Chr01_89396683_89411464	0.0	0.024197999999999997	0.05522899999999999	0.027373
Chr01_89458208_89475492	0.0	0.172877	0.09829500000000001	0.076072
Chr01_89458208_89480626	0.0	0.191269	0.040722	0.066535
Chr01_89458208_89483212	0.0	0.152803	0.019972	0.051032
Chr01_89463756_89483212	0.0	0.135546	0.05338300000000001	0.029975
Chr01_89715558_89717688	0.080302	0.07524700000000001	0.022768	0.030208999999999996
Chr01_91059587_91060357	0.0	0.0	0.01143	0.00927
Chr01_91823430_91824710	0.015558	0.014491	0.0	0.004534000000000001
Chr01_95256133_95262693	0.17107	1.4263290000000002	0.564033	0.495229
Chr01_99667043_99684106	0.004445	0.22284	0.092889	0.062134
Chr01_99680098_99684106	0.006668	0.744155	0.27859	0.164215
Chr02_103734250_103780043	0.026619999999999998	0.0	0.0	0.0
Chr02_10638020_10644799	0.086879	0.135727	0.049731	0.046130000000000004
Chr02_107916545_107923717	0.004445	0.048491	0.0	0.011436
Chr02_108647660_108671148	0.020321000000000002	0.0074659999999999995	0.0	0.0
Chr02_10872284_10875081	0.15974100000000002	0.264386	0.126653	0.175534
Chr02_110032677_110038253	0.031019	0.038399	0.006026	0.011587
Chr02_110034616_110038253	0.011016	0.07531399999999999	0.037397	0.0
Chr02_114580003_114665451	0.00648	0.0	0.0	0.0
Chr02_114662333_114665451	0.033378	0.065456	0.037614	0.006802
Chr02_114811785_114838974	0.01566	0.0	0.0	0.0
Chr02_116803826_116807537	0.00432	0.168051	0.063365	0.027641000000000002
Chr02_120685153_120715387	0.0	0.26833	0.170138	0.099446
Chr02_129529725_129544183	0.057713	0.058792	0.250357	0.14135799999999998
Chr02_129557508_129571492	0.0	0.034345999999999995	0.03465	0.016138
Chr02_129618137_129623462	0.0	0.21353000000000003	0.110052	0.071754
Chr02_130989369_130994154	0.0	0.306402	0.114943	0.059984
Chr02_130989369_131012754	0.0	0.283097	0.071519	0.058001
Chr02_130990677_130992200	0.0	0.27770700000000004	0.046422000000000005	0.018455000000000003
Chr02_130990677_131007514	0.14746099999999998	2.6453439999999997	0.731216	0.740116
Chr02_130992790_130998896	0.0	0.17084000000000002	0.20933600000000002	0.118903
Chr02_130998705_131007514	0.042319	0.816866	0.206573	0.12258499999999999
Chr02_130998705_131012754	0.006668	0.441547	0.132726	0.134088
Chr02_131004429_131012754	0.004536	0.254929	0.098232	0.102448
Chr02_131007384_131014572	0.0	0.198268	0.080341	0.099011
Chr02_13778027_13783009	0.039672000000000006	0.031595	0.023452	0.0
Chr02_138667128_138670999	0.045036	0.32316300000000003	0.164656	0.154979
Chr02_146743201_146743466	0.026637	0.004978	0.0	0.0047020000000000005
Chr02_147307278_147309580	0.013300999999999999	0.138326	0.0	0.013753999999999999
Chr02_15134551_15165811	0.033605	0.10688299999999999	0.005684000000000001	0.036994
Chr02_15143170_15165811	0.046633999999999995	0.068237	0.043066	0.013704
Chr02_15152164_15161605	0.0	0.036503	0.04358	0.029975
Chr02_15163734_15169181	0.006668	0.162219	0.034881999999999996	0.043946
Chr02_152254104_152319280	0.0	0.137734	0.135103	0.168214
Chr02_152270778_152273957	0.0	1.153756	0.267351	0.507343
Chr02_154177160_154177274	0.0	0.004757	0.034664999999999994	0.00927
Chr02_155120291_155121860	0.024261	0.028952999999999996	0.0	0.0
Chr02_155636386_155663230	0.592498	0.166701	0.10141599999999999	0.080723
Chr02_156755532_156786156	0.006668	0.044011	0.049404	0.0047020000000000005
Chr02_156786043_156806512	0.0	0.05351	0.0	0.004635
Chr02_156944449_156984195	0.079315	0.06836	0.058786	0.145643
Chr02_158020903_158028723	0.0	0.201252	0.058023000000000005	0.050964999999999996
Chr02_158152493_158154207	0.086759	0.104656	0.172715	0.08411
Chr02_158218_160472	0.0	0.0	0.024106	0.020722
Chr02_159713586_159713781	0.015875999999999998	0.0	0.0	0.004635
Chr02_159713586_159713945	0.008765	0.0	0.0	0.004635
Chr02_161334035_161334802	0.018008	0.009955	0.028482999999999998	0.0
Chr02_161624907_161630872	0.05117	0.089751	0.005715	0.00927
Chr02_162778048_162784074	0.181525	1.209355	0.870926	0.7676069999999999
Chr02_164532267_164546435	0.0	0.026687	0.005684000000000001	0.016021
Chr02_165109871_165120399	0.00432	0.07543899999999999	0.0	0.020572
Chr02_165287896_165303274	0.017962	0.036516	0.005684000000000001	0.046464
Chr02_165538728_165544023	0.042161000000000004	0.01687	0.03468	0.032343000000000004
Chr02_167588022_167590204	0.011113	0.099347	0.088898	0.129605
Chr02_170091425_170138243	0.031127	0.014725	0.0	0.004635
Chr02_170120249_170138243	0.028485000000000003	0.014712000000000001	0.0	0.004534000000000001
Chr02_173067586_173070615	0.0	0.06786299999999999	0.020439	0.0047020000000000005
Chr02_18465502_18465826	0.026557	0.050759	0.008526	0.0
Chr02_18600695_18607910	0.044769	0.065333	0.11873199999999999	0.036911
Chr02_22409998_22415126	0.040063	0.9346909999999999	0.32672199999999996	0.22383000000000003
Chr02_28878006_28896777	0.0	0.062595	0.008572	0.02304
Chr02_33534085_33534503	0.00648	0.833125	0.34028400000000003	0.268595
Chr02_34879712_34888103	0.028745999999999997	0.021915	0.017566	0.0
Chr02_37605171_37608291	0.0	0.09736900000000001	0.05754	0.041579000000000005
Chr02_37935438_37968636	0.10443800000000002	0.131397	0.128129	0.083425
Chr02_430051_433856	0.058082	0.099388	0.020268	0.055483000000000005
Chr02_4322519_4331153	0.031082	0.051036	0.006026	0.0
Chr02_4961816_4989928	0.06933099999999999	0.41251400000000005	0.064113	0.201225
Chr02_49689591_49766895	0.0	0.045810000000000003	0.0	0.020822999999999998
Chr02_49759974_49766895	0.004536	0.327371	0.066674	0.095413
Chr02_49827103_49831221	0.200707	1.690318	0.570228	0.704125
Chr02_51442713_51444681	0.0	0.206076	0.085203	0.104198
Chr02_51562242_51636286	0.0	0.06768500000000001	0.06085	0.043813
Chr02_52030318_52045594	0.07513099999999999	0.21165100000000003	0.035224	0.06755499999999999
Chr02_56247505_56259953	0.038067000000000004	0.014712000000000001	0.011399	0.009336
Chr02_56247708_56259953	0.00648	0.0	0.0	0.0
Chr02_57396980_57402086	0.024516	0.021971	0.014287000000000001	0.0
Chr02_60658293_60663530	0.11355499999999999	0.009514	0.017145	0.009169
Chr02_62738240_62751334	0.031127	0.0	0.0	0.004635
Chr02_64288819_64298085	0.00648	0.372139	0.10626	0.133687
Chr02_64288819_64310703	0.0	0.6845220000000001	0.318229	0.281731
Chr02_64347276_64350833	0.0	0.12575699999999998	0.037367000000000004	0.036476
Chr02_64569831_64579384	0.0	0.21535900000000002	0.067218	0.089976
Chr02_64570850_64579384	0.0	0.10135599999999999	0.069034	0.04413
Chr02_64635810_64674168	0.0	0.157354	0.12120399999999999	0.104833
Chr02_64735168_64749814	0.033304	0.199179	0.41284399999999993	0.023073
Chr02_66552449_66552576	0.0	0.034043000000000004	0.012053	0.027808
Chr02_66893835_66904174	0.0	0.082534	0.049404	0.034627
Chr02_66900739_66904174	0.0	0.19150699999999998	0.045612	0.05038
Chr02_66979806_66991420	0.004445	0.754341	0.231256	0.255237
Chr02_66979806_66998212	0.0	0.272171	0.161893	0.071587
Chr02_70830816_70831197	0.0	0.021627	0.0	0.025441
Chr02_70913021_70914547	0.08668	0.104725	0.071876	0.058135
Chr02_70929641_70942148	0.015552000000000002	0.034484	0.0	0.025474
Chr02_71469610_71472456	0.028763	0.0	0.008526	0.011487
Chr02_76845237_76846956	0.0	0.11643800000000001	0.008572	0.011436
Chr02_80315127_80316205	0.0	0.06786299999999999	0.086988	0.08801
Chr02_82922894_82923383	0.100129	0.8195889999999999	0.338354	0.24362399999999998
Chr02_82934874_82936323	0.022356	0.298541	0.13361199999999998	0.09459400000000001
Chr02_83909541_83910328	0.0	0.364938	0.121125	0.122502
Chr02_84420990_84443541	0.0	0.170819	0.06313300000000001	0.07879
Chr02_84431365_84436596	0.0	0.089559	0.029011000000000002	0.037011
Chr02_84431365_84443541	0.0	0.155389	0.057977	0.07132000000000001
Chr02_84439685_84443541	0.0	0.490834	0.152937	0.244302
Chr02_86657799_86658193	0.0	0.041342000000000004	0.0	0.004635
Chr02_86895228_86897561	0.116175	0.205981	0.063786	0.053416
Chr02_88968538_88973104	0.006804000000000001	0.109856	0.075433	0.106465
Chr02_92734565_92744854	0.100027	0.14540799999999998	0.09887	0.071621
Chr02_92738870_92744854	0.625734	2.333717	0.353218	0.929731
Chr02_92989110_93068632	0.0	1.9106020000000001	1.57202	0.9037860000000001
Chr02_93039238_93079314	0.854153	0.9893799999999999	0.387837	0.7526729999999999
Chr02_95298630_95299695	0.060032	0.336679	0.11377999999999999	0.207977
Chr02_95718980_95719967	0.088761	0.306559	0.055773	0.083258
Chr02_96355547_96355955	0.0	0.121223	0.014256999999999999	0.036643
Chr02_96418304_96421395	0.171104	0.37180599999999997	0.11921400000000001	0.147793
Chr02_96705993_96706388	0.011249	0.053304	0.0	0.011587
Chr03_105249966_105263420	0.048868	0.050980000000000004	0.026123	0.004635
Chr03_105294932_105332185	0.015694	0.269876	0.061301	0.030076
Chr03_106100779_106116835	0.048499	0.036006	0.023593	0.018506
Chr03_108726174_108764668	0.0	0.083003	0.035022000000000005	0.013971
Chr03_108839582_108909181	0.086521	0.0	0.009040000000000001	0.018288
Chr03_109907028_109909284	0.0	0.8445450000000001	0.12725799999999998	0.214964
Chr03_111561487_111565521	0.024288999999999998	0.043955	0.009040000000000001	0.0
Chr03_111561487_111577057	0.10945099999999999	0.069428	0.049545	0.039327999999999995
Chr03_111563853_111565521	0.080137	0.21296500000000002	0.05765	0.092511
Chr03_111576456_111583858	0.057451999999999996	0.065471	0.065926	0.013854
Chr03_111581452_111583858	0.049487	0.364369	0.11180699999999999	0.101813
Chr03_116800433_116800867	0.23820100000000002	0.48905699999999996	0.158446	0.071771
Chr03_118967715_118988965	0.057865999999999994	0.50011	0.22898600000000002	0.173768
Chr03_118983837_118988965	0.05522899999999999	0.6677390000000001	0.24594699999999997	0.194274
Chr03_121945221_121948271	0.0	0.113728	0.052185	0.04608
Chr03_123046084_123053024	0.049163	0.0	0.0	0.0
Chr03_126059928_126060140	0.029347	0.029258	0.008526	0.018238
Chr03_126206126_126206928	0.104182	0.255497	0.055461	0.093958
Chr03_126443630_126447071	0.056058000000000004	0.02399	0.032211000000000004	0.025524
Chr03_126444700_126447071	0.337331	0.280686	0.21668800000000002	0.255311
Chr03_127804441_127804896	0.020184999999999998	0.118459	0.008526	0.0
Chr03_133535537_133536497	0.11608399999999999	0.121885	0.049295	0.037078
Chr03_133654793_133655350	0.033656	0.092833	0.014755	0.0
Chr03_133654793_133664301	0.093802	0.261361	0.049591	0.039512
Chr03_15287140_15331615	0.022373	0.058446000000000005	0.0	0.0
Chr03_17975082_17975842	0.095474	0.0074659999999999995	0.0	0.0
Chr03_18351705_18377232	0.00432	0.041563	0.057852	0.039495
Chr03_18777200_18778722	0.024397	0.0	0.0	0.004534000000000001
Chr03_19945644_19949910	0.046907	0.5299649999999999	0.148647	0.13405599999999998
Chr03_20053404_20080765	0.017917	0.048588	0.0	0.0047020000000000005
Chr03_20091718_20131946	0.048811	0.35196700000000003	0.098201	0.141476
Chr03_22835896_22849304	0.026801	0.034207	0.031994	0.0
Chr03_25652991_25656804	0.044287	0.06767000000000001	0.020002000000000002	0.011754
Chr03_26042218_26067271	0.064483	0.160931	0.08424	0.039161
Chr03_26054544_26067271	0.0	0.092902	0.017737	0.018472
Chr03_26118523_26119127	0.0	0.12146900000000001	0.04038	0.020672
Chr03_30444359_30445305	0.267106	0.322447	0.142746	0.201527
Chr03_31031804_31049311	0.0	0.203975	0.156566	0.08514
Chr03_31503204_31528334	0.026773	0.0	0.006026	0.020957
Chr03_38623681_38666459	0.0	0.057951	0.034696	0.032326
Chr03_42179563_42179757	0.030752999999999996	0.0	0.0	0.0
Chr03_45601718_45637098	0.234539	3.3336	1.308569	1.469379
Chr03_48596408_48615983	0.0	0.028829	0.05550700000000001	0.029807999999999998
Chr03_48689343_48690720	0.024352000000000002	0.031567000000000005	0.008526	0.0
Chr03_48689343_48692247	0.018008	0.007259000000000001	0.0	0.0
Chr03_48692053_48696321	0.026619999999999998	0.021571	0.017737	0.0
Chr03_49877158_49914929	0.033441000000000005	0.045919999999999996	0.0	0.02309
Chr03_49976617_49982074	0.075749	0.087332	0.069828	0.067086
Chr03_49988991_50034685	0.066944	0.036573	0.017737	0.009169
Chr03_50015679_50034685	0.167419	0.120946	0.07756	0.069488
Chr03_50973589_50974664	0.039796	0.812695	0.260313	0.276077
Chr03_5673086_5684674	0.018008	0.199179	0.109102	0.076222
Chr03_57686609_57732712	0.004536	0.004757	0.034479	0.027524
Chr03_57721623_57729636	0.0	0.016993	0.0	0.030008999999999997
Chr03_59877081_59880275	0.006668	0.043651999999999996	0.031402	0.0
Chr03_71892828_71908759	0.048857	0.352053	0.106728	0.08355900000000001
Chr03_74294744_74298578	0.013335	0.0	0.0	0.0
Chr03_7487080_7504648	0.0	0.029147000000000003	0.04608	0.02534
Chr03_75183979_75196214	0.033514999999999996	0.276969	0.235855	0.09681100000000001
Chr03_76209366_76216392	0.020184999999999998	0.19913599999999998	0.092517	0.10378
Chr03_76247636_76248435	0.033498	0.4374	0.11876500000000001	0.14310799999999999
Chr03_77822466_77840328	0.09789500000000001	0.172559	0.057866999999999995	0.048648000000000004
Chr03_79003261_79025856	0.0	0.196305	0.075262	0.09385800000000001
Chr03_79424582_79425433	0.006804000000000001	0.040999	0.0	0.004635
Chr03_82677671_82678584	0.164759	0.45536800000000005	0.094986	0.08601
Chr03_84636714_84655608	0.0	0.0	0.019895	0.02519
Chr03_84651591_84655608	0.0	0.019563999999999998	0.034696	0.006952
Chr03_86711391_86717171	0.031002	0.099085	0.043533999999999996	0.004534000000000001
Chr03_87999024_88009841	0.026943	0.017200999999999998	0.0	0.0047020000000000005
Chr03_88941522_88945706	0.015569	0.048629	0.034259	0.0
Chr03_89657255_89671619	0.0	0.659435	0.166103	0.263861
Chr03_89660066_89668045	0.0	0.176492	0.03134	0.08811000000000001
Chr03_89660066_89671619	0.0	0.201101	0.031948000000000004	0.048447000000000004
Chr03_89663115_89671619	0.0	0.283472	0.083819	0.143275
Chr03_89667585_89671619	0.0	1.5525870000000002	0.341959	0.44690799999999997
Chr03_89677790_89686941	0.0	0.23171999999999998	0.049093	0.09783
Chr03_89683944_89733650	0.0	1.7719610000000001	1.097127	3.66477
Chr03_89787538_89792287	0.0	0.714546	0.153864	0.278684
Chr03_89817260_89879377	0.004445	0.0	6.100437	2.004191
Chr03_89873248_89879377	0.0	0.9339040000000001	0.330514	0.548405
Chr03_91344235_91344900	0.024447999999999998	0.0	0.0	0.0
Chr03_94657206_94667073	0.097651	0.5100819999999999	0.095203	0.104147
Chr03_98810789_98847046	0.019816	0.46583500000000005	0.124574	0.182754
Chr03_98846333_98847046	0.033373	0.727982	0.165498	0.09459400000000001
Chr03_99679096_99685486	0.0	0.053137000000000004	0.017113999999999997	0.011654000000000001
Chr04_105464051_105530263	0.0	0.077446	0.023171	0.041495
Chr04_105715681_105725390	0.0	0.026286	0.029167000000000002	0.011587
Chr04_105955370_105988484	0.015875999999999998	0.067259	0.089161	0.0
Chr04_105969655_105988484	0.00432	0.0	0.005684000000000001	0.0
Chr04_107935367_107953064	0.0	0.114072	0.07498099999999999	0.02314
Chr04_110101379_110134080	0.0	0.772824	0.256506	0.250954
Chr04_110124557_110134080	0.0	0.285916	0.132772	0.101262
Chr04_110234028_110234332	0.057838	0.821111	0.10858399999999999	0.207994
Chr04_112444369_112478901	0.02222	0.448186	0.107412	0.119901
Chr04_112634411_112648116	0.015246000000000001	0.057936	0.0	0.02534
Chr04_113700873_113752559	0.017656	0.016855000000000002	0.058133000000000004	0.039327999999999995
Chr04_113748733_113752559	0.046508999999999995	0.043720999999999996	0.028763999999999998	0.062686
Chr04_117045483_117065883	0.0	0.086574	0.074764	0.042047
Chr04_117055265_117065883	0.004445	0.07026900000000001	0.06901900000000001	0.027725
Chr04_117301750_117319079	0.077943	0.10707699999999999	0.049062	0.055633
Chr04_118513508_118521288	0.0	0.100065	0.034992	0.036827
Chr04_118647528_118648214	0.0	0.308741	0.127866	0.11830299999999999
Chr04_13085270_13092315	0.031201	0.45616999999999996	0.134158	0.150845
Chr04_22743270_22752539	0.008981	0.169398	0.063863	0.109133
Chr04_22743270_22773855	0.028763	0.152221	0.19447899999999999	0.139192
Chr04_22763380_22773855	0.075675	1.082933	0.26318400000000003	0.348583
Chr04_24119381_24174339	0.029268000000000002	0.0	0.0	0.0
Chr04_24850635_24868965	0.019952	0.0	0.0	0.004635
Chr04_26383601_26385684	0.057725	0.08745700000000001	0.037663	0.051016000000000006
Chr04_28268052_28272728	0.0	1.22666	0.351002	0.473587
Chr04_28268052_28301756	0.0	0.065224	0.03538	0.062452
Chr04_29129287_29153365	0.14693399999999998	0.248178	0.069859	0.05565
Chr04_30299278_30342356	0.066308	0.0	0.011399	0.004635
Chr04_36790993_36805402	0.0	0.06749	0.037538	0.0
Chr04_36801646_36805402	0.0	0.087373	0.017099	0.0
Chr04_36807602_36836417	0.006668	0.167073	0.091102	0.07434
Chr04_36821977_36836417	0.018053	0.7137479999999999	0.22552600000000003	0.208195
Chr04_36821977_36851349	0.0	0.089779	0.037552999999999996	0.06
Chr04_36836233_36840228	0.00432	0.131219	0.043036000000000005	0.023023
Chr04_36836233_36851349	0.011016	0.184328	0.13483499999999998	0.080572
Chr04_36861805_36875034	0.0	0.264827	0.06869199999999999	0.088127
Chr04_4049704_4061942	0.10298199999999999	0.535488	0.080821	0.085675
Chr04_42637595_42638483	0.100078	0.051036	0.009040000000000001	0.041428
Chr04_48625429_48666494	0.055802	0.81398	0.185159	0.10388
Chr04_48646096_48666494	0.0	0.17003	0.040722	0.027725
Chr04_51710217_51714419	0.006668	0.218042	0.06602100000000001	0.071905
Chr04_53072128_53101968	0.0	0.092904	0.028468	0.011587
Chr04_53317379_53341719	0.042081	0.016937	0.01143	0.013704
Chr04_54055643_54057915	0.026728	0.08759299999999999	0.040722	0.006802
Chr04_54218624_54228068	1.053642	1.5748309999999999	0.745645	0.554779
Chr04_55472441_55495387	0.042433	0.48855600000000005	0.172983	0.15281199999999998
Chr04_58498565_58501388	0.384913	0.35067	0.147248	0.060067999999999996
Chr04_58527407_58562535	0.050783999999999996	0.021791	0.023327	0.027757999999999998
Chr04_58547233_58562535	0.058173	0.062788	0.017566	0.007051999999999999
Chr04_59194539_59206911	0.147575	0.661404	0.18113900000000002	0.308026
Chr04_60923348_60923925	0.00432	0.703076	0.254923	0.19373900000000002
Chr04_64703098_64703528	0.031218	0.13769	0.014256999999999999	0.027624
Chr04_64703098_64717765	0.020138999999999997	0.280095	0.084613	0.11346700000000001
Chr04_66562641_66564957	0.08029	0.8931040000000001	0.191093	0.183171
Chr04_66658600_66674205	0.004536	0.162193	0.084815	0.009169
Chr04_66745876_66758678	0.004536	0.504977	0.150231	0.073587
Chr04_67550881_67619743	0.137714	0.045727	0.035038	0.043812000000000004
Chr04_67998566_68004542	0.0	0.22084499999999999	0.069999	0.065103
Chr04_69592517_69597236	0.010926	0.138755	0.034494	0.02309
Chr04_75909038_75909407	0.28665999999999997	0.500257	0.152697	0.15046099999999998
Chr04_76964647_76965737	0.055462	0.017145	0.0	0.018673
Chr04_77200909_77201276	0.006804000000000001	0.0	0.0	0.0
Chr04_80611471_80620253	0.137663	1.020491	0.359074	0.243523
Chr04_81085867_81090155	0.306653	0.714837	0.24530900000000003	0.23111700000000002
Chr04_81182357_81195763	0.026637	0.605337	0.20408900000000002	0.134474
Chr04_81195243_81224190	0.011113	0.007135	0.055430999999999994	0.020706
Chr04_81276788_81289066	0.271318	0.42052799999999996	0.48861499999999997	0.352416
Chr04_84654052_84655582	0.013608000000000002	0.24341300000000002	0.067514	0.05533300000000001
Chr04_85084890_85086082	0.044764	0.021612	0.035163	0.016121
Chr04_86395408_86418333	0.11131600000000001	0.80257	0.207038	0.245071
Chr04_88434469_88438102	0.071043	0.089435	0.034711	0.020923
Chr04_90738064_90759545	0.008981	0.102042	0.051825	0.069471
Chr04_93436702_93440633	0.019952	0.0	0.0	0.011654000000000001
Chr04_93596428_93597409	0.0	0.125426	0.037739999999999996	0.034744
Chr04_94089390_94090467	0.1045	0.167474	0.034789999999999995	0.021157
Chr04_94428677_94456656	0.026664999999999998	0.22490100000000002	0.077808	0.14064000000000002
Chr04_9772083_9785803	0.004536	0.029217	0.054092999999999995	0.05538200000000001
Chr04_98096686_98108020	0.019441	0.0	0.0	0.289146
Chr04_99755028_99776815	0.009072	0.0	0.028513999999999998	0.016037
Chr05_100664210_100668705	0.100413	0.690932	0.431075	0.4705
Chr05_102030367_102031420	0.015694	0.19534200000000002	0.031994	0.083341
Chr05_103221996_103229378	0.004536	0.050553	0.020625	0.06236799999999999
Chr05_103278643_103282566	0.010926	0.177288	0.031356	0.046548
Chr05_103840636_103841996	0.015649	0.317829	0.048501	0.073972
Chr05_104214626_104274170	0.013425999999999999	0.176574	0.089909	0.034877
Chr05_104253525_104255276	0.017837000000000002	0.305688	0.106991	0.104348
Chr05_104505741_104506134	0.131858	0.223375	0.06088	0.055248
Chr05_104505741_104586660	0.035476	0.0	0.0	0.0
Chr05_104558652_104586660	0.084316	0.029008999999999997	0.014599	0.0
Chr05_104579027_104586660	0.055938999999999996	0.038813	0.014724000000000001	0.016121
Chr05_106667069_106690377	0.0	0.16158	0.07521599999999999	0.09499500000000001
Chr05_106668101_106696417	0.0	0.13969700000000002	0.05159299999999999	0.056117999999999994
Chr05_106678795_106681855	0.0	0.152528	0.028513999999999998	0.032276
Chr05_106686520_106690377	0.0	0.092199	0.063676	0.020773
Chr05_106696908_106702791	0.0	0.237071	0.167294	0.175968
Chr05_106754199_106756664	0.0	0.583266	0.120627	0.108732
Chr05_11188042_11201778	0.004445	0.082616	0.043393	0.0
Chr05_11793551_11794516	0.010988	0.033904000000000004	0.020237	0.0
Chr05_20526478_20543229	0.304199	1.005005	0.232931	0.150477
Chr05_20526478_20580658	0.124129	0.10951	0.049263999999999995	0.044314
Chr05_20526478_20598492	0.100594	0.101672	0.048812	0.018639
Chr05_20526478_20617636	0.067767	0.02193	0.023079	0.013937
Chr05_24192981_24197706	0.026943	0.033863	0.0	0.018137
Chr05_24204646_24215675	0.0	0.20524099999999998	0.037117000000000004	0.02099
Chr05_24764465_24765873	0.105051	0.276778	0.048951999999999996	0.034744
Chr05_25794915_25795215	0.017837000000000002	0.0	0.0	0.0
Chr05_28548500_28549466	0.12477	0.408524	0.38903000000000004	0.099714
Chr05_28637762_28651868	0.011016	1.062927	0.357381	0.196992
Chr05_28637762_28690035	0.0	0.051257000000000004	0.06920499999999999	0.013937
Chr05_28687240_28690035	0.0	0.196759	0.10333900000000001	0.106281
Chr05_31301375_31326900	0.042002	0.036088	0.014211000000000001	0.025391
Chr05_31319211_31326900	0.01574	0.063313	0.0	0.004635
Chr05_32112835_32115327	0.00432	0.077584	0.026185000000000003	0.0
Chr05_32183948_32204945	0.017917	0.012098000000000001	0.0	0.006802
Chr05_32183948_32242667	0.026244999999999997	0.0	0.0	0.0
Chr05_32203123_32242667	0.008765	0.0	0.005715	0.0
Chr05_33008943_33026515	0.02878	0.32656999999999997	0.21736999999999998	0.12953800000000001
Chr05_36457974_36459199	0.024721	0.46512700000000007	0.324207	0.155279
Chr05_36457974_36472925	0.0	0.104519	0.040474	0.028143
Chr05_42398007_42403290	0.08685599999999999	0.08746799999999999	0.09790499999999999	0.025474
Chr05_43684815_43735400	0.0	0.149649	0.07009299999999999	0.048832
Chr05_43684815_43744217	0.0	0.10647000000000001	0.10457000000000001	0.087758
Chr05_43729794_43735400	0.0	0.17805	0.043595	0.058151
Chr05_43729794_43744217	0.0	0.111778	0.077747	0.041629
Chr05_44746479_44761669	0.022407	0.295994	0.21794699999999997	0.143643
Chr05_4770639_4770863	0.008641	0.050525	0.008526	0.0
Chr05_4770639_4793901	0.0466	0.058061	0.014724000000000001	0.011503
Chr05_47989526_48010312	0.0	0.048077999999999996	0.034509	0.0
Chr05_48391369_48407553	0.159889	0.0	0.0	0.0
Chr05_48391369_48424370	0.066773	0.0	0.0	0.0
Chr05_49300221_49310929	0.062527	0.070434	0.043533999999999996	0.046096
Chr05_51807575_51853508	0.006668	0.22665300000000002	0.165172	0.050614
Chr05_51853298_51855700	0.0	0.111571	0.051779	0.034426
Chr05_51935997_51953715	0.03767	2.5755049999999997	0.608649	0.693584
Chr05_53091529_53106088	0.039983	0.024072	0.0	0.011336
Chr05_53692720_53703819	0.020013999999999997	0.031485	0.009040000000000001	0.0
Chr05_54141653_54170120	0.0	0.184367	0.21691999999999997	0.168164
Chr05_54154165_54170120	0.0	0.05609600000000001	0.06869199999999999	0.020756
Chr05_55847922_55854495	0.0	0.122049	0.034494	0.034911000000000005
Chr05_60044208_60046171	0.022498	0.087264	0.0	0.0047020000000000005
Chr05_60053380_60062312	0.044474	0.243423	0.167437	0.090143
Chr05_6091679_6092008	0.009072	0.254267	0.0	0.0
Chr05_61728003_61728231	0.178241	0.10653499999999999	0.130021	0.120152
Chr05_61941977_61942623	0.017605000000000003	0.058556	0.008526	0.0
Chr05_65803355_65828340	0.0	0.034015	0.037864999999999996	0.064719
Chr05_66006614_66015070	0.015558	0.06337000000000001	0.0	0.009236
Chr05_68026189_68027246	0.086368	0.180885	0.037677999999999996	0.038977
Chr05_71877189_71887620	0.0	0.038592	0.0	0.032409
Chr05_72050161_72071860	0.082496	0.277492	0.057353999999999995	0.07669
Chr05_7507112_7508371	0.008981	0.04086	0.0	0.03046
Chr05_75269998_75283400	0.00432	0.096956	0.017394999999999997	0.006952
Chr05_75470709_75480262	0.0	0.048863	0.043097	0.055299
Chr05_75858259_75868552	0.0	0.13582	0.07029500000000001	0.023006
Chr05_78144274_78144998	0.018053	0.290118	0.129651	0.066451
Chr05_78171662_78194922	0.004536	0.20969699999999997	0.107225	0.085224
Chr05_79182843_79198779	0.0	0.14165899999999998	0.10354300000000001	0.069654
Chr05_81215241_81234546	0.102306	0.06084	0.026154000000000004	0.018288
Chr05_81305865_81314561	0.026420999999999997	0.224596	0.097984	0.09904400000000001
Chr05_82451497_82468552	0.0	0.137388	0.028513999999999998	0.048615
Chr05_84175407_84176240	0.149247	0.523936	0.095127	0.138256
Chr05_84222887_84232145	0.006668	0.024418000000000002	0.020268	0.0
Chr05_86446353_86447618	0.0	0.246491	0.158849	0.053049
Chr05_87087100_87106917	0.006804000000000001	0.188904	0.070341	0.044097000000000004
Chr05_93249552_93256413	0.046492	0.1283	0.07212400000000001	0.023190000000000002
Chr05_99164719_99181403	0.038283	0.6862090000000001	0.223859	0.279866
Chr05_99164719_99208044	0.004445	0.243569	0.115532	0.055733000000000005
Chr05_99227727_99243976	0.0	0.23638299999999998	0.060819000000000005	0.071604
Chr06_100219067_100265828	0.011340000000000001	0.0	0.0	0.0
Chr06_101705365_101714538	0.129028	0.335181	0.039867	0.102047
Chr06_101805189_101814144	0.0	0.215621	0.163277	0.171368
Chr06_101805189_101839069	0.0	0.24126599999999998	0.137897	0.11591900000000001
Chr06_10288787_10295546	0.011340000000000001	0.186941	0.092752	0.05801799999999999
Chr06_10402432_10406397	0.013425999999999999	0.242294	0.040566000000000005	0.07439
Chr06_108820298_108820413	0.0	0.099319	0.230319	0.242973
Chr06_111135956_111136466	0.026943	0.014725	0.0	0.006802
Chr06_11538093_11556397	0.05989	0.031125999999999997	0.0	0.0
Chr06_116825520_116839690	0.04194	0.034083999999999996	0.034913	0.048263
Chr06_117805683_117808196	0.011204	0.029147000000000003	0.031356	0.0047020000000000005
Chr06_117806708_117807243	0.0579	0.23305700000000001	0.048951999999999996	0.089775
Chr06_11834138_11846930	0.0	0.11176300000000002	0.029042000000000002	0.02324
Chr06_119036106_119051091	0.073237	0.10703199999999999	0.028810000000000002	0.023274
Chr06_119254850_119273969	0.022328	0.009595999999999999	0.0	0.014105000000000001
Chr06_124342503_124342926	0.053325	0.653094	0.17066900000000002	0.097613
Chr06_12458471_12462570	0.004536	0.40766399999999997	0.28630900000000004	0.12723800000000002
Chr06_127929326_127934404	0.079751	0.192416	0.051562000000000004	0.046096
Chr06_134499265_134501848	0.004445	0.104104	0.038036	0.016037
Chr06_134537417_134552372	0.082105	0.665081	0.264938	0.223529
Chr06_134537417_134627211	0.071213	0.065112	0.037538	0.025356999999999998
Chr06_135296256_135302934	0.004445	0.058087	0.0	0.020822999999999998
Chr06_136689995_136695881	0.0	0.058308000000000006	0.019941	0.011503
Chr06_137024884_137029577	0.061727	0.089572	0.011369	0.036860000000000004
Chr06_140002715_140003504	0.022038	0.033904000000000004	0.0	0.018238
Chr06_141789140_141864082	0.026851999999999997	5.620675	5.541073	13.859384
Chr06_14232183_14246715	0.033605	0.161973	0.112256	0.090177
Chr06_14240820_14246715	0.0	0.033932	0.012053	0.00927
Chr06_143325041_143395663	0.019873	0.0	0.0	0.0
Chr06_143340685_143395663	0.04444	0.023908000000000002	0.0	0.0
Chr06_143795848_143796187	0.062277	0.014353	0.006026	0.011754
Chr06_14381044_14387920	0.0	0.196141	0.106074	0.13439
Chr06_144070611_144094877	0.035521	0.0	0.0	0.0
Chr06_14477450_14494363	0.0	0.8365360000000001	0.063071	0.152595
Chr06_153612359_153623429	0.0	1.518123	0.46383800000000003	0.33550100000000005
Chr06_153612359_153633119	0.0	0.614516	0.196152	0.05733200000000001
Chr06_153617949_153633119	0.0	0.183292	0.06400299999999999	0.046113
Chr06_154116588_154120137	0.0	0.099471	0.026310000000000004	0.057232000000000005
Chr06_154116588_154127479	0.0	0.087663	0.026123	0.05338300000000001
Chr06_154848646_154859605	0.137771	0.22026700000000002	0.081631	0.068802
Chr06_154848646_154896290	0.024596	0.0	0.008526	0.0
Chr06_155000411_155008064	0.017531	0.9945950000000001	0.397123	0.321009
Chr06_155000411_155043253	0.0	0.06807	0.066363	0.013937
Chr06_155000411_155071136	0.0	0.12593900000000002	0.045643	0.055182
Chr06_157262381_157268589	0.0	0.143825	0.131921	0.064986
Chr06_157272705_157273018	0.0	0.114265	0.052121	0.044114
Chr06_160725112_160742417	0.106678	0.11933800000000001	0.092205	0.09689500000000001
Chr06_161899213_161899879	0.011249	0.050414999999999995	0.0	0.043445
Chr06_16454294_16468192	0.0	0.23222399999999999	0.025641000000000004	0.020606
Chr06_165164549_165167775	0.026512	0.041219	0.0	0.016121
Chr06_168166374_168177472	0.174354	0.362431	0.403713	0.232305
Chr06_16875956_16911354	0.029029000000000003	1.258163	0.319807	0.362875
Chr06_169608196_169618090	0.011249	0.45174200000000003	0.23253000000000001	0.2288
Chr06_170205102_170210126	0.006804000000000001	0.216313	0.05159299999999999	0.025491
Chr06_19602139_19625302	0.004445	0.12906099999999998	0.078773	0.09927799999999999
Chr06_20465710_20482544	0.032992	0.17436	0.145261	0.12770499999999999
Chr06_27510977_27516672	0.02455	0.259975	0.205411	0.104532
Chr06_2760151_2760886	0.051017	0.0	0.0	0.0
Chr06_31134444_31151568	0.0	0.0	0.0	0.037061000000000004
Chr06_34537456_34546764	0.026569	0.058072000000000006	0.095997	0.043946
Chr06_34537471_34546764	0.07323099999999999	0.200768	0.21987199999999998	0.146361
Chr06_34628539_34629209	0.0	0.031636000000000004	0.031294	0.041311
Chr06_3676548_3758580	0.013284	0.265368	0.112225	0.044247
Chr06_3710003_3758580	0.110794	1.403851	0.6912149999999999	0.541459
Chr06_3732683_3758580	0.066552	1.055657	0.455426	0.254157
Chr06_40368775_40376408	0.037943	0.019191999999999997	0.0	0.0
Chr06_40375921_40376408	0.015694	0.017062	0.0	0.007051999999999999
Chr06_49238260_49238933	0.299008	0.28283600000000003	0.127151	0.10408099999999999
Chr06_49667205_49680000	0.024766	0.007135	0.0	0.0047020000000000005
Chr06_511217_535012	0.015337	0.0	0.0	0.004635
Chr06_54384938_54388312	0.037886	0.26655500000000004	0.16073900000000002	0.118202
Chr06_54582012_54601840	0.064795	0.07080800000000001	0.043533999999999996	0.01377
Chr06_54767318_54781593	0.033316000000000005	0.068717	0.031823000000000004	0.0
Chr06_54767318_54799712	0.070873	0.022122	0.02325	0.016288
Chr06_54767318_54808170	0.042132	0.009734999999999999	0.0	0.011754
Chr06_54767318_54811972	0.026569	0.0	0.0	0.0
Chr06_557243_613584	0.008856000000000001	0.15248499999999998	0.052075	0.039194
Chr06_583884_613584	0.086504	0.302629	0.199183	0.06522
Chr06_59501294_59527059	0.15301099999999998	0.029106	0.017456	0.020773
Chr06_59635446_59640281	0.055212	0.12191300000000001	0.006026	0.016455
Chr06_61228450_61260684	0.042405	0.075537	0.028763999999999998	0.004635
Chr06_61228450_61283077	0.095701	0.160297	0.09637000000000001	0.07670700000000001
Chr06_61317581_61338765	0.0	0.09228099999999999	0.023296	0.02534
Chr06_61490852_61503632	0.026898000000000002	0.469146	0.249504	0.182084
Chr06_6319537_6337357	0.033424	0.02417	0.011369	0.0
Chr06_63426858_63485048	0.066274	0.05546	0.023422	0.030309
Chr06_63443339_63485048	0.113845	0.333036	0.200054	0.07865599999999999
Chr06_63467105_63482238	0.0	0.029160000000000002	0.019895	0.034593
Chr06_63482109_63485048	0.027079000000000002	0.024005000000000002	0.0	0.020555
Chr06_63650554_63671201	0.011016	0.0	0.08329099999999999	0.072005
Chr06_64203512_64203950	0.186685	0.428425	0.137958	0.133487
Chr06_64342937_64360426	0.037897	0.02428	0.029789999999999997	0.036961
Chr06_64451052_64461634	0.024102000000000002	0.009955	0.006026	0.0
Chr06_70947328_70979808	0.031110000000000002	0.041342000000000004	0.0	0.018489
Chr06_71718259_71725788	0.015785	0.198294	0.141658	0.073788
Chr06_71718259_71727718	0.35928699999999997	2.410259	1.132266	0.745586
Chr06_71718259_71734424	0.024199000000000002	0.23965	0.128364	0.09239299999999999
Chr06_71770746_71807159	0.0	0.073048	0.08507999999999999	0.02304
Chr06_71786235_71807159	0.0	0.078025	0.05204500000000001	0.041913
Chr06_71794909_71807159	0.004536	0.097148	0.017566	0.02324
Chr06_71800142_71818899	0.062385	0.09211699999999999	0.029136000000000002	0.048531
Chr06_72321073_72332304	0.013392	0.046084	0.008572	0.0
Chr06_75473544_75484018	0.011340000000000001	0.17946099999999998	0.089442	0.053132000000000006
Chr06_770215_796587	0.009072	0.202053	0.11876500000000001	0.10326099999999999
Chr06_78351325_78351937	0.08685	0.11888800000000001	0.078446	0.067488
Chr06_78493883_78508305	0.004445	0.14549	0.008526	0.032527
Chr06_785554_796587	0.022158	0.23981999999999998	0.13410899999999998	0.10423099999999999
Chr06_79088008_79127999	0.024732	0.029437	0.006026	0.0
Chr06_79118478_79127999	0.12754300000000002	0.18695599999999998	0.138737	0.12745499999999998
Chr06_79123676_79127999	0.035924	0.033863	0.005715	0.0047020000000000005
Chr06_79153469_79156262	0.013392	0.050774	0.092065	0.053233
Chr06_81382122_81383549	0.020094	0.178596	0.07863300000000001	0.106799
Chr06_81552679_81556789	0.18901500000000002	0.352421	0.146781	0.134507
Chr06_82248210_82248917	0.049226	0.065512	0.005684000000000001	0.027908999999999996
Chr06_82248210_82257925	0.0	0.051077	0.0	0.004534000000000001
Chr06_82809042_82811064	0.00889	0.043747	0.022783	0.0
Chr06_82809042_82819570	0.0	0.075593	0.028995999999999997	0.018338
Chr06_83054379_83055628	0.0	0.11829300000000001	0.039851	0.044331
Chr06_85166563_85180346	0.0	0.036475	0.043222000000000003	0.016071000000000002
Chr06_86668446_86672730	0.252494	0.392857	0.434754	0.375229
Chr06_89465661_89468832	0.004536	0.026507	0.034167	0.0
Chr06_9306511_9324795	0.004536	0.147315	0.012053	0.06881799999999999
Chr06_9307653_9324795	0.018008	0.41251800000000005	0.103342	0.113668
Chr06_9307653_9327220	0.013425999999999999	0.147922	0.053086	0.099446
Chr06_93157223_93157410	0.00889	0.048465	0.0	0.0047020000000000005
Chr06_9324691_9327220	0.031019	0.179392	0.020625	0.050597
Chr06_95838274_95838750	0.013472	0.0	0.005684000000000001	0.0
Chr06_96048045_96051495	0.017281	0.318467	0.071937	0.09779700000000001
Chr06_96048045_96062663	0.013147999999999998	0.613178	0.241736	0.206011
Chr06_96055937_96062663	0.0	0.13747	0.031994	0.053232
Chr06_97714092_97742948	0.008981	0.18657100000000001	0.06669	0.054998000000000005
Chr06_98861647_98869027	0.12870499999999999	0.06830599999999999	0.319799	0.097897
Chr06_9953190_9955184	0.029029000000000003	0.009595999999999999	0.0	0.006952
Chr07_102162754_102172864	0.03526	0.035882	0.005715	0.004635
Chr07_104353059_104373328	0.0	0.300215	0.30925	0.09046
Chr07_108009948_108018158	0.004445	0.046017	0.061799	0.009236
Chr07_10942910_10945427	0.0	0.050882	0.05695	0.041947000000000005
Chr07_10942910_10950805	0.0	0.039074	0.069049	0.030008999999999997
Chr07_109969272_109992959	0.010801	0.070351	0.083569	0.0
Chr07_110323876_110329872	0.0	0.11383900000000001	0.028839999999999998	0.027407
Chr07_113801960_113803642	0.072885	0.074682	0.048891000000000004	0.023441
Chr07_121154190_121180103	0.0	0.189001	0.072499	0.071738
Chr07_121172550_121180103	0.0	0.252537	0.08633500000000001	0.043612
Chr07_123110937_123127062	0.044854000000000005	0.043680000000000004	0.0	0.0
Chr07_123113518_123127062	0.040244999999999996	0.041025	0.043393	0.0
Chr07_125086601_125090022	0.006668	0.130709	0.035194	0.032476
Chr07_125113842_125133389	0.0	0.048878	0.005715	0.009403
Chr07_125113842_125144444	0.0	0.019633	0.011369	0.016071000000000002
Chr07_125113842_125157395	0.011113	0.026451	0.005684000000000001	0.0
Chr07_125133345_125157395	0.00648	0.041314	0.019941	0.0
Chr07_125133345_125178886	0.008765	0.004757	0.008526	0.0
Chr07_12589426_12591520	0.090615	0.060398	0.08146	0.057767
Chr07_127317226_127327861	0.316008	0.0	0.0	0.0
Chr07_127317226_127328596	0.46766199999999997	0.004757	0.005684000000000001	0.006802
Chr07_128236545_128237928	0.053579999999999996	0.046071	0.041205	0.030076
Chr07_128486884_128504793	0.137663	0.068001	0.006026	0.07372100000000001
Chr07_128977037_128977961	0.024288999999999998	0.026741	0.0	0.0
Chr07_133132933_133218836	0.069874	0.13330799999999998	0.0	0.013904
Chr07_14939485_14970337	0.00432	0.036351999999999995	0.043424000000000004	0.0047020000000000005
Chr07_20514721_20548703	0.00889	0.206427	0.083523	0.051065
Chr07_20538732_20548703	0.086181	1.2172459999999998	0.45893500000000004	0.263477
Chr07_22966703_22971345	0.033441000000000005	0.053551	0.017099	0.051149
Chr07_23414882_23455147	0.063503	0.004757	0.0	0.016138
Chr07_23444137_23455147	0.41288100000000005	0.034125	0.008572	0.039395
Chr07_26236572_26239346	0.071122	0.16577	0.034555	0.062335
Chr07_27239271_27251522	0.026851999999999997	0.040999	0.006026	0.0
Chr07_27239271_27258403	0.064699	0.070436	0.011711	0.018706
Chr07_27536734_27537380	0.026602999999999998	0.130899	0.028513999999999998	0.089825
Chr07_29778850_29779243	0.037528	0.0	0.009040000000000001	0.006952
Chr07_35015014_35023525	0.013147999999999998	0.0	0.0	0.0
Chr07_35410729_35446616	0.0	2.035831	11.124128	0.09681000000000001
Chr07_35415757_35450947	0.0	1.3310879999999998	2.202487	0.06092
Chr07_35429135_35449112	0.013300999999999999	1.197108	5.463204	2.435536
Chr07_35448459_35546999	0.008981	7.051416000000001	18.011617	16.793576
Chr07_35477234_35532048	0.0	1.707955	2.602696	4.8928650000000005
Chr07_36723571_36725562	0.344169	0.109179	0.040722	0.060066999999999995
Chr07_39050929_39057012	0.020276	0.028829	0.0	0.0
Chr07_4174021_4175523	0.0	0.220198	0.095001	0.062067
Chr07_4216731_4224186	0.0	0.276047	0.154917	0.076172
Chr07_4267797_4268205	0.0	2.500759	1.098592	1.395226
Chr07_4302776_4309255	0.0	0.326406	0.069749	0.118352
Chr07_47929696_47931535	0.015444999999999999	0.004757	0.011399	0.004635
Chr07_48266104_48288595	0.0	0.086892	0.020002000000000002	0.048514
Chr07_48371790_48417308	0.015246000000000001	0.232227	0.10846199999999999	0.19834000000000002
Chr07_54046395_54049908	0.008981	0.216406	0.075201	0.051166
Chr07_5561084_5568809	0.0	0.065458	0.014553	0.027908999999999996
Chr07_56816124_56823334	0.0518	0.036102999999999996	0.026154000000000004	0.00927
Chr07_57467134_57478320	0.0	0.181881	0.046251	0.036860000000000004
Chr07_59218822_59235084	0.006804000000000001	0.08747	0.08113300000000001	0.04188
Chr07_59218822_59249764	0.0	0.09901599999999999	0.031356	0.027857999999999997
Chr07_60551900_60558269	0.011340000000000001	0.21893600000000002	0.07939600000000001	0.13479100000000002
Chr07_61199248_61296019	0.111009	1.197758	0.321472	0.355854
Chr07_61242972_61296019	0.104342	0.9385959999999999	0.343514	0.247406
Chr07_63436632_63447102	0.089413	0.250172	0.24670799999999998	0.185255
Chr07_65935765_65977597	0.062078999999999995	0.11170899999999999	0.148555	0.05335
Chr07_76414473_76415599	0.073515	0.090192	0.043891	0.022923
Chr07_78844713_78845999	0.037437	0.048506	0.008572	0.0
Chr07_78919120_78922767	0.004536	0.012223000000000001	0.026496	0.0
Chr07_80469775_80482983	0.0	0.113977	0.034213	0.05581799999999999
Chr07_84134001_84147684	0.049010000000000005	0.043677999999999995	0.006026	0.006802
Chr07_85433213_85452842	0.013425999999999999	0.024390000000000002	0.049093	0.055867999999999994
Chr07_85446229_85452842	0.060111000000000005	0.18723299999999998	0.166533	0.041512
Chr07_86387061_86390948	0.0	0.014794	0.0	0.029992
Chr07_86387061_86413156	0.015462	0.031718	0.068615	0.069521
Chr07_89693469_89694186	0.059765	0.039005	0.017084000000000002	0.0047020000000000005
Chr07_89701636_89728083	0.010988	0.0	0.005715	0.0
Chr07_91237131_91288827	0.0	0.043680000000000004	0.049062	0.057767
Chr07_93364322_93374732	0.0	0.123874	0.045909	0.025356999999999998
Chr07_95086666_95087001	0.015694	0.194037	0.08074500000000001	0.048313
Chr07_95716242_95758101	0.028655	0.0	0.017612	0.029775
Chr07_95830899_95842021	0.066728	0.070007	0.017456	0.039211
Chr07_95837296_95842021	0.07322000000000001	0.12333699999999999	0.038237	0.044013
Chr07_96610272_96633342	0.033316000000000005	0.0	0.0	0.011436
Chr07_97375124_97377963	0.046742	0.34172399999999997	0.23328600000000002	0.11778399999999999
Chr07_97375124_97392874	0.028456	0.36234	0.195672	0.073871
Chr07_97649092_97651052	0.047077	0.043802999999999995	0.037117000000000004	0.0
Chr07_98249376_98251634	0.0	0.024031	0.015066	0.025657999999999997
Chr07_98252955_98255299	0.013472	0.043858999999999995	0.026185000000000003	0.0
Chr08_103821701_103827202	0.053007000000000006	0.031498000000000005	0.026496	0.034526
Chr08_115366834_115376634	0.0	0.128603	0.080479	0.092677
Chr08_115373299_115376634	0.0	0.344459	0.243477	0.38672399999999996
Chr08_115962710_115977373	0.073192	0.793092	0.249146	0.35380300000000003
Chr08_11713223_11761156	0.02912	0.034235	0.026093	0.0
Chr08_117659359_117669557	0.028842000000000003	0.314261	0.12126500000000001	0.088126
Chr08_117809709_117824540	0.008641	0.12458699999999999	0.12552	0.048563999999999996
Chr08_118267845_118291983	0.0	0.123722	0.043518	0.034944
Chr08_118273370_118291983	0.05794	2.120372	0.8076770000000001	0.640037
Chr08_121697598_121713972	0.013392	0.063713	0.0	0.0
Chr08_133537058_133555553	0.0	0.31595500000000004	0.053459000000000007	0.08107400000000001
Chr08_133538651_133555553	0.0	0.10864000000000001	0.031325	0.04628
Chr08_133546769_133555553	0.00432	0.381314	0.096822	0.071855
Chr08_133608977_133616275	0.0	0.23976	0.05192000000000001	0.06453500000000001
Chr08_133860236_133870981	0.0	0.053897	0.028995999999999997	0.0
Chr08_134151856_134156872	0.039734	0.021847	0.0	0.0
Chr08_134205463_134227525	0.039921	0.01687	0.0	0.0
Chr08_137613304_137619925	0.004445	0.029093	0.023452	0.0
Chr08_137907029_137913935	0.042405	0.186004	0.022813999999999997	0.057767
Chr08_138698753_138701503	0.004536	0.1998	0.06976399999999999	0.08059
Chr08_139877592_139902897	0.070646	0.740206	0.261416	0.17852
Chr08_15198920_15200822	0.0	0.232767	0.072108	0.085759
Chr08_15357160_15363180	0.064545	0.108974	0.034227999999999995	0.034710000000000005
Chr08_16180452_16186784	0.020196000000000002	0.535917	0.308257	0.246602
Chr08_1703929_1711045	0.12055199999999999	0.39323400000000003	0.068319	0.150093
Chr08_1819603_1844417	0.0	0.187315	0.05128099999999999	0.031941000000000004
Chr08_20846343_20878523	0.164453	1.609406	1.082867	0.706496
Chr08_20859963_20878523	0.00889	0.384919	0.159985	0.140773
Chr08_21589714_21612832	0.059976	0.055475	0.028794	0.025391
Chr08_21865399_21874840	0.0	0.121156	0.043112	0.020555
Chr08_22375486_22380572	0.0	0.147578	0.113203	0.020656
Chr08_22499250_22503449	0.053347000000000006	0.063354	0.020579	0.013753999999999999
Chr08_27211064_27213664	0.013472	0.0	0.008572	0.004534000000000001
Chr08_27230303_27261524	0.027034	0.019563999999999998	0.008526	0.0
Chr08_30814100_30817996	0.0	0.031803	0.008526	0.020555
Chr08_41107578_41109317	0.017468	0.308259	0.072499	0.069638
Chr08_41107578_41125290	0.071366	1.460754	0.328926	0.354833
Chr08_43322535_43338514	0.0	0.028912	0.037507	0.027457
Chr08_43322535_43360726	0.031309	0.185185	0.122011	0.09896100000000001
Chr08_43322535_43386440	0.011016	0.0	0.01143	0.0
Chr08_49633206_49660217	0.037852	0.550994	0.260967	0.105528
Chr08_56193008_56211049	0.048857	0.021488	0.006026	0.011587
Chr08_56552112_56567910	0.024721	0.009595999999999999	0.0	0.020656
Chr08_56655509_56656337	0.080223	0.172575	0.040691000000000005	0.050815
Chr08_69622240_69626688	0.0	0.362848	0.0	0.312654
Chr08_70736598_70743519	0.53967	0.562499	0.566616	0.577701
Chr08_70741883_70743519	0.07525499999999999	0.02186	0.028935000000000002	0.039094
Chr08_71012313_71017161	0.0	0.743112	0.248912	0.305272
Chr08_71012313_71018900	0.0	0.29488000000000003	0.106853	0.195243
Chr08_71012313_71020074	0.0	0.762875	0.306189	0.41423699999999997
Chr08_71021523_71023766	0.0	0.700162	0.28880900000000004	0.34186500000000003
Chr08_71078825_71082407	0.0	0.06261	0.041033999999999994	0.027691000000000004
Chr08_71078825_71090128	0.0	0.11419800000000001	0.16580999999999999	0.085374
Chr08_71080336_71084796	0.0	1.084401	0.42518599999999995	0.249121
Chr08_71418686_71512101	0.042819	0.036295999999999995	0.590955	1.649189
Chr08_71559017_71559914	0.0	0.024349000000000003	0.005684000000000001	0.025307
Chr08_71559017_71589737	0.0	0.20936799999999997	0.08646000000000001	0.069387
Chr08_71559017_71632364	0.0	0.07985	0.063957	0.046297000000000005
Chr08_72535681_72538551	0.0	0.033986	0.020439	0.023374000000000002
Chr08_73010185_73015011	0.08264400000000001	0.472163	0.083383	0.025356999999999998
Chr08_74070319_74074200	0.06691	0.153077	0.034619	0.085325
Chr08_74627540_74632046	0.033469	0.32222399999999995	0.161957	0.11483099999999999
Chr08_77652137_77679142	0.017622	0.004757	0.005715	0.0
Chr08_84142040_84143093	0.028842000000000003	0.004757	0.0	0.004635
Chr08_84469002_84469579	0.14215899999999998	1.108539	0.341587	0.25891
Chr08_84779323_84779718	0.039994999999999996	0.239844	0.048797	0.057549
Chr08_85796271_85798673	0.031002	0.0	0.0	0.0
Chr08_87802538_87815783	0.079808	0.009514	0.0	0.0047020000000000005
Chr08_88702038_88703585	0.042047	0.004978	0.0	0.0
Chr08_89060362_89088138	0.024335	0.036406	0.006026	0.0
Chr08_89359872_89392735	0.006668	0.247075	0.104725	0.060267999999999995
Chr08_98242246_98249632	0.0	0.28938400000000003	0.04572	0.013904
Chr08_98373397_98395063	0.0	0.063023	0.054902	0.032326
Chr08_98394940_98414415	0.0	0.106056	0.014287000000000001	0.05355
Chr08_98411085_98414415	0.0	0.055970000000000006	0.037663	0.037027
Chr08_98411085_98446659	0.0	0.0074659999999999995	0.051266	0.08570900000000001
Chr08_98428798_98446659	0.0	0.064961	0.19376400000000002	0.117968
Chr08_98434223_98446659	0.0	0.031745999999999996	0.049203	0.048563999999999996
Chr09_10030986_10046260	0.028406	1.8612279999999999	1.610165	1.086943
Chr09_102928871_102935963	0.048612999999999996	0.333794	0.191466	0.21926199999999998
Chr09_105808546_105819962	0.0	0.33920700000000004	0.061286	0.07899099999999999
Chr09_109132367_109141681	0.028979	0.30292600000000003	0.10371400000000001	0.131187
Chr09_109132367_109193076	0.009072	0.031331	0.043658999999999996	0.0
Chr09_109155145_109193076	0.055598	0.072578	0.092611	0.048764999999999996
Chr09_109163680_109193076	0.12019500000000001	0.183723	0.299619	0.159045
Chr09_109165747_109193076	0.158166	0.26912600000000003	0.274351	0.194391
Chr09_109379675_109381891	0.00648	0.05815599999999999	0.0	0.036927
Chr09_110087896_110112039	0.151299	0.138848	0.08930199999999999	0.057683000000000005
Chr09_110087896_110158133	0.09722	0.02428	0.040893	0.011336
Chr09_116505101_116511736	0.08613	0.007259000000000001	0.014211000000000001	0.009403
Chr09_116510800_116511736	0.029211	0.0	0.0	0.0
Chr09_116529537_116538460	0.12198599999999998	0.0	0.0	0.0
Chr09_117475548_117490571	0.055519000000000006	0.019495	0.020625	0.0
Chr09_117715212_117716726	0.222847	0.057839999999999996	0.052091	0.032359
Chr09_125072334_125077449	0.084384	0.595958	0.309452	0.219764
Chr09_125072334_125098793	0.060049	0.325847	0.21326900000000001	0.083475
Chr09_125742234_125752925	0.004445	0.060701	0.042709	0.027641000000000002
Chr09_125750892_125756680	0.0	0.02428	0.017113999999999997	0.018305000000000002
Chr09_126099784_126107936	0.013517	0.046733	0.0	0.018806
Chr09_126300276_126301004	0.017837000000000002	0.019772	0.0	0.0
Chr09_126761252_126807052	0.07542599999999999	0.5927100000000001	0.167452	0.115851
Chr09_126800519_126807052	0.013517	0.186871	0.046547000000000005	0.025356999999999998
Chr09_129838326_129855475	0.0	0.038882	0.03134	0.013971
Chr09_131363257_131386887	0.0	0.242002	0.014256999999999999	0.025391
Chr09_132854062_132873591	0.037835	0.36614	0.173869	0.103913
Chr09_133375350_133400084	0.039921	0.011892	0.005715	0.006952
Chr09_133416931_133431162	0.008765	0.0	0.014241	0.009403
Chr09_133753630_133848763	0.040415	0.0074659999999999995	0.026093	0.004635
Chr09_134961058_134964794	0.0	0.0	0.017145	0.004635
Chr09_140208927_140230748	0.0	0.009514	0.02561	0.050731
Chr09_16522266_16542844	0.00648	0.055515999999999996	0.008526	0.090527
Chr09_16530586_16537017	0.0	0.045576	0.017099	0.016037
Chr09_16536395_16537017	0.055922	0.142558	0.031652	0.036961
Chr09_17271933_17273563	0.0	0.07270399999999999	0.008572	0.009169
Chr09_18435140_18439998	0.0	0.118924	0.017099	0.046398
Chr09_22414179_22437435	0.00432	0.091331	0.0	0.037278
Chr09_23271876_23286452	0.062140999999999995	0.357174	0.543329	0.624008
Chr09_23700528_23704503	0.18499000000000002	0.06562	0.023327	0.020773
Chr09_2529470_2539616	0.0	0.080265	0.022783	0.036693
Chr09_31155471_31162291	0.028932999999999997	0.138545	0.005715	0.027725
Chr09_33373916_33420108	0.05352899999999999	0.514616	0.13243	0.128969
Chr09_33496203_33504556	0.042371	0.053027	0.07523099999999999	0.045963
Chr09_33510001_33515020	0.11098599999999999	0.126614	0.07588500000000001	0.066785
Chr09_33536908_33540037	0.044241	0.041245	0.031652	0.034575999999999996
Chr09_38770634_38831263	0.044412	0.033792	1.732491	0.004534000000000001
Chr09_40198606_40202893	0.0	0.03664	0.029323000000000002	0.064669
Chr09_45493560_45496209	0.0	0.37746999999999997	0.192656	0.130073
Chr09_46149144_46149865	0.0	0.05839199999999999	0.062962	0.083592
Chr09_46526821_46537054	0.0	0.043431	0.0	0.009236
Chr09_47585747_47596458	0.0	0.09898799999999999	0.06988899999999999	0.041529
Chr09_49973631_49975568	0.03725	0.0439	0.029448000000000002	0.030075
Chr09_53957225_53971274	0.0	0.191741	0.040365	0.027641000000000002
Chr09_53971179_54037551	0.0	0.125426	0.037538	0.027691000000000004
Chr09_54009268_54037551	0.0	0.157975	0.069874	0.039211
Chr09_60430146_60496454	0.0	0.063672	0.039882	0.034677
Chr09_63888831_63908875	0.004445	0.06300800000000001	0.039913	0.044297
Chr09_66539763_66565923	0.0	0.0074659999999999995	0.023422	0.03036
Chr09_66549546_66558135	0.037574	0.041384	0.01143	0.006802
Chr09_66642968_66649228	0.0	0.101423	0.028544	0.034727
Chr09_71065077_71065262	0.0	0.12122100000000001	0.038005000000000004	0.023006
Chr09_73629528_73630300	0.053142999999999996	0.070684	0.037709	0.014105000000000001
Chr09_74176738_74188106	0.019906999999999998	0.004757	0.04383	0.046331
Chr09_8107518_8113176	0.013147999999999998	0.201086	0.09268799999999999	0.108732
Chr09_8107518_8117610	0.113283	2.560674	1.074989	1.136275
Chr09_81747706_81748778	0.026818	0.316456	0.087113	0.06441799999999999
Chr09_81747706_81763715	0.00648	0.088158	0.0	0.027206
Chr09_81875672_81886647	0.0	0.087247	0.028839999999999998	0.025291
Chr09_9089267_9089937	0.068984	0.026369	0.0	0.0
Chr09_90951665_90967965	0.057946000000000004	0.604406	0.304233	0.21984800000000002
Chr09_92664524_92666467	0.386613	0.308274	0.203097	0.23883800000000002
Chr09_92665869_92666467	0.022407	0.004978	0.0	0.0
Chr09_93534322_93535906	0.013472	0.0	0.005684000000000001	0.004635
Chr09_93599512_93601350	0.053512	0.062941	0.043282999999999995	0.069387
Chr09_95075653_95110016	0.0	0.092199	0.049263999999999995	0.039362
Chr09_97772074_97773419	0.06615	0.022122	0.006026	0.009336
Chr10_12010782_12017302	0.0	0.362309	0.194602	0.102047
Chr10_12165178_12166260	0.0	0.277481	0.005684000000000001	0.0047020000000000005
Chr10_14474_14833	0.0	0.031745999999999996	0.008572	0.020722
Chr10_15720421_15721558	0.0	0.143401	0.014553	0.025691000000000002
Chr10_16177546_16182624	0.0	0.065402	0.061377999999999995	0.057533
Chr10_16191597_16193464	0.0	0.099622	0.026154000000000004	0.029892000000000002
Chr10_16363_16990	0.028962	0.093235	0.0	0.016037
Chr10_1913538_1919786	0.8951469999999999	1.2219959999999999	1.079966	0.0
Chr10_20827319_20840251	0.0	0.125593	0.035163	0.057715999999999996
Chr10_20961970_20996575	0.046986	0.004839	0.0	0.0
Chr10_20969083_20996575	0.066972	0.009817	0.005715	0.0
Chr10_22060466_22087742	0.0	0.12343499999999999	0.005684000000000001	0.039377999999999996
Chr10_22670141_22673756	0.153476	0.009514	0.005715	0.0
Chr10_22671725_22673756	0.026943	0.0	0.0	0.0
Chr10_33762189_33772386	0.0	0.266849	0.15096099999999998	0.062452
Chr10_33762189_33787163	0.0	0.090026	0.029307999999999997	0.013871000000000001
Chr10_33786987_33844887	0.0	0.142708	0.665921	0.786686
Chr10_33794237_33815106	0.004445	0.202681	0.143816	0.043913
Chr10_34281541_34315347	0.38714699999999996	5.391487000000001	2.4380830000000002	1.503248
Chr10_34546601_34557712	0.060117	0.119119	0.028995999999999997	0.023023
Chr10_34996942_35005772	0.013211	0.157616	0.08694199999999999	0.057884000000000005
Chr10_37919194_37950701	0.0	0.9882860000000001	0.0	0.329071
Chr10_39638817_39683690	0.0	0.080073	0.066082	0.03236
Chr10_39752709_39756855	0.0	0.26657	0.121342	0.060252
Chr10_39752709_39765278	0.019906999999999998	1.713428	0.657172	0.34670100000000004
Chr10_39956443_39981513	0.033264999999999996	0.026715	0.0	0.004534000000000001
Chr10_44021920_44023990	0.0	0.15719	0.04052	0.043795999999999995
Chr10_44106330_44112944	0.009072	0.27620100000000003	0.10995799999999999	0.05775
Chr10_46687555_46712915	0.0	0.17691600000000002	0.16792200000000002	0.072122
Chr10_46727592_46739239	0.0	0.079945	0.092874	0.044397000000000006
Chr10_46803012_46813745	0.073719	0.8332379999999999	0.28796900000000003	0.213765
Chr10_47461622_47473846	0.015371000000000001	0.12607100000000002	0.064174	0.009336
Chr10_50121653_50166888	0.0	0.041204000000000005	0.035177999999999994	0.034928
Chr10_50166736_50177028	0.0	0.043308	0.06612799999999999	0.062385
Chr10_50761217_50794597	0.126493	1.211825	0.403723	0.26469000000000004
Chr10_51001706_51035324	0.0	0.029008999999999997	0.05561699999999999	0.014105000000000001
Chr10_53362294_53363531	0.015524000000000001	0.063162	0.009040000000000001	0.041713
Chr10_53378097_53378498	0.111338	0.078079	0.029136000000000002	0.044297
Chr10_55203503_55208964	0.04918	0.663551	0.287721	0.138623
Chr10_56001317_56001808	0.069121	0.04856	0.019956	0.0047020000000000005
Chr10_57501680_57515799	0.00648	0.22513200000000003	0.225541	0.125137
Chr10_57648307_57658438	0.026943	0.097313	0.005715	0.027675
Chr10_59009139_59060429	0.031525	0.031372000000000004	0.0	0.009236
Chr10_59057202_59060429	0.035521	0.11949100000000001	0.0	0.025207
Chr10_61821398_61830599	0.03555	0.095213	0.005715	0.023073
Chr10_61821398_61834204	0.048811	0.07270399999999999	0.014256999999999999	0.018387999999999998
Chr10_61841725_61864145	0.313257	0.5582699999999999	0.209573	0.203727
Chr10_61852304_61864145	0.057740999999999994	0.08711100000000001	0.0	0.018137
Chr10_62251864_62267849	0.046657	0.053538	0.0	0.00927
Chr10_62251864_62267949	0.43701999999999996	0.775315	0.190748	0.16226500000000002
Chr10_63076051_63104394	0.028797000000000003	0.027169	0.005715	0.0
Chr10_6550689_6551653	0.038238	0.077335	0.04622	0.004635
Chr10_6561625_6564350	0.017746	0.14115899999999998	0.040645999999999995	0.074072
Chr10_70511852_70515816	0.015524000000000001	0.0	0.0	0.020606
Chr10_71268108_71269796	0.011124	0.062528	0.0	0.0047020000000000005
Chr10_71425687_71427450	0.037761	0.007135	0.011741	0.004534000000000001
Chr10_71634365_71645283	0.013517	0.029147000000000003	0.005684000000000001	0.037145
Chr10_71649637_71659985	0.011249	0.11158399999999999	0.063722	0.048481
Chr10_71673526_71683181	0.140396	0.195348	0.225819	0.18723800000000002
Chr10_71673526_71700050	0.22214899999999999	0.13633299999999998	0.156318	0.113434
Chr10_71924540_71931190	0.064778	0.114126	0.034789999999999995	0.066802
Chr10_72830962_72838696	0.026569	0.0	0.008572	0.0
Chr10_73318405_73336987	0.0	0.033642	0.023483	0.032042
Chr10_73318405_73340619	0.0	0.048601	0.094613	0.041311
Chr10_75688817_75690713	0.011113	0.130847	0.031807999999999996	0.043929
Chr10_75878857_75880339	0.0	0.410652	0.14646900000000002	0.140673
Chr10_75879157_75880339	0.195671	2.710266	1.985409	1.446129
Chr10_75910144_75913576	0.004536	0.176959	0.088352	0.11788399999999999
Chr10_79176813_79195182	0.02895	0.261707	0.07492	0.067036
Chr10_79176813_79205096	0.0	0.07535499999999999	0.006026	0.016288
Chr10_79750648_79751650	0.018008	0.7964829999999999	0.27623200000000003	0.229368
Chr10_9673831_9696380	0.095735	0.525054	0.11323599999999999	0.148111
Chr11_11019668_11027351	0.162826	0.616974	0.563307	0.24402600000000002
Chr11_1141966_1143058	0.15315299999999998	0.0	0.0	0.0
Chr11_12201402_12245406	0.126987	0.329336	0.07473400000000001	0.145208
Chr11_12222375_12278556	0.037607999999999996	0.029037	0.037552999999999996	0.02529
Chr11_12275090_12278556	0.086033	0.060809	0.06352100000000001	0.032510000000000004
Chr11_12275090_12285784	0.064131	0.019703000000000002	0.005715	0.0
Chr11_12275090_12291797	0.048902	0.019772	0.0	0.023274
Chr11_12275090_12300096	0.077677	0.007259000000000001	0.01143	0.009336
Chr11_12285086_12300096	0.033129	0.0074659999999999995	0.017566	0.006802
Chr11_12464386_12465127	0.06663200000000001	0.06804199999999999	0.006026	0.02304
Chr11_15344825_15350790	0.012961000000000002	0.016937	0.0	0.0
Chr11_16633418_16634541	0.082491	0.019563999999999998	0.0	0.0
Chr11_1781440_1784036	0.071094	0.097481	0.051639	0.08570900000000001
Chr11_22877583_22899081	0.055303	0.524702	0.093155	0.15953
Chr11_24635785_24644297	0.0	0.191518	0.08315299999999999	0.062903
Chr11_25123977_25135223	0.044395	0.217042	0.026139	0.050547
Chr11_25906891_25912394	0.220958	0.332744	0.04872	0.13150499999999998
Chr11_26031533_26052711	0.004445	0.021971	0.019895	0.0
Chr11_2628220_2629833	0.113113	0.223308	0.045955	0.06251799999999999
Chr11_28097453_28120959	0.0	0.10241600000000001	0.022829	0.031992
Chr11_28120886_28152319	0.068718	0.203466	0.0	0.023023
Chr11_28823280_28824215	0.040233	0.0	0.005715	0.0047020000000000005
Chr11_29171746_29198981	0.039967	0.48248500000000005	0.222244	0.115099
Chr11_29183690_29198981	0.0	0.091853	0.026465	0.048464
Chr11_29765612_29771286	0.033531	0.058033	0.029198	0.0
Chr11_34579623_34579988	0.064455	0.0	0.006026	0.0
Chr11_4429771_4437719	0.0	0.206812	0.119776	0.05781699999999999
Chr11_4445554_4455476	0.006804000000000001	0.305677	0.177503	0.110497
Chr11_4643518_4643948	0.0	0.098949	0.034696	0.027541000000000003
Chr11_4643518_4687351	0.06686399999999999	1.2357200000000002	0.17666300000000001	0.18770599999999998
Chr11_50455535_50541934	0.015649	0.202068	0.126605	0.076339
Chr11_50504248_50541934	0.030741	0.169688	0.160141	0.051032
Chr11_52240171_52246948	0.015433	0.043182	0.0	0.016037
Chr11_55882233_55882334	0.008981	0.0	0.025578999999999998	0.006802
Chr11_56028794_56032206	0.064721	1.3174540000000001	0.442053	0.47562
Chr11_56028794_56037997	0.078204	2.8405869999999998	1.526255	1.19221
Chr11_56028794_56044515	0.004536	0.367197	0.301298	0.20507399999999998
Chr11_56028794_56048891	0.024766	0.40563699999999997	0.235725	0.182921
Chr11_56028794_56052028	0.010926	0.312255	0.20603400000000002	0.096844
Chr11_56037904_56048891	0.026670999999999997	0.165924	0.0	0.06742000000000001
Chr11_6994653_6999362	0.01574	0.30149699999999996	0.100979	0.067722
Chr11_7001257_7015265	0.0	0.157588	0.048688999999999996	0.08314099999999999
Chr11_7153139_7181961	0.059686	0.068388	0.031854	0.020656
Chr11_7171337_7181961	0.056153999999999996	0.25311500000000003	0.21176199999999998	0.090628
Chr11_7202378_7206596	0.05341	0.053497	0.008572	0.027474000000000002
Chr11_73469919_73470694	0.257403	0.301073	0.081148	0.096861
Chr11_76002315_76016047	0.011204	0.195805	0.060975	0.110882
Chr11_76033061_76067275	0.004445	0.073089	0.060663	0.013871000000000001
Chr11_7619806_7628690	0.06193099999999999	0.06709	0.005684000000000001	0.013603
Chr11_76729156_76730764	0.035833	0.0	0.0	0.0
Chr11_81152042_81152325	0.046685000000000004	0.004978	0.0	0.004534000000000001
Chr11_82932722_82970009	0.0	0.05814299999999999	0.046422000000000005	0.018739
Chr11_82932722_82981452	0.0	0.13467300000000001	0.07285599999999999	0.027958999999999998
Chr11_82963694_82981452	0.0	0.09646	0.052292	0.022822
Chr11_9492371_9494613	0.0	0.108643	0.04274	0.018506
Chr11_9839884_9854924	0.057668	0.053001	0.009040000000000001	0.039377999999999996
Chr11_9854447_9854924	0.115579	0.265448	0.06015	0.09712799999999999
Chr12_10582695_10617499	0.026619999999999998	0.25719899999999996	0.057635000000000006	0.059917
Chr12_11821203_11856846	0.0	0.0	0.0	0.004534000000000001
Chr12_1424577_1425218	0.006804000000000001	0.145018	0.092517	0.062519
Chr12_15327650_15371282	0.055501999999999996	0.1017	0.25195500000000004	0.138122
Chr12_15371151_15382081	0.0	0.026659	0.031869	0.02099
Chr12_16681780_16720000	0.01566	0.031595	0.0	0.0047020000000000005
Chr12_18397123_18397927	0.00889	0.07295	0.075076	0.07885700000000001
Chr12_21007643_21024830	0.055922	0.144145	0.008572	0.025474
Chr12_21007643_21039228	0.035351	0.041232	0.019972	0.004534000000000001
Chr12_21186043_21202762	0.022543999999999998	0.065692	0.0	0.011436
Chr12_22739009_22740998	0.026851999999999997	0.007135	0.0	0.0
Chr12_24088630_24104595	0.028825	0.053235000000000005	0.017145	0.004534000000000001
Chr12_24249907_24256251	0.049118	0.329708	0.17063599999999998	0.155079
Chr12_27226046_27254638	0.0	0.19858399999999998	0.054759	0.076373
Chr12_27312206_27315092	2.024206	0.0	0.0	0.0
Chr12_27312206_27323763	1.7236630000000002	0.162114	0.0	0.042314
Chr12_27312206_27337243	0.031122000000000004	0.0	0.0	0.0
Chr12_27312206_27340379	0.0	0.05413	0.0	0.057599000000000004
Chr12_27312206_27348924	2.691636	0.099776	0.0	0.069186
Chr12_27312212_27323763	0.04817	0.004839	0.0	0.0
Chr12_27312212_27331982	0.048982	0.0074659999999999995	0.0	0.0
Chr12_27312212_27340379	0.044565	0.0	0.0	0.0
Chr12_27312212_27348924	0.046986	0.0	0.0	0.0
Chr12_27314991_27329252	0.048397	0.0	0.0	0.0
Chr12_27337142_27348924	1.1741	0.053484000000000004	0.040255	0.048364
Chr12_27353284_27357916	0.053364	0.009734999999999999	0.0	0.0
Chr12_27998262_28002402	0.122781	0.155497	0.100967	0.118236
Chr12_28048634_28069283	0.019878	0.036406	0.0	0.00927
Chr12_28082367_28086865	0.185109	0.257887	0.132182	0.242654
Chr12_28082367_28107656	0.031354	0.004839	0.008526	0.016322
Chr12_28100174_28155621	0.019969	0.0	0.01143	0.0
Chr12_30807267_30853831	0.0	0.129128	0.07833899999999999	0.020923
Chr12_30845859_30853831	0.0	0.3362	0.23826	0.09026
Chr12_31796253_31823882	0.19621	0.19647	0.101758	0.106348
Chr12_32551425_32554892	0.004536	0.048809	0.043922	0.023257
Chr12_3458862_3478097	0.0	0.051023	0.028825	0.018539
Chr12_3474168_3478097	0.04228	0.563193	0.197413	0.240754
Chr12_35602425_35605267	0.0	0.11121400000000001	0.023296	0.029958
Chr12_35602425_35606295	0.0	0.220856	0.069562	0.023023
Chr12_40853263_40853381	1.127673	0.0	0.0	0.0
Chr12_42160240_42162931	0.020094	0.0	0.014241	0.025558
Chr12_4237912_4240069	0.048948	0.017062	0.011711	0.004635
Chr12_44328634_44336609	0.00889	0.063287	0.0	0.013704
Chr12_47059189_47062026	0.21600300000000003	0.04173	0.014599	0.009403
Chr12_48467152_48485307	0.0	0.6470899999999999	0.356511	0.535204
Chr12_48468550_48486979	0.193645	0.0	0.0	0.0
Chr12_48474181_48487671	0.0	0.0	1.205563	0.644113
Chr12_48587972_48592895	0.08480900000000001	0.084553	0.019956	0.043996
Chr12_48595782_48599010	0.044769	0.150868	0.008572	0.076389
Chr12_48641949_48684250	0.16031199999999998	0.089559	0.0	0.10608
Chr12_5009982_5022738	0.108832	0.166909	0.072997	0.071671
Chr12_52735137_52745435	0.046941000000000004	0.02186	0.006026	0.004534000000000001
Chr12_52955532_52968212	0.0	0.050939	0.058163	0.02324
Chr12_55637737_55645324	0.0	0.10678499999999999	0.046562	0.02324
Chr12_56004263_56093033	0.123698	0.009678	0.035224	0.047762
Chr12_6014140_6037875	0.06467	0.344543	0.277096	0.23895500000000003
Chr12_6014140_6064248	0.024732	0.021832	0.0	0.007051999999999999
Chr12_6014140_6083730	0.0	0.0	0.045643	0.027892
Chr12_6060022_6064248	0.06692100000000001	0.213709	0.288699	0.153976
Chr12_6060022_6072546	0.0	0.0	0.046064	0.004534000000000001
Chr12_6061278_6072546	0.0	0.038715	0.037614	0.023408
Chr12_6092419_6101282	0.02421	0.029008999999999997	0.023483	0.0
Chr12_61007740_61009484	0.0	0.05773	0.043097	0.032493
Chr12_6481490_6485518	0.11120799999999999	0.20203800000000002	0.08148999999999999	0.074055
Chr12_6535923_6536562	0.126453	0.082324	0.005684000000000001	0.009068999999999999
Chr12_6535923_6544653	0.051522000000000005	0.065305	0.025922000000000004	0.016138
Chr12_6535923_6554029	0.050813	0.034359	0.022783	0.011587
Chr12_6535923_6560705	0.06268	0.067493	0.026185000000000003	0.0047020000000000005
Chr12_6541810_6554029	0.15073699999999998	0.03147	0.020625	0.029925
Chr12_6541810_6560705	0.114094	0.065376	0.014211000000000001	0.04413
Chr12_6974079_7002516	0.07332799999999999	0.46995600000000004	0.259182	0.139042
Chr12_6986673_7002516	0.026569	0.336428	0.141592	0.08755800000000001
Chr12_7000916_7002516	0.00432	0.299037	0.127493	0.071838
Chr13_101257566_101258125	0.0	0.17003	0.026606	0.03466
Chr13_101290645_101300295	0.0	0.080224	0.064376	0.050748
Chr13_101669786_101691624	0.037806	0.014435	0.005684000000000001	0.0
Chr13_10234909_10243150	0.02023	0.024239	0.005715	0.0
Chr13_10234909_10274147	0.02895	0.077528	0.0	0.02299
Chr13_10239822_10246104	0.275456	0.41033000000000003	0.246552	0.192107
Chr13_102467284_102479788	0.0	0.42018500000000003	0.153662	0.22014899999999998
Chr13_102470212_102478285	0.0	0.5138159999999999	0.106773	0.091691
Chr13_102470212_102479788	0.0	3.237216	1.250648	1.283483
Chr13_102470212_102491735	0.0	0.11356400000000001	0.025968	0.036944
Chr13_102470212_102498161	0.0	0.387726	0.093124	0.099161
Chr13_102490154_102498161	0.0	0.065941	0.055663	0.025508000000000003
Chr13_102744260_102753420	0.0	0.220138	0.075977	0.046113
Chr13_103965370_103965570	0.032726	0.012112999999999999	0.005715	0.004534000000000001
Chr13_10429524_10429861	0.044536	0.004839	0.008572	0.011436
Chr13_105669263_105669434	0.0	0.034097	0.043906	0.045795999999999996
Chr13_110325473_110341942	0.109649	0.092158	0.066705	0.067036
Chr13_110953548_110983363	0.064829	0.070518	0.011711	0.027775
Chr13_110994124_111031107	0.051379999999999995	0.05815599999999999	0.014724000000000001	0.02304
Chr13_111639228_111640045	0.0	0.029077999999999996	0.011369	0.025558
Chr13_111996329_112001406	0.0	0.08249	0.078275	0.03461
Chr13_112476399_112488858	0.051431	0.111391	0.011399	0.039379000000000004
Chr13_112533350_112537599	0.013472	0.046251	0.008572	0.0
Chr13_112856855_112875861	0.017730000000000003	0.048119	0.022813999999999997	0.0
Chr13_113016848_113038677	0.188137	1.849735	0.651332	0.30662
Chr13_113525036_113525569	0.021914	0.014933000000000002	0.0	0.0047020000000000005
Chr13_113904848_113948236	0.0	0.137457	0.075387	0.041562
Chr13_113922653_113948236	0.0	0.312064	0.136283	0.090126
Chr13_113946119_113948236	0.0	0.45608999999999994	0.16295199999999999	0.060619000000000006
Chr13_115606140_115609412	0.011124	0.232434	0.055058	0.034794
Chr13_119129735_119141267	0.084736	0.155514	0.032025	0.05058
Chr13_12610744_12611230	0.00889	0.20650700000000002	0.060679	0.043578
Chr13_126149254_126150599	0.500316	0.521513	0.21848299999999998	0.21074600000000002
Chr13_126189693_126191041	0.00889	0.408045	0.12628	0.140456
Chr13_126189693_126223532	0.0	0.34189	0.043036000000000005	0.165569
Chr13_12656906_12657860	0.0	0.12166600000000001	0.101385	0.035061
Chr13_126811720_126814276	0.0	0.12098900000000001	0.24295100000000003	0.065086
Chr13_126811720_126850038	0.046877999999999996	1.342117	0.929449	0.523571
Chr13_126811720_126850641	0.0	0.116077	0.095515	0.053048000000000005
Chr13_126831531_126850038	0.0	0.061032	0.061627999999999995	0.03476
Chr13_126832355_126850038	0.118506	3.9815379999999996	3.9923669999999998	1.5136100000000001
Chr13_126832355_126850641	0.0	0.602797	0.267006	0.178235
Chr13_126837639_126850038	0.024721	0.5073880000000001	0.274974	0.21309699999999998
Chr13_12812644_12829260	0.0	0.10363699999999999	0.014241	0.023374000000000002
Chr13_132164238_132184644	0.004445	0.11829300000000001	0.073199	0.062585
Chr13_146311647_146312307	0.044150999999999996	0.004978	0.005684000000000001	0.0
Chr13_153226350_153265853	0.147161	0.203672	0.113982	0.094226
Chr13_153226350_153311960	0.10279500000000001	0.038882	0.026807	0.011436
Chr13_16282681_16289820	0.062158000000000005	0.11845699999999999	0.029323000000000002	0.053565999999999996
Chr13_16849956_16853113	0.01782	0.02186	0.0	0.0
Chr13_169351797_169415970	2.530165	0.17494300000000002	0.0	0.8068270000000001
Chr13_17207927_17208194	0.084622	0.089448	0.022768	0.043829
Chr13_17222303_17225946	0.033225	0.034235	0.0	0.007051999999999999
Chr13_17238049_17243345	0.013425999999999999	0.019028	0.0	0.0
Chr13_179900839_179909050	0.0	0.004839	0.019941	0.031941000000000004
Chr13_179903520_179911669	0.006804000000000001	0.038964	0.037739999999999996	0.052698
Chr13_180594582_180621458	0.017730000000000003	0.03385	0.0768	0.02309
Chr13_180597519_180621458	0.162548	0.20111400000000001	0.177099	0.089826
Chr13_181182501_181207763	0.042541	0.33797699999999997	0.119092	0.13024000000000002
Chr13_181183940_181218699	0.015337	0.019359	0.008526	0.0
Chr13_181944033_181946060	0.028932999999999997	0.004978	0.0	0.004635
Chr13_184808515_184809456	0.059896000000000005	0.041522	0.006026	0.020555
Chr13_188539138_188539513	0.158822	0.0	0.005684000000000001	0.0
Chr13_188650608_188651323	0.0	0.284096	0.097361	0.081309
Chr13_228475_229511	0.0	0.322213	0.06032100000000001	0.102298
Chr13_23944679_23949381	0.058252	0.007259000000000001	0.0	0.016222
Chr13_28511452_28518709	0.033424	0.372017	0.132368	0.096978
Chr13_30295122_30307830	0.033316000000000005	0.031608	0.011399	0.011587
Chr13_4355865_4359504	0.16638599999999998	0.126462	0.07122200000000001	0.048447000000000004
Chr13_43912003_43913833	0.019816	0.02446	0.0	0.009236
Chr13_46154665_46165821	0.167328	0.004757	0.0	0.0
Chr13_46154665_46178093	0.044548000000000004	0.0	0.0	0.0
Chr13_46374878_46382501	0.0	0.04856	0.011399	0.004534000000000001
Chr13_48146150_48147848	0.039626	0.031677	0.0	0.006802
Chr13_48514433_48516059	0.07123600000000001	0.02193	0.0	0.0047020000000000005
Chr13_51664314_51672703	0.020184999999999998	0.048629	0.008526	0.0
Chr13_52653182_52713934	0.0	0.168871	0.45975299999999997	0.265638
Chr13_52717722_52718496	0.0	0.178799	0.017456	0.062669
Chr13_53107105_53112330	0.004445	0.06768500000000001	0.0	0.0047020000000000005
Chr13_53391484_53428936	0.199629	0.30144099999999996	0.43955500000000003	0.337398
Chr13_54850041_54856348	0.026619999999999998	0.033904000000000004	0.014211000000000001	0.007051999999999999
Chr13_55003824_55067505	0.15903399999999998	0.734449	0.10786099999999998	0.19278499999999998
Chr13_60070249_60087893	0.029075	0.019191999999999997	0.014553	0.004534000000000001
Chr13_60070249_60099009	0.033407	0.004839	0.017084000000000002	0.004635
Chr13_60706921_60715757	0.022237	0.068345	0.026496	0.0
Chr13_618153_635677	0.0	0.102539	0.040691000000000005	0.034827
Chr13_6575302_6576798	0.046662999999999996	0.011975	0.026029000000000004	0.01587
Chr13_67354140_67355382	0.0	0.129089	0.102039	0.038977
Chr13_67357897_67377692	0.0	0.394648	0.46921999999999997	0.258818
Chr13_67379126_67387509	0.0	0.10740799999999999	0.06944	0.057934000000000006
Chr13_67382409_67387509	0.0	0.102292	0.040707	0.05996699999999999
Chr13_68040472_68069553	0.098695	0.25632699999999997	0.080387	0.154076
Chr13_69331797_69341500	0.00889	0.10222300000000001	0.0	0.015971
Chr13_70616611_70654615	0.0	0.017062	0.03465	0.004635
Chr13_7202646_7225593	0.0	0.105097	0.110116	0.011336
Chr13_75886415_75969576	0.084491	0.156828	0.22154200000000002	0.053283000000000004
Chr13_7622540_7653595	0.008856000000000001	0.070241	0.078666	0.03461
Chr13_7626662_7653595	0.049345	0.265387	0.189323	0.101663
Chr13_7644063_7653595	0.085104	0.640872	0.421279	0.215196
Chr13_8247109_8294911	0.031525	0.091991	0.043533999999999996	0.0
Chr13_8255032_8277881	0.099777	0.179559	0.088975	0.08770900000000001
Chr13_86632258_86638860	0.0	0.019372	0.065926	0.043746
Chr13_86777964_86791314	0.08476399999999999	0.179199	0.067203	0.048531
Chr13_86777964_86804540	0.02446	0.0	0.017456	0.011336
Chr13_86777964_86815919	0.204017	0.084858	0.089705	0.101228
Chr13_86777964_86842481	0.040091	0.058528	0.008526	0.06942100000000001
Chr13_86791164_86815919	0.080041	0.021571	0.043363	0.055349
Chr13_86791164_86842481	0.008765	0.014271	0.0	0.032276
Chr13_86804294_86815919	0.204516	0.280789	0.13341	0.126502
Chr13_86835359_86842481	0.039694	0.060824	0.005684000000000001	0.009236
Chr13_86836296_86842481	0.696889	3.556897	0.329968	1.6662299999999999
Chr13_88727580_88746200	0.113453	0.254119	0.195845	0.057633000000000004
Chr13_88741695_88746200	0.153686	0.446187	0.10879100000000001	0.06287000000000001
Chr13_88784575_88811118	0.028905	0.036503	0.0	0.015971
Chr13_9373192_9382165	0.011340000000000001	0.155555	0.10654100000000001	0.048865
Chr13_98711348_98734424	0.057758000000000004	0.096926	0.023422	0.022923
Chr13_98873441_98889700	0.017730000000000003	0.106591	0.11474100000000001	0.110849
Chr13_98885382_98889700	0.024443	0.07985199999999999	0.078306	0.112831
Chr13_99006380_99013331	0.040137	0.48163999999999996	0.10935299999999999	0.131186
Chr13_99531418_99532398	0.037931	0.034056	0.014755	0.0
Chr13_99531418_99551463	0.020138999999999997	0.046154	0.0	0.009403
Chr14_101787913_101794200	0.030985000000000002	0.272681	0.127368	0.07610499999999999
Chr14_103592358_103599112	0.011204	0.10700599999999999	0.005715	0.027842000000000002
Chr14_103592358_103628217	0.162168	0.245946	0.155836	0.09929500000000001
Chr14_104062358_104147272	0.0	1.752048	0.297047	0.287235
Chr14_104135799_104147272	0.0	1.4271610000000001	0.15756199999999998	0.14394300000000002
Chr14_105872313_105893018	0.041605	0.111393	0.0	0.037612
Chr14_108871875_108873556	0.0	0.316808	0.07512200000000001	0.10397999999999999
Chr14_109009981_109011993	0.019952	0.0	0.0	0.004635
Chr14_109086258_109091278	0.0	0.157728	0.094751	0.045963
Chr14_109843813_109855780	0.0	0.12656199999999998	0.203272	0.02099
Chr14_112746957_112780847	0.110597	0.004839	0.009040000000000001	0.0
Chr14_113362657_113380470	0.42052799999999996	4.788203	5.339183	6.805774
Chr14_11639751_11660315	0.113924	0.026825	0.005684000000000001	0.009403
Chr14_11652228_11660315	0.021976	0.0	0.0	0.004534000000000001
Chr14_11660108_11660315	0.028593	0.038895	0.014599	0.004635
Chr14_11660108_11704284	0.024380000000000002	0.0	0.01143	0.0
Chr14_11678845_11704284	0.019691	0.0	0.0	0.0
Chr14_119492192_119496019	0.22814099999999998	0.35375	0.233692	0.200524
Chr14_119577556_119578500	0.006804000000000001	0.019441	0.037427999999999996	0.0
Chr14_120756086_120760994	0.0	0.12859	0.084411	0.053015
Chr14_120982040_120985676	0.026773	0.329924	0.164937	0.10621300000000002
Chr14_123885482_123894127	0.035124	0.027018	0.008572	0.020857
Chr14_125258331_125278793	0.0	0.085271	0.005715	0.034627
Chr14_129722138_129804031	0.039955000000000004	0.722377	0.37290700000000004	0.20606100000000002
Chr14_129750351_129804031	0.048868	0.697028	0.449243	0.21241
Chr14_129783657_129804031	0.028916000000000004	0.32968000000000003	0.200909	0.092778
Chr14_129787047_129804031	0.044224	0.329137	0.236087	0.161881
Chr14_130038336_130039647	0.042246	0.004978	0.005715	0.0047020000000000005
Chr14_131748669_131756961	0.04228	0.019274	0.011399	0.0
Chr14_132177917_132181521	0.0	0.024252000000000003	0.031652	0.030042000000000003
Chr14_132182099_132186209	0.0	0.06021900000000001	0.058801	0.048195999999999996
Chr14_132637875_132640389	0.07572100000000001	1.318519	0.615799	0.44649799999999995
Chr14_132665225_132670868	0.00432	0.123009	0.069578	0.051015
Chr14_134652537_134665988	0.042501	0.05789400000000001	0.0	0.020857
Chr14_140353741_140355292	0.0	0.050733	0.15296300000000002	0.134156
Chr14_18251903_18268937	0.07588500000000001	0.048409	0.005684000000000001	0.025508000000000003
Chr14_18251903_18277779	0.06446	0.014656	0.0	0.0
Chr14_18956851_18968133	0.029086	0.009514	0.0	0.023341
Chr14_19925712_19947453	0.004536	0.43128199999999994	0.2425	0.183087
Chr14_21583839_21588341	0.026728	0.012444	0.0	0.007051999999999999
Chr14_22954126_22963710	0.004536	0.267565	0.06740499999999999	0.073871
Chr14_24727751_24760271	0.0	0.04632	0.0	0.009236
Chr14_25995544_25998373	0.084747	0.19738	0.045566	0.060535000000000005
Chr14_2997882_3000726	0.13172799999999998	0.320356	0.07523099999999999	0.113417
Chr14_34525395_34536598	0.0	0.055777999999999994	0.009040000000000001	0.04608
Chr14_34850674_34869067	0.040335	0.0	0.005684000000000001	0.0
Chr14_38872467_38873175	0.051182	0.019772	0.0	0.0
Chr14_39070772_39073187	0.0	0.181601	0.068753	0.062285
Chr14_39143918_39144582	0.0	0.043831	0.008526	0.0047020000000000005
Chr14_39164972_39170296	0.037744	0.11653499999999999	0.023327	0.069052
Chr14_3923800_3930511	0.020321000000000002	0.021653	0.017737	0.009236
Chr14_41912046_41913507	0.159497	0.16913599999999998	0.049746	0.055148
Chr14_41912046_41931580	0.171075	0.133652	0.02311	0.043963
Chr14_41912046_41938885	0.126181	0.168248	0.049435	0.032477
Chr14_41930481_41931580	0.153857	0.130639	0.040893	0.03466
Chr14_41930481_41938885	0.11089600000000001	0.13017	0.073089	0.050998
Chr14_42930420_42931617	0.042053	0.038797000000000005	0.011741	0.023074
Chr14_47342240_47351646	0.010926	0.264719	0.17938199999999999	0.08499
Chr14_47348104_47351646	0.00889	0.676519	0.263653	0.295686
Chr14_47348104_47360714	0.0	0.12828699999999998	0.051562000000000004	0.023274
Chr14_52891611_52892805	0.0	0.080417	0.048843	0.03476
Chr14_61996195_61997739	0.029029000000000003	0.007259000000000001	0.0	0.0
Chr14_62224776_62235789	0.0	0.016855000000000002	0.037552999999999996	0.027658
Chr14_64265041_64269173	0.006668	0.11183199999999999	0.07478	0.030126
Chr14_71395453_71403133	0.011249	0.271662	0.07810399999999999	0.080472
Chr14_73539866_73546621	0.008765	0.333893	0.123576	0.105779
Chr14_73544473_73546621	0.033514999999999996	0.32258600000000004	0.109725	0.06948700000000001
Chr14_74007619_74014948	0.046714	0.026617000000000002	0.005684000000000001	0.016288999999999998
Chr14_7769451_7769958	0.10759200000000001	0.6397649999999999	0.115673	0.10822999999999999
Chr14_83277934_83281237	0.0	0.031705000000000004	0.060601999999999996	0.041512
Chr14_8460735_8474339	0.0	0.073227	0.019941	0.018639
Chr14_85833418_85836812	0.023977000000000002	0.17488599999999999	0.204602	0.19538699999999998
Chr14_8706610_8711755	0.020321000000000002	0.034083999999999996	0.017145	0.0
Chr14_88277384_88279313	0.006668	0.070656	0.005684000000000001	0.06317
Chr14_90028374_90034475	0.040415	0.182195	0.014211000000000001	0.073837
Chr14_90028374_90037704	0.017656	0.18967799999999999	0.09581100000000001	0.078974
Chr14_90124579_90137727	0.022237	0.306719	0.054730999999999995	0.114915
Chr14_9263882_9277104	0.00889	0.026838	0.0	0.004635
Chr14_96746892_96750576	0.0	0.14771700000000001	0.017113999999999997	0.039211
Chr14_97094731_97095071	0.006804000000000001	0.024390000000000002	0.046437	0.0
Chr14_97552461_97562490	0.0	0.087857	0.03215	0.011336
Chr15_101673600_101675184	0.054997000000000004	0.060853	0.014724000000000001	0.022822
Chr15_105753393_105754047	0.0	0.197691	0.031386000000000004	0.065053
Chr15_106162756_106172493	0.026602999999999998	0.14062	0.005684000000000001	0.058051
Chr15_106639220_106644084	0.0	0.068401	0.0	0.011654000000000001
Chr15_106676742_106687338	0.024641	0.14796600000000001	0.11251900000000001	0.041512
Chr15_107692551_107693830	0.167956	0.287481	0.0579	0.139459
Chr15_107798196_107811074	0.037977	0.33761599999999997	0.144156	0.06
Chr15_107798196_107838768	0.0	0.16664500000000002	0.04956	0.037078
Chr15_107979484_107995904	0.0	0.085505	0.063738	0.074507
Chr15_107979484_108030953	0.00889	0.055724	0.198448	0.09259400000000001
Chr15_108009353_108030953	0.010926	0.060881	0.077637	0.067353
Chr15_108154178_108154481	0.022038	0.01969	0.008526	0.0
Chr15_108264500_108302818	0.019952	0.0	0.014211000000000001	0.016205
Chr15_108430554_108445898	0.13276400000000002	0.034428	0.008526	0.036961
Chr15_108518521_108523889	0.091211	0.662045	0.299509	0.247522
Chr15_111010850_111013729	0.053251	0.48453	0.144562	0.11561700000000001
Chr15_112413804_112429425	0.015444999999999999	0.085035	0.0	0.0047020000000000005
Chr15_114471451_114507975	0.004445	0.0852	0.060461	0.009336
Chr15_114471451_114533637	0.017684000000000002	0.123173	0.135489	0.039044
Chr15_114471451_114560459	0.061614	0.410839	0.6538609999999999	0.21425999999999998
Chr15_114503744_114533637	0.040119999999999996	0.283429	0.18171099999999998	0.09009299999999999
Chr15_114503744_114560459	0.090989	0.288056	0.647867	0.289402
Chr15_114507778_114560459	0.0	0.017200999999999998	0.040847	0.014105000000000001
Chr15_114533496_114560459	0.150789	0.864532	0.881591	0.703901
Chr15_114987303_114993898	0.0	0.093676	0.11994300000000001	0.087641
Chr15_119454916_119461643	0.004445	0.17968199999999998	0.06348999999999999	0.058151
Chr15_120053313_120060412	0.017746	0.295373	0.284754	0.120235
Chr15_120101001_120144708	0.08701	0.091896	0.025983	0.025374
Chr15_120101001_120172980	0.026943	0.021694	0.0	0.02099
Chr15_120570504_120570627	0.20702600000000002	0.0	0.005715	0.0
Chr15_121759101_121761784	0.0	0.061171	0.008572	0.009068999999999999
Chr15_126481847_126499441	0.0	0.104351	0.054777	0.07562
Chr15_127953278_127972921	0.044656	0.121498	0.049356	0.009068999999999999
Chr15_130124934_130127004	0.031207	0.21850999999999998	0.159005	0.09459400000000001
Chr15_132607215_132653755	0.011249	0.031346	0.023593	0.0
Chr15_132634436_132653755	0.031207	0.232988	0.137125	0.07180399999999999
Chr15_134958023_134991193	0.0	0.058914999999999995	0.009040000000000001	0.044197
Chr15_134979093_134991193	0.0	0.038661	0.017113999999999997	0.025256999999999998
Chr15_137528982_137537891	0.10946800000000001	0.130057	0.06662799999999999	0.078456
Chr15_16010287_16016140	0.024227000000000002	0.0	0.0	0.016121
Chr15_16010287_16025505	0.037926	0.04144	0.019941	0.009403
Chr15_16073713_16086092	0.044331999999999996	0.058225	0.011711	0.0047020000000000005
Chr15_16400419_16427697	0.02421	0.0267	0.015066	0.0
Chr15_25222238_25299620	1.4518469999999999	0.16079300000000002	0.145318	0.11945
Chr15_25537906_25552485	0.015558	0.41234799999999994	0.096776	0.117065
Chr15_32019985_32060812	0.038100999999999996	0.024447	0.005684000000000001	0.0
Chr15_32024135_32060812	0.128744	0.014435	0.0	0.016071000000000002
Chr15_32075801_32147077	0.013300999999999999	0.024390000000000002	0.0	0.0
Chr15_32091371_32100097	0.020059999999999998	0.021832	0.0	0.006802
Chr15_32145916_32147077	0.022316	0.026797	0.029323000000000002	0.0
Chr15_34149541_34149941	0.036061	0.019331	0.005715	0.0
Chr15_3699761_3737333	0.086799	0.016814	0.008526	0.0
Chr15_3729489_3737333	0.026801	0.0	0.005715	0.0047020000000000005
Chr15_3734521_3737333	0.060367	0.004757	0.008572	0.013704
Chr15_4198970_4212638	0.057865999999999994	0.082436	0.025922000000000004	0.018489
Chr15_47627270_47642540	0.004536	0.146357	0.112397	0.10371300000000001
Chr15_48739047_48764032	0.05595	0.048519	0.014241	0.006802
Chr15_49079022_49080493	0.03094	0.026327999999999997	0.005715	0.0
Chr15_53288260_53291281	0.0	0.046569	0.008526	0.018472
Chr15_53288260_53327464	0.017871	0.0	0.0	0.0
Chr15_55229766_55237802	0.010988	0.1723	0.11848399999999999	0.097045
Chr15_55572130_55584996	0.004445	0.112345	0.081117	0.044095999999999996
Chr15_55572130_55590845	0.030752999999999996	0.48186599999999996	0.178244	0.11745
Chr15_55576898_55590845	0.013284	0.354661	0.095701	0.059867
Chr15_55584849_55590845	0.017792	0.286508	0.037382	0.034175
Chr15_61738719_61744682	0.0	0.021571	0.040395	0.029907999999999997
Chr15_61746768_61755658	0.019753	0.196247	0.136954	0.09647599999999999
Chr15_66087214_66104895	0.006668	0.25637	0.077872	0.07372100000000001
Chr15_66087214_66141239	0.0	0.218414	0.032336000000000004	0.027524
Chr15_66099298_66104895	0.004536	0.257515	0.046749	0.057666999999999996
Chr15_66099298_66122813	0.028842000000000003	0.542535	0.174318	0.15528
Chr15_66099298_66141239	0.0	0.237107	0.08343099999999999	0.046381
Chr15_66111291_66141239	0.0	0.18664	0.025671	0.006802
Chr15_67309404_67355080	0.008981	0.238143	0.09539	0.078322
Chr15_67531340_67539348	0.0	0.069979	0.008572	0.039261000000000004
Chr15_67621405_67628331	0.21371300000000001	0.24555500000000002	0.23481100000000002	0.209977
Chr15_6770057_6775241	0.106722	0.0	0.0	0.0
Chr15_72574920_72578797	0.011340000000000001	1.051587	0.461685	0.134517
Chr15_72574920_72611569	0.006804000000000001	0.295996	0.18929300000000002	0.111016
Chr15_76012998_76035026	0.035431	0.007135	0.0	0.0
Chr15_77526292_77541510	0.0	0.04104	0.005715	0.0047020000000000005
Chr15_77541444_77565361	0.037159	0.029119	0.0	0.025608
Chr15_78476905_78478334	0.080217	0.12343499999999999	0.069562	0.030226
Chr15_7854591_7857607	0.048811	0.038633	0.017737	0.006802
Chr15_78557752_78637426	0.004445	0.073171	0.21095799999999998	0.122602
Chr15_78573219_78637426	0.017928	0.22340300000000002	0.45503999999999994	0.340567
Chr15_78603808_78637426	0.233256	1.8839130000000002	0.550024	0.47413900000000003
Chr15_78604943_78637426	0.25400300000000003	2.626209	0.828835	0.6076590000000001
Chr15_81891325_81892099	0.039983	0.01969	0.0	0.011336
Chr15_83145588_83164711	0.022407	0.019495	0.0	0.009068999999999999
Chr15_862299_892728	0.042586	0.004978	0.017566	0.006802
Chr15_87943562_87949059	0.037977	0.094908	0.0	0.025441
Chr15_88804975_88805439	0.0	0.443808	0.130305	0.097028
Chr15_89598142_89609041	0.024380000000000002	0.036118	0.019926	0.0
Chr15_95030211_95032207	0.134953	0.0	0.0	0.0
Chr15_95034944_95036786	0.198681	0.0	0.0	0.0
Chr15_95459127_95461479	0.028916000000000004	0.203025	0.11483299999999999	0.103629
Chr16_15371403_15432891	0.081057	0.0	0.0	0.0
Chr16_16615639_16616604	0.028701	0.014435	0.014287000000000001	0.016138
Chr16_32614258_32623132	0.0	0.128497	0.029011000000000002	0.027691000000000004
Chr16_32642418_32651383	0.0	0.152195	0.031682	0.021023
Chr16_33788658_33796723	0.035601	0.038992	0.023452	0.009336
Chr16_33845338_33846054	0.017684000000000002	0.041260000000000005	0.014256999999999999	0.0
Chr16_35697422_35700479	0.017792	0.021818999999999998	0.017456	0.0
Chr16_35775308_35787304	0.0	0.048463	0.049435	0.043595
Chr16_40041687_40043781	0.015785	0.23352699999999998	0.060275	0.080723
Chr16_40041687_40063130	0.040188	0.751003	0.283211	0.206195
Chr16_43972316_43999957	0.006668	0.012015999999999999	0.043222000000000003	0.0
Chr16_43988195_43991098	0.008981	0.330273	0.112677	0.043996
Chr16_43988195_43999957	0.028932999999999997	0.31632	0.172158	0.053199
Chr16_45446435_45470707	0.089635	0.08001699999999999	0.040286	0.037044
Chr16_45583762_45616147	0.051074	0.503317	0.138132	0.091507
Chr16_45610455_45636435	0.090887	0.206204	0.049124	0.050964999999999996
Chr16_49843472_49865201	0.0	0.10658	0.054948000000000004	0.013971
Chr16_53671468_53694230	0.32769899999999996	0.0	0.0	0.006952
Chr16_53671468_53741947	0.193392	0.0	0.0	0.0
Chr16_53729322_53741947	0.122145	0.004839	0.0	0.004534000000000001
Chr16_53729322_53776448	0.026557	0.0	0.0	0.0
Chr16_53729322_53794721	0.053103	0.0	0.0	0.0
Chr16_54701604_54707029	0.046508999999999995	0.036047	0.026139	0.020773
Chr16_55719838_55728887	0.042263	0.009817	0.0	0.006802
Chr16_56515608_56520512	0.10938800000000001	0.177344	0.092221	0.136106
Chr16_56515608_56558089	0.055457000000000006	0.055737	0.035038	0.050731
Chr16_56704855_56725231	0.019997	0.0	0.0	0.0
Chr16_57984476_57985522	0.064086	0.13605799999999998	0.040255	0.027624
Chr16_58703341_58706692	0.022588999999999998	0.915726	0.23987199999999997	0.240404
Chr16_58703341_58719462	0.004445	0.60601	0.242015	0.17125
Chr16_58703341_58724322	0.009072	0.437712	0.14984	0.125221
Chr16_60541346_60541707	0.225347	0.06338300000000001	0.0	0.016222
Chr16_62697797_62701154	0.0	0.072661	0.0	0.011503
Chr16_6314192_6328803	0.0331	0.004978	0.0	0.006952
Chr16_6840714_6840849	0.033514999999999996	0.314788	0.157899	0.06285299999999999
Chr16_6840714_6845508	0.819758	5.370618	3.8899980000000003	1.5018040000000001
Chr16_6845373_6845508	0.532934	3.089213	2.499393	0.873764
Chr16_7578884_7588861	0.0	0.132936	0.019926	0.04828
Chr16_7674073_7680254	0.051528	0.46133599999999997	0.162623	0.168549
Chr16_76787881_76797163	0.0	0.05606799999999999	0.034851	0.025858999999999997
Chr16_7712350_7714095	0.0	0.041453	0.028810000000000002	0.0
Chr16_8417724_8421877	0.051431	0.011892	0.0	0.0
Chr16_8421206_8421847	0.08681599999999999	0.0	0.0	0.004635
Chr17_12099933_12151084	0.0	0.334629	0.15082	0.046531
Chr17_12219923_12224684	0.046368	1.702289	0.5288619999999999	0.53004
Chr17_12219923_12243444	0.105991	3.11405	1.110287	1.235042
Chr17_12953690_12957546	0.0	0.11541900000000001	0.037086	0.02309
Chr17_22456834_22464647	0.004536	0.11112899999999999	0.032320999999999996	0.043762
Chr17_27497785_27500088	0.0	0.459534	0.266789	0.038944
Chr17_29680667_29696063	0.0	0.11436199999999999	0.048937	0.032208999999999995
Chr17_30226777_30248333	0.022226	0.0	0.006026	0.0
Chr17_32539858_32541145	0.011249	0.148543	0.014241	0.059716
Chr17_34930916_34945628	0.06414299999999999	0.10486300000000001	0.031979	0.037028
Chr17_34930916_34955208	0.024641	0.029064999999999997	0.0	0.006802
Chr17_35790975_35804763	0.011204	0.036557	0.038005000000000004	0.0
Chr17_36068445_36076577	0.05773	0.390563	0.070185	0.06927
Chr17_36957879_36963159	0.108787	0.08942	0.052915	0.023374000000000002
Chr17_37021695_37024414	0.022004	0.060824	0.0	0.041529
Chr17_38217527_38223327	0.030969	0.016814	0.0	0.032811
Chr17_39518236_39545843	0.020105	0.011975	0.0	0.011587
Chr17_4265658_4269739	0.0	0.099057	0.064144	0.055299
Chr17_4449441_4457652	0.0	0.038854	0.022799	0.029976
Chr17_4560664_4563512	0.0	0.170153	0.11056500000000001	0.06460199999999999
Chr17_47381327_47383871	0.24154499999999998	0.128828	0.061176	0.09059400000000001
Chr17_47415651_47416132	0.048777	0.403646	0.063707	0.071487
Chr17_49081289_49083160	0.153721	0.267675	0.034913	0.133304
Chr17_49185401_49188054	0.033316000000000005	0.0	0.0	0.0
Chr17_50921162_50925049	0.040154	0.036242	0.022799	0.011587
Chr17_51000006_51005921	0.077586	0.055777999999999994	0.05198099999999999	0.05826900000000001
Chr17_51145666_51155075	0.013425999999999999	0.009734999999999999	0.0	0.0
Chr17_52517980_52520929	0.096953	0.050815	0.018078999999999998	0.020906
Chr17_52517980_52521056	0.216325	0.113726	0.063426	0.10273299999999999
Chr17_56923481_56931936	0.013211	0.478392	0.1128	0.154627
Chr17_7571166_7574449	0.3099	0.019357	0.0	0.009403
Chr17_7667722_7668807	0.029069	0.009817	0.0	0.0
Chr18_10724778_10744895	0.011204	0.111599	0.09475399999999999	0.062334
Chr18_10736400_10765303	0.011249	0.160834	0.043207	0.062485
Chr18_10860901_10864575	0.0	0.046058	0.026139	0.018606
Chr18_11837452_11867871	0.0	0.421504	0.17547000000000001	0.222834
Chr18_11844787_11867871	0.0	0.282046	0.084069	0.08114099999999999
Chr18_11856641_11867871	0.0	2.407095	0.9257120000000001	0.937527
Chr18_1635118_1641276	0.202225	1.689197	0.8277040000000001	0.567945
Chr18_1750812_1753615	0.004445	0.083209	0.072078	0.057499
Chr18_17967186_18000378	0.0	0.11392100000000001	0.04122	0.020906
Chr18_18270856_18323820	0.004445	0.233042	0.0492	0.039345
Chr18_18270856_18358987	0.0	0.433753	0.16992100000000002	0.084823
Chr18_18299792_18358987	0.0	0.099895	0.06965700000000001	0.089942
Chr18_2037034_2043252	0.008981	0.23705500000000002	0.034851	0.027624
Chr18_20441281_20444735	0.04245	0.0	0.0	0.0
Chr18_25510138_25527479	0.422074	1.3363200000000002	3.5795790000000003	1.7909509999999997
Chr18_2781902_2791211	0.004445	0.174442	0.098326	0.085208
Chr18_2796580_2825012	0.024857	0.352873	0.208812	0.076657
Chr18_2812373_2818304	0.006804000000000001	0.331604	0.103247	0.08340800000000001
Chr18_2812373_2825012	0.064608	1.4947110000000001	0.476225	0.28271799999999997
Chr18_31666003_31666275	0.12221800000000001	0.125826	0.031370999999999996	0.02299
Chr18_31666003_31703354	0.45438599999999996	0.288132	0.052262	0.09902799999999999
Chr18_34270406_34280336	0.06014	0.527046	0.29715199999999997	0.241173
Chr18_38971782_38985420	0.055695	0.034207	0.012053	0.006802
Chr18_38974154_38985420	0.071366	0.152679	0.04358	0.03676
Chr18_39482693_39491259	0.0	0.242279	0.072295	0.052814
Chr18_39482693_39521648	0.013472	0.238659	0.035006999999999996	0.055515999999999996
Chr18_41412645_41419587	0.017656	0.053304	0.005715	0.0
Chr18_43306041_43341966	0.0	0.19618	0.101837	0.04618
Chr18_44072031_44078588	0.0	0.330355	0.076891	0.129522
Chr18_44072031_44102682	0.0	0.077225	0.045566	0.043762
Chr18_45570355_45584742	0.017730000000000003	0.004757	0.019941	0.025608
Chr18_45729590_45744165	0.199226	3.646951	1.222791	2.04165
Chr18_45729590_45748565	0.0	0.098811	0.0	0.036827
Chr18_45729590_45754366	0.019753	1.806717	0.8382930000000001	1.141859
Chr18_45729590_45763157	0.0	0.184315	0.071907	0.090143
Chr18_45741454_45754366	0.0	0.166729	0.042709	0.087943
Chr18_48365250_48392464	0.004536	0.140592	0.063179	0.023006
Chr18_49965466_49966837	0.075272	0.597232	0.335841	0.231217
Chr18_5052801_5065237	0.0	0.12386300000000001	0.060538	0.039094
Chr18_53579890_53620130	0.053205999999999996	0.0	0.0	0.006952
Chr18_53610429_53620130	0.21733000000000002	0.004839	0.006026	0.020923
Chr18_5421103_5454693	0.042342000000000005	0.436725	0.146625	0.07802100000000001
Chr18_55221402_55260430	0.0	0.092227	0.008572	0.02099
Chr18_55221402_55264445	0.035879	0.376166	0.123918	0.101763
Chr18_55254219_55264445	0.192404	1.406187	0.729721	0.351403
Chr18_55341894_55397915	0.05557	0.14459	0.147715	0.10341199999999999
Chr18_55387035_55397915	0.522483	0.8390219999999999	0.6786939999999999	0.470038
Chr18_5582965_5586363	0.017746	0.01687	0.006026	0.0
Chr18_5599235_5600944	0.102306	0.031718	0.046764	0.036944
Chr18_7361691_7406444	0.774982	1.317445	4.38581	1.60324
ChrX_110843981_110863166	0.0	0.16548	0.107396	0.08114099999999999
ChrX_112081522_112082216	0.013425999999999999	0.227965	0.006026	0.044013
ChrX_112727741_112741438	0.022588999999999998	0.207644	0.250046	0.087892
ChrX_114395060_114411461	0.024584	0.004757	0.0	0.0
ChrX_11445105_11457569	0.049055	0.073035	0.0	0.025256999999999998
ChrX_117725135_117726758	0.572317	0.123368	0.6030409999999999	0.30672
ChrX_117725135_117785162	0.06388200000000001	0.0	0.020579	0.004534000000000001
ChrX_123480676_123481521	0.097169	0.0074659999999999995	0.005684000000000001	0.027892
ChrX_19618545_19624535	0.015694	0.0	0.011369	0.009336
ChrX_21050389_21065144	0.069178	0.060991	0.06327	0.011754
ChrX_24791587_24795340	0.102216	0.851375	0.416394	0.150127
ChrX_32827680_32872783	0.060611	0.0	0.0	0.0
ChrX_32984351_33033861	0.031093	0.0	0.0	0.0
ChrX_45213981_45219005	0.0	0.10908	0.10753399999999999	0.10369600000000001
ChrX_45869988_45872448	0.0	0.014602	0.023483	0.0
ChrX_47639139_47639690	0.11581199999999998	0.349454	0.096324	0.057684000000000006
ChrX_52315117_52332491	0.044724	0.0	0.0	0.0
ChrX_56197879_56199968	0.048982	0.014435	0.005684000000000001	0.0
ChrX_56197879_56204724	0.039967	0.045864	0.006026	0.011587
ChrX_56197879_56209146	0.015552000000000002	0.022068	0.014287000000000001	0.0
ChrX_63430042_63437243	0.0	0.031608	0.031667	0.039395
ChrX_69088121_69130214	0.00432	0.235044	0.144189	0.08809299999999999
ChrX_80917111_80924096	0.071525	0.094424	0.015066	0.04408
ChrX_85946567_85954427	0.062187	0.0	0.0	0.006952
ChrX_92332569_92409828	0.006804000000000001	0.0	0.0	0.0
ChrX_94780501_94789821	0.035414	0.056152	0.005715	0.011754
ChrX_99519277_99522654	0.037835	0.062762	0.011399	0.006952
Scaffold1082_53631_54829	0.10001	0.628046	0.147294	0.301306
Scaffold1086_19219_26311	0.064239	0.038756	0.022783	0.039412
Scaffold109_2537105_2542457	0.019753	0.016980000000000002	0.020408000000000003	0.025457
Scaffold109_3251924_3252389	0.022192	0.539549	0.048501	0.090126
Scaffold109_3844407_3854262	0.015785	0.211344	0.032025	0.029724
Scaffold117_1213266_1228785	0.066706	0.07599299999999999	0.008526	0.039345
Scaffold118_1738308_1756270	0.022158	0.009955	0.011711	0.0
Scaffold118_1738308_1824084	0.042127	0.014516999999999999	0.01143	0.004635
Scaffold118_1756089_1767690	0.037619	0.0	0.005715	0.0
Scaffold118_4243406_4254246	0.026664999999999998	0.02887	0.0	0.0047020000000000005
Scaffold124_4831155_4833214	0.049101	0.089931	0.09817000000000001	0.065087
Scaffold124_4861467_4864153	0.017962	0.016814	0.0	0.009336
Scaffold124_5105139_5107452	0.041803	0.0	0.0	0.037412
Scaffold124_5105139_5113215	0.05355700000000001	0.011892	0.008572	0.058067999999999995
Scaffold124_5184262_5197695	0.152569	0.252952	0.131175	0.050998
Scaffold124_5340659_5345201	0.040074	0.026492	0.011369	0.016388999999999997
Scaffold1549_13083_15446	0.079099	0.0	0.0	0.0
Scaffold155_1720718_1743617	0.037744	0.131466	0.07234299999999999	0.016037
Scaffold155_4805140_4828350	0.0	0.222004	0.055305999999999994	0.023157
Scaffold155_4811844_4813386	0.0	0.26568600000000003	0.051966	0.07644
Scaffold155_4811844_4828350	0.0	4.70495	1.4873239999999999	1.246182
Scaffold155_4811844_4846127	0.0	0.21130500000000002	0.057991999999999995	0.071638
Scaffold155_4811844_4891253	0.0	0.172023	0.087144	0.05293099999999999
Scaffold155_4854966_4891253	0.0	0.097287	0.046110000000000005	0.037111
Scaffold155_4873178_4891253	0.0	0.21764	0.051996	0.078673
Scaffold155_4876418_4891253	0.0	0.130832	0.037009	0.025356999999999998
Scaffold158_3837848_3842443	0.020003	0.30899	0.059685	0.0
Scaffold158_4279284_4282928	0.0	0.540592	0.317917	0.21739699999999998
Scaffold158_4338278_4344658	0.0	0.130957	0.100951	0.043344
Scaffold158_4430821_4444232	0.076056	0.326432	0.25607399999999997	0.322223
Scaffold158_4526918_4535945	0.06433	0.464437	0.118997	0.191572
Scaffold164_242738_242993	0.011249	0.070048	0.005684000000000001	0.108798
Scaffold1727_15283_27013	0.088744	0.175091	0.026029000000000004	0.030393
Scaffold180_2562774_2568653	0.010988	0.41638000000000003	0.144763	0.09239299999999999
Scaffold180_2562774_2570664	0.179778	7.1090979999999995	2.801771	2.4636720000000003
Scaffold180_2612659_2614311	0.0	0.11842000000000001	0.01143	0.04633
Scaffold180_3975819_4001540	0.011249	0.0	0.0	0.0
Scaffold249_1778082_1785309	0.039626	0.070046	0.012053	0.006952
Scaffold249_2002906_2003964	0.008641	0.810645	0.229293	0.250342
Scaffold249_295163_295708	0.182166	0.20901999999999998	0.080742	0.067488
Scaffold267_2060064_2061371	0.0	0.527036	0.19175899999999999	0.131721
Scaffold288_845822_855512	0.044718	0.9070799999999999	0.30742800000000003	0.373239
Scaffold288_850448_855512	0.033469	0.767748	0.33813899999999997	0.21034499999999998
Scaffold288_854949_855512	0.0	0.278922	0.046126	0.075821
Scaffold310_574187_626611	0.019969	0.0	0.011399	0.0
Scaffold310_737044_741924	0.06691	0.06771100000000001	0.028575	0.01377
Scaffold3265_5751_23150	0.0	0.0	0.336708	0.860037
Scaffold355_330971_367375	0.0	0.075026	0.028839999999999998	0.04413
Scaffold355_403360_409180	0.120422	0.28630500000000003	0.10908699999999999	0.24288800000000002
Scaffold416_380196_389541	0.028807999999999997	0.016980000000000002	0.0	0.0
Scaffold419_234994_255861	0.037835	0.400427	0.221021	0.076088
Scaffold419_250663_255861	0.035476	0.505884	0.121748	0.094794
Scaffold433_323241_323827	0.0	0.09435700000000001	0.005684000000000001	0.035028
Scaffold433_323241_348156	0.011113	0.157934	0.064486	0.0578
Scaffold4454_9718_9891	0.085534	0.046249	0.04136	0.095313
Scaffold4454_9792_9891	0.15617999999999999	0.077623	0.177845	0.170767
Scaffold450_377377_388646	0.024539	0.248986	0.058007	0.10001399999999999
Scaffold537_122771_123854	0.004536	0.0	0.028825	0.0047020000000000005
