# Supplementary material for: Spatiotemporal Regulation of Circular RNA Expression during Liver Development of Chinese Indigenous Ningxiang Pigs
Source: Genes (Basel). 2022 Apr 24;13(5):746. doi: 10.3390/genes13050746 (PMC9141790; doi:10.3390/genes13050746)
Supplement: Supplementary file 1 [file genes-13-00746-s001.zip › Table S5 liver-KEGG.enrich_top10_summary.Microsoft Excel.xlsx]

## Sheet: Table S5  liver-KEGG.enrich_top
Pathway_id	Description	pvalue	First_Category	Second_Category	class	group
map00500	Starch and sucrose metabolism	0.00109356	Metabolism	Carbohydrate metabolism	Liver	N150D_N210D_down
map04120	Ubiquitin mediated proteolysis	0.0037693	Genetic Information Processing	Folding, sorting and degradation	Liver	N150D_N210D_down
map04931	Insulin resistance	0.0150545	Human Diseases	Endocrine and metabolic diseases	Liver	N150D_N210D_down
map04114	Oocyte meiosis	0.0159952	Cellular Processes	Cell growth and death	Liver	N150D_N210D_down
map04110	Cell cycle	0.0169685	Cellular Processes	Cell growth and death	Liver	N150D_N210D_down
map04144	Endocytosis	0.0335355	Cellular Processes	Transport and catabolism	Liver	N150D_N210D_down
map05225	Hepatocellular carcinoma	0.0364971	Human Diseases	Cancers: Specific types	Liver	N150D_N210D_down
map04720	Long-term potentiation	0.0368989	Organismal Systems	Nervous system	Liver	N150D_N210D_down
map04141	Protein processing in endoplasmic reticulum	0.0433083	Genetic Information Processing	Folding, sorting and degradation	Liver	N150D_N210D_down
map04910	Insulin signaling pathway	0.0067143	Organismal Systems	Endocrine system	Liver	N150D_N210D_up
map04520	Adherens junction	0.00845493	Cellular Processes	Cellular community - eukaryotes	Liver	N150D_N210D_up
map04922	Glucagon signaling pathway	0.0161662	Organismal Systems	Endocrine system	Liver	N150D_N210D_up
map04214	Apoptosis - fly	0.0352592	Cellular Processes	Cell growth and death	Liver	N150D_N210D_up
map04330	Notch signaling pathway	9.75e-05	Environmental Information Processing	Signal transduction	Liver	N30D_N150D_down
map04510	Focal adhesion	0.000139389	Cellular Processes	Cellular community - eukaryotes	Liver	N30D_N150D_down
map04512	ECM-receptor interaction	0.000365979	Environmental Information Processing	Signaling molecules and interaction	Liver	N30D_N150D_down
map05165	Human papillomavirus infection	0.0023194	Human Diseases	Infectious diseases: Viral	Liver	N30D_N150D_down
map04658	Th1 and Th2 cell differentiation	0.00312281	Organismal Systems	Immune system	Liver	N30D_N150D_down
map05200	Pathways in cancer	0.00360069	Human Diseases	Cancers: Overview	Liver	N30D_N150D_down
map04151	PI3K-Akt signaling pathway	0.00400569	Environmental Information Processing	Signal transduction	Liver	N30D_N150D_down
map05146	Amoebiasis	0.00404788	Human Diseases	Infectious diseases: Parasitic	Liver	N30D_N150D_down
map04360	Axon guidance	0.00425011	Organismal Systems	Development	Liver	N30D_N150D_down
map04810	Regulation of actin cytoskeleton	0.00470066	Cellular Processes	Cell motility	Liver	N30D_N150D_down
map04610	Complement and coagulation cascades	6.89e-08	Organismal Systems	Immune system	Liver	N30D_N150D_up
map00380	Tryptophan metabolism	1.22e-05	Metabolism	Amino acid metabolism	Liver	N30D_N150D_up
map04976	Bile secretion	0.00043012	Organismal Systems	Digestive system	Liver	N30D_N150D_up
map00140	Steroid hormone biosynthesis	0.000446965	Metabolism	Lipid metabolism	Liver	N30D_N150D_up
map00280	Valine, leucine and isoleucine degradation	0.0009999	Metabolism	Amino acid metabolism	Liver	N30D_N150D_up
map05204	Chemical carcinogenesis	0.00336998	Human Diseases	Cancers: Overview	Liver	N30D_N150D_up
map00410	beta-Alanine metabolism	0.00456163	Metabolism	Metabolism of other amino acids	Liver	N30D_N150D_up
map00640	Propanoate metabolism	0.00456163	Metabolism	Carbohydrate metabolism	Liver	N30D_N150D_up
map00770	Pantothenate and CoA biosynthesis	0.00516403	Metabolism	Metabolism of cofactors and vitamins	Liver	N30D_N150D_up
map00120	Primary bile acid biosynthesis	0.00599143	Metabolism	Lipid metabolism	Liver	N30D_N150D_up
map04625	C-type lectin receptor signaling pathway	0.000140883	Organismal Systems	Immune system	Liver	N30D_N210D_down
map04512	ECM-receptor interaction	0.000205011	Environmental Information Processing	Signaling molecules and interaction	Liver	N30D_N210D_down
map04510	Focal adhesion	0.000238068	Cellular Processes	Cellular community - eukaryotes	Liver	N30D_N210D_down
map05165	Human papillomavirus infection	0.000334705	Human Diseases	Infectious diseases: Viral	Liver	N30D_N210D_down
map04658	Th1 and Th2 cell differentiation	0.000384239	Organismal Systems	Immune system	Liver	N30D_N210D_down
map05146	Amoebiasis	0.000526095	Human Diseases	Infectious diseases: Parasitic	Liver	N30D_N210D_down
map04330	Notch signaling pathway	0.000603948	Environmental Information Processing	Signal transduction	Liver	N30D_N210D_down
map04151	PI3K-Akt signaling pathway	0.000632095	Environmental Information Processing	Signal transduction	Liver	N30D_N210D_down
map04010	MAPK signaling pathway	0.000808321	Environmental Information Processing	Signal transduction	Liver	N30D_N210D_down
map04218	Cellular senescence	0.00137604	Cellular Processes	Cell growth and death	Liver	N30D_N210D_down
map04610	Complement and coagulation cascades	8.22e-07	Organismal Systems	Immune system	Liver	N30D_N210D_up
map00380	Tryptophan metabolism	1.34e-06	Metabolism	Amino acid metabolism	Liver	N30D_N210D_up
map00280	Valine, leucine and isoleucine degradation	2.41e-05	Metabolism	Amino acid metabolism	Liver	N30D_N210D_up
map00120	Primary bile acid biosynthesis	3.45e-05	Metabolism	Lipid metabolism	Liver	N30D_N210D_up
map04976	Bile secretion	0.00056015	Organismal Systems	Digestive system	Liver	N30D_N210D_up
map00140	Steroid hormone biosynthesis	0.000567178	Metabolism	Lipid metabolism	Liver	N30D_N210D_up
map04146	Peroxisome	0.00376248	Cellular Processes	Transport and catabolism	Liver	N30D_N210D_up
map00100	Steroid biosynthesis	0.00669101	Metabolism	Lipid metabolism	Liver	N30D_N210D_up
map00591	Linoleic acid metabolism	0.00836539	Metabolism	Lipid metabolism	Liver	N30D_N210D_up
map04520	Adherens junction	0.00953163	Cellular Processes	Cellular community - eukaryotes	Liver	N30D_N210D_up
map04330	Notch signaling pathway	0.0001	Environmental Information Processing	Signal transduction	Liver	N30D_N90D_down
map04512	ECM-receptor interaction	0.000377302	Environmental Information Processing	Signaling molecules and interaction	Liver	N30D_N90D_down
map04360	Axon guidance	0.00125098	Organismal Systems	Development	Liver	N30D_N90D_down
map04974	Protein digestion and absorption	0.00132038	Organismal Systems	Digestive system	Liver	N30D_N90D_down
map05205	Proteoglycans in cancer	0.0031146	Human Diseases	Cancers: Overview	Liver	N30D_N90D_down
map04658	Th1 and Th2 cell differentiation	0.0032025	Organismal Systems	Immune system	Liver	N30D_N90D_down
map04550	Signaling pathways regulating pluripotency of stem cells	0.0039787	Cellular Processes	Cellular community - eukaryotes	Liver	N30D_N90D_down
map05146	Amoebiasis	0.00414971	Human Diseases	Infectious diseases: Parasitic	Liver	N30D_N90D_down
map05206	MicroRNAs in cancer	0.00483494	Human Diseases	Cancers: Overview	Liver	N30D_N90D_down
map04010	MAPK signaling pathway	0.00516007	Environmental Information Processing	Signal transduction	Liver	N30D_N90D_down
map04610	Complement and coagulation cascades	1.78e-07	Organismal Systems	Immune system	Liver	N30D_N90D_up
map00380	Tryptophan metabolism	2.07e-05	Metabolism	Amino acid metabolism	Liver	N30D_N90D_up
map00120	Primary bile acid biosynthesis	4.21e-05	Metabolism	Lipid metabolism	Liver	N30D_N90D_up
map04146	Peroxisome	0.000227027	Cellular Processes	Transport and catabolism	Liver	N30D_N90D_up
map00280	Valine, leucine and isoleucine degradation	0.000239671	Metabolism	Amino acid metabolism	Liver	N30D_N90D_up
map00140	Steroid hormone biosynthesis	0.000726363	Metabolism	Lipid metabolism	Liver	N30D_N90D_up
map04976	Bile secretion	0.000736613	Organismal Systems	Digestive system	Liver	N30D_N90D_up
map00830	Retinol metabolism	0.00356799	Metabolism	Metabolism of cofactors and vitamins	Liver	N30D_N90D_up
map00310	Lysine degradation	0.00710221	Metabolism	Amino acid metabolism	Liver	N30D_N90D_up
map00100	Steroid biosynthesis	0.00750798	Metabolism	Lipid metabolism	Liver	N30D_N90D_up
map04520	Adherens junction	0.0116041	Cellular Processes	Cellular community - eukaryotes	Liver	N90D_N150D_down
map04610	Complement and coagulation cascades	0.0157053	Organismal Systems	Immune system	Liver	N90D_N150D_down
map05323	Rheumatoid arthritis	0.0386679	Human Diseases	Immune diseases	Liver	N90D_N150D_down
map00280	Valine, leucine and isoleucine degradation	0.0388017	Metabolism	Amino acid metabolism	Liver	N90D_N150D_down
map04310	Wnt signaling pathway	0.04068	Environmental Information Processing	Signal transduction	Liver	N90D_N150D_down
map00310	Lysine degradation	0.00120891	Metabolism	Amino acid metabolism	Liver	N90D_N150D_up
map00591	Linoleic acid metabolism	0.0093672	Metabolism	Lipid metabolism	Liver	N90D_N150D_up
map00860	Porphyrin and chlorophyll metabolism	0.0107333	Metabolism	Metabolism of cofactors and vitamins	Liver	N90D_N150D_up
map04144	Endocytosis	0.0234143	Cellular Processes	Transport and catabolism	Liver	N90D_N150D_up
map00140	Steroid hormone biosynthesis	0.0279274	Metabolism	Lipid metabolism	Liver	N90D_N150D_up
map00983	Drug metabolism - other enzymes	0.0393323	Metabolism	Xenobiotics biodegradation and metabolism	Liver	N90D_N150D_up
map04520	Adherens junction	0.0426271	Cellular Processes	Cellular community - eukaryotes	Liver	N90D_N150D_up
map04976	Bile secretion	0.045164	Organismal Systems	Digestive system	Liver	N90D_N150D_up
