# Supplementary material for: Spatiotemporal Regulation of Circular RNA Expression during Liver Development of Chinese Indigenous Ningxiang Pigs
Source: Genes (Basel). 2022 Apr 24;13(5):746. doi: 10.3390/genes13050746 (PMC9141790; doi:10.3390/genes13050746)
Supplement: Supplementary file 1 [file genes-13-00746-s001.zip › Table S7 stem_profiletable.xlsx]

## Sheet: Table S7  stem_profiletable
Profile ID	Profile Model	Cluster (-1 non-significant)	# Genes Assigned	# Gene Expected	p-value
0	0.0,-1.0,-2.0,-3.0	-1	9	3.5	0.0096
1	0.0,-1.0,-2.0,-2.0	0	44	7.20833	4.4e-21
2	0.0,-1.0,-2.0,-1.0	-1	8	11.0417	0.86
3	0.0,-1.0,-1.0,-2.0	0	21	8.875	0.00032
4	0.0,-1.0,-1.0,-1.0	0	143	43.0833	1.7e-38
5	0.0,-1.0,-1.0,0.0	-1	14	19.5	0.92
6	0.0,-1.0,0.0,-1.0	-1	16	21.1667	0.9
7	0.0,-1.0,0.0,0.0	-1	11	24.9167	1
8	0.0,-1.0,0.0,1.0	-1	3	11.0417	1
9	0.0,0.0,-1.0,-2.0	-1	8	5.66667	0.21
10	0.0,0.0,-1.0,-1.0	2	32	11.9167	7e-07
11	0.0,0.0,-1.0,0.0	-1	10	24.9167	1
12	0.0,0.0,0.0,-1.0	-1	7	20.5833	1
13	0.0,0.0,0.0,1.0	-1	5	43.0833	1
14	0.0,0.0,1.0,0.0	-1	7	51.9167	1
15	0.0,0.0,1.0,1.0	-1	8	11.9167	0.91
16	0.0,0.0,1.0,2.0	-1	5	7.20833	0.85
17	0.0,1.0,0.0,-1.0	-1	8	11.125	0.87
18	0.0,1.0,0.0,0.0	-1	9	51.9167	1
19	0.0,1.0,0.0,1.0	-1	10	21.1667	1
20	0.0,1.0,1.0,0.0	-1	9	19.5	1
21	0.0,1.0,1.0,1.0	1	59	20.5833	7.8e-13
22	0.0,1.0,1.0,2.0	-1	5	8.875	0.94
23	0.0,1.0,2.0,1.0	-1	11	11.125	0.56
24	0.0,1.0,2.0,2.0	-1	14	5.66667	0.0021
25	0.0,1.0,2.0,3.0	-1	5	3.5	0.27
