# Supplementary material for: Spatiotemporal Regulation of Circular RNA Expression during Liver Development of Chinese Indigenous Ningxiang Pigs
Source: Genes (Basel). 2022 Apr 24;13(5):746. doi: 10.3390/genes13050746 (PMC9141790; doi:10.3390/genes13050746)
Supplement: Supplementary file 1 [file genes-13-00746-s001.zip › Table S8_Profile_4.list.kegg_enrichment.xls]

Pathway id	Description	Database	Ratio_in_study	Ratio_in_pop	Pvalue_uncorrected	Pvalue_corrected	Second_Category	First_Category	Diff_genes
ko00500	Starch and sucrose metabolism	pathway	2/25	51/8754	0.009164	0.197	Carbohydrate metabolism	Metabolism	MSTRG.32815;Pig.00962
ko03022	Basal transcription factors	pathway	2/25	49/8754	0.008482	0.197	Transcription	Genetic Information Processing	Pig.03615;Pig.05408
ko04360	Axon guidance	pathway	3/25	211/8754	0.02149	0.308	Development and regeneration	Organismal Systems	MSTRG.14541;Pig.04089;Pig.15844
ko00620	Pyruvate metabolism	pathway	1/25	47/8754	0.1261	0.5788	Carbohydrate metabolism	Metabolism	Pig.00707
ko03013	RNA transport	pathway	2/25	207/8754	0.1172	0.5788	Translation	Genetic Information Processing	MSTRG.38247;Pig.01121
ko04214	Apoptosis	pathway	1/25	65/8754	0.1702	0.5788	Cell growth and death	Cellular Processes	Pig.06706
ko00310	Lysine degradation	pathway	1/25	67/8754	0.175	0.5788	Amino acid metabolism	Metabolism	Pig.13668
ko05217	Basal cell carcinoma	pathway	1/25	61/8754	0.1606	0.5788	Cancer: specific types	Human Diseases	Pig.15553
ko03420	Nucleotide excision repair	pathway	1/25	52/8754	0.1386	0.5788	Replication and repair	Genetic Information Processing	Pig.05408
ko00600	Sphingolipid metabolism	pathway	1/25	52/8754	0.1386	0.5788	Lipid metabolism	Metabolism	Pig.03600
ko04340	Hedgehog signaling pathway	pathway	1/25	47/8754	0.1261	0.5788	Signal transduction	Environmental Information Processing	Pig.15553
ko04330	Notch signaling pathway	pathway	1/25	52/8754	0.1386	0.5788	Signal transduction	Environmental Information Processing	Pig.08150
ko04215	Apoptosis	pathway	1/25	39/8754	0.1058	0.5788	Cell growth and death	Cellular Processes	Pig.06706
ko04658	Th1 and Th2 cell differentiation	pathway	1/25	125/8754	0.3024	0.6177	Immune system	Organismal Systems	Pig.08150
ko04061	Viral protein interaction with cytokine and cytokine receptor	pathway	1/25	86/8754	0.219	0.6177	Signaling molecules and interaction	Environmental Information Processing	MSTRG.29412
ko03018	RNA degradation	pathway	1/25	97/8754	0.2434	0.6177	Folding, sorting and degradation	Genetic Information Processing	Pig.03511
ko04120	Ubiquitin mediated proteolysis	pathway	1/25	160/8754	0.3699	0.6177	Folding, sorting and degradation	Genetic Information Processing	Pig.06706
ko01200	Carbon metabolism	pathway	1/25	162/8754	0.3735	0.6177		-	Pig.00707
ko05323	Rheumatoid arthritis	pathway	1/25	152/8754	0.355	0.6177	Immune disease	Human Diseases	MSTRG.29412
ko04512	ECM-receptor interaction	pathway	1/25	116/8754	0.2839	0.6177	Signaling molecules and interaction	Environmental Information Processing	Pig.11473
ko05142	Chagas disease (American trypanosomiasis)	pathway	1/25	142/8754	0.336	0.6177	Infectious disease: parasitic	Human Diseases	MSTRG.29412
ko03320	PPAR signaling pathway	pathway	1/25	115/8754	0.2818	0.6177	Endocrine system	Organismal Systems	Pig.00707
ko04140	Autophagy	pathway	1/25	159/8754	0.368	0.6177	Transport and catabolism	Cellular Processes	Pig.04353
ko04260	Cardiac muscle contraction	pathway	1/25	93/8754	0.2346	0.6177	Circulatory system	Organismal Systems	Pig.14062
ko05165	Human papillomavirus infection	pathway	2/25	372/8754	0.2876	0.6177	Infectious disease: viral	Human Diseases	Pig.08150;Pig.11473
ko04620	Toll-like receptor signaling pathway	pathway	1/25	99/8754	0.2478	0.6177	Immune system	Organismal Systems	MSTRG.29412
ko04020	Calcium signaling pathway	pathway	1/25	263/8754	0.534	0.635	Signal transduction	Environmental Information Processing	Pig.14062
ko04510	Focal adhesion	pathway	1/25	255/8754	0.5229	0.635	Cellular community - eukaryotes	Cellular Processes	Pig.11473
ko05163	Human cytomegalovirus infection	pathway	1/25	270/8754	0.5436	0.635	Infectious disease: viral	Human Diseases	MSTRG.29412
ko01100	Metabolic pathways	pathway	5/25	1738/8754	0.5724	0.635		-	MSTRG.32815;Pig.00707;Pig.00962;Pig.03600;Pig.13668
ko04024	cAMP signaling pathway	pathway	1/25	245/8754	0.5087	0.635	Signal transduction	Environmental Information Processing	Pig.15553
ko05206	MicroRNAs in cancer	pathway	1/25	187/8754	0.4176	0.635	Cancer: overview	Human Diseases	Pig.11473
ko05016	Huntington disease	pathway	1/25	306/8754	0.5897	0.635	Neurodegenerative disease	Human Diseases	Pig.03615
ko04060	Cytokine-cytokine receptor interaction	pathway	1/25	252/8754	0.5187	0.635	Signaling molecules and interaction	Environmental Information Processing	MSTRG.29412
ko05225	Hepatocellular carcinoma	pathway	1/25	183/8754	0.4107	0.635	Cancer: specific types	Human Diseases	Pig.07907
ko05132	Salmonella infection	pathway	1/25	282/8754	0.5595	0.635	Infectious disease: bacterial	Human Diseases	MSTRG.29412
ko04062	Chemokine signaling pathway	pathway	1/25	205/8754	0.4475	0.635	Immune system	Organismal Systems	MSTRG.29412
ko04530	Tight junction	pathway	2/25	682/8754	0.5907	0.635	Cellular community - eukaryotes	Cellular Processes	MSTRG.25472;Pig.08139
ko04514	Cell adhesion molecules (CAMs)	pathway	1/25	199/8754	0.4377	0.635	Signaling molecules and interaction	Environmental Information Processing	Pig.02468
ko04714	Thermogenesis	pathway	1/25	265/8754	0.5368	0.635	Environmental adaptation	Organismal Systems	Pig.07907
ko04010	MAPK signaling pathway	pathway	1/25	330/8754	0.6179	0.648	Signal transduction	Environmental Information Processing	Pig.09473
ko04151	PI3K-Akt signaling pathway	pathway	1/25	406/8754	0.6954	0.712	Signal transduction	Environmental Information Processing	Pig.11473
ko05200	Pathways in cancer	pathway	1/25	589/8754	0.8252	0.8252	Cancer: overview	Human Diseases	Pig.15553
