# Supplementary material for: Spatiotemporal Regulation of Circular RNA Expression during Liver Development of Chinese Indigenous Ningxiang Pigs
Source: Genes (Basel). 2022 Apr 24;13(5):746. doi: 10.3390/genes13050746 (PMC9141790; doi:10.3390/genes13050746)
Supplement: Supplementary file 1 [file genes-13-00746-s001.zip › Table S9 liver-net-uniq_new.xlsx]

## Sheet: Table S9  liver-net-uniq_new
miRNA	Target transcript id	Target RNA type	Corr	pvalue	padjust
ssc-miR-320	Chr02_10870704_10875081	circRNA	-0.640982	0.0247	0.152526
ssc-let-7c	Chr05_33008943_33016495	circRNA	-0.704029	0.0106012	0.104066
ssc-miR-320	Chr10_46704264_46729251	circRNA	-0.711034	0.00952876	0.099063
ssc-miR-214-3p	Chr14_47343339_47357726	circRNA	-0.790374	0.00221511	0.0490549
ssc-miR-574-5p	Chr03_96789698_96804486	circRNA	-0.636364	0.0260969	0.155506
ssc-miR-1842	Chr07_33706159_33731575	circRNA	-0.6972	0.0117306	0.109223
ssc-miR-574-5p	Chr09_63888831_63908875	circRNA	-0.732413	0.00675165	0.0838423
ssc-miR-574-5p	Chr01_258902156_258922448	circRNA	-0.633976	0.0268409	0.158084
ssc-miR-214-3p	Scaffold155_4714080_4732961	circRNA	-0.685315	0.013906	0.117327
ssc-miR-103	Chr11_4643518_4687351	circRNA	-0.818182	0.0011431	0.0361678
ssc-miR-214-3p	Chr15_108518521_108523889	circRNA	-0.972028	1.28681e-07	0.000542142
ssc-miR-103	Chr06_20245676_20319072	circRNA	-0.612691	0.0341681	0.17785
ssc-miR-320	Chr15_119454916_119461643	circRNA	-0.86515	0.000278812	0.0191097
ssc-miR-214-3p	Chr04_105464051_105518770	circRNA	-0.661988	0.0190217	0.135938
ssc-miR-103	Chr17_48989497_48999586	circRNA	-0.768805	0.00347566	0.0604777
ssc-miR-574-5p	Chr09_89779842_89797666	circRNA	-0.626776	0.0291781	0.164083
ssc-miR-365-5p	Chr09_33373916_33439186	circRNA	-0.602837	0.038004	0.188466
ssc-miR-1842	Chr10_71630399_71659985	circRNA	-0.612961	0.0340673	0.177743
ssc-miR-320	Chr14_133543355_133552577	circRNA	-0.647903	0.0227091	0.14674
ssc-miR-320	Chr13_55003824_55067505	circRNA	-0.608392	0.035806	0.181492
ssc-miR-320	Chr15_137685889_137752833	circRNA	-0.626434	0.0292927	0.164543
ssc-miR-320	Chr08_84766353_84779718	circRNA	-0.839161	0.000642826	0.0268394
ssc-miR-1842	Chr18_39482693_39521648	circRNA	-0.692308	0.012593	0.112591
ssc-miR-103	Chr11_29171746_29215080	circRNA	-0.734266	0.00654349	0.0820099
ssc-miR-320	Chr15_72574920_72611569	circRNA	-0.753066	0.00469389	0.069602
ssc-miR-328	Chr06_141789140_141864082	circRNA	-0.672505	0.0165693	0.127964
ssc-miR-574-5p	Chr04_22763380_22773855	circRNA	-0.776224	0.00299286	0.0563851
ssc-miR-574-5p	Chr04_36807602_36836417	circRNA	-0.626776	0.0291781	0.164083
ssc-miR-320	Chr11_20038132_20054436	circRNA	-0.852134	0.000431967	0.0232483
ssc-miR-1842	Scaffold158_4526918_4535945	circRNA	-0.741259	0.00580115	0.0773208
ssc-miR-320	Chr16_43988195_43999957	circRNA	-0.797203	0.00190037	0.0455857
ssc-miR-320	Chr02_61838669_61852107	circRNA	-0.755245	0.00450843	0.0681334
ssc-let-7c	Chr13_126837639_126850038	circRNA	-0.706294	0.0102452	0.102102
ssc-miR-103	Chr12_29443897_29513229	circRNA	-0.604638	0.0372812	0.186618
ssc-miR-214-3p	Chr14_38645787_38650601	circRNA	-0.640671	0.0247923	0.15263
ssc-miR-1842	Chr06_78493883_78508305	circRNA	-0.605078	0.0371059	0.186093
ssc-miR-103	Chr06_79088008_79100251	circRNA	-0.615385	0.0331699	0.174391
ssc-miR-103	Chr13_98941656_98960952	circRNA	-0.811189	0.00136331	0.0391646
ssc-miR-221-5p	Chr13_126130816_126150599	circRNA	-0.710612	0.0095911	0.0996189
ssc-miR-103	Chr10_34996942_35005772	circRNA	-0.783217	0.00258622	0.0525261
ssc-miR-769-3p	Chr06_96039928_96062663	circRNA	-0.645512	0.0233833	0.15004
ssc-miR-574-5p	Chr09_123940633_123970308	circRNA	-0.739455	0.00598623	0.0790339
ssc-miR-103	Chr16_45583762_45616147	circRNA	-0.678322	0.0153173	0.122431
ssc-miR-145-5p	Chr01_84804013_84812312	circRNA	-0.622378	0.0306759	0.167833
ssc-miR-103	Scaffold109_3844407_3854262	circRNA	-0.707532	0.0100544	0.102102
ssc-miR-214-3p	Chr13_60625423_60715757	circRNA	-0.741259	0.00580115	0.0773208
ssc-miR-574-5p	Chr06_139927988_139942126	circRNA	-0.699301	0.0113742	0.107257
ssc-miR-574-5p	Chr12_56174732_56184347	circRNA	-0.601399	0.0385885	0.188466
ssc-miR-574-5p	Chr06_2639450_2674494	circRNA	-0.727273	0.00735503	0.0863078
ssc-miR-320	Chr04_81276788_81317442	circRNA	-0.629371	0.0283197	0.161499
ssc-miR-103	Chr10_62183746_62269591	circRNA	-0.717863	0.00856333	0.0939833
ssc-miR-320	Chr08_89371697_89400776	circRNA	-0.907182	4.63469e-05	0.00835346
ssc-miR-212	Chr18_10856198_10865472	circRNA	-0.685315	0.013906	0.117327
ssc-miR-1842	Chr09_4458935_4472095	circRNA	-0.608392	0.035806	0.181492
ssc-miR-574-5p	ChrX_69088121_69130214	circRNA	-0.616463	0.032776	0.174391
ssc-miR-574-5p	Chr05_99164719_99181403	circRNA	-0.72028	0.00823977	0.0915954
ssc-miR-103	Chr06_61228450_61283077	circRNA	-0.699301	0.0113742	0.107257
ssc-miR-574-5p	Chr12_56174732_56189774	circRNA	-0.65035	0.0220342	0.144288
ssc-miR-574-5p	Chr15_66087214_66104895	circRNA	-0.626971	0.0291129	0.164059
ssc-miR-1842	Chr17_14886556_14912580	circRNA	-0.809879	0.00140794	0.0401387
ssc-miR-574-5p	Chr06_88283975_88304574	circRNA	-0.630474	0.0279603	0.161499
ssc-miR-103	Chr14_24741144_24760271	circRNA	-0.669031	0.0173522	0.130224
ssc-miR-574-5p	Chr15_119454916_119461643	circRNA	-0.669003	0.0173586	0.130224
ssc-miR-320	Chr13_113016848_113080574	circRNA	-0.688858	0.0132287	0.116043
ssc-miR-574-5p	Chr05_28643182_28645814	circRNA	-0.755245	0.00450843	0.0681334
ssc-miR-1842	Chr05_66006614_66013845	circRNA	-0.616463	0.032776	0.174391
ssc-miR-1842	Chr06_2639450_2674494	circRNA	-0.678322	0.0153173	0.122431
ssc-miR-320	Chr01_34207715_34225074	circRNA	-0.622874	0.030504	0.167833
ssc-miR-103	Chr10_62183746_62267949	circRNA	-0.608392	0.035806	0.181492
ssc-miR-320	Chr05_104147420_104149522	circRNA	-0.665586	0.0181548	0.133326
ssc-miR-103	Chr17_56909807_56931936	circRNA	-0.797203	0.00190037	0.0455857
ssc-miR-320	Chr18_45618319_45636246	circRNA	-0.65149	0.0217247	0.144288
ssc-miR-1842	Chr02_166541573_166560068	circRNA	-0.619966	0.0315202	0.171233
ssc-miR-320	Chr18_16995706_17017904	circRNA	-0.894388	8.64551e-05	0.0112507
ssc-miR-769-3p	Chr07_89106274_89118299	circRNA	-0.711034	0.00952876	0.099063
ssc-miR-1842	Scaffold914_78618_84711	circRNA	-0.616463	0.032776	0.174391
ssc-miR-214-3p	Chr12_6014140_6037875	circRNA	-0.79021	0.00222314	0.0490549
ssc-miR-320	ChrX_18169502_18216807	circRNA	-0.818182	0.0011431	0.0361678
ssc-miR-214-3p	Chr04_112432957_112478901	circRNA	-0.692308	0.012593	0.112591
ssc-let-7c	Chr06_127927287_127934404	circRNA	-0.678322	0.0153173	0.122431
ssc-miR-125a	Chr15_78557752_78637426	circRNA	-0.640982	0.0247	0.152526
ssc-miR-1842	Chr06_9307653_9327220	circRNA	-0.678322	0.0153173	0.122431
ssc-miR-574-5p	Chr10_6561625_6564350	circRNA	-0.727273	0.00735503	0.0863078
ssc-miR-214-3p	Chr03_105294932_105321005	circRNA	-0.823119	0.00100495	0.0343522
ssc-miR-214-3p	Chr05_11406645_11411126	circRNA	-0.612102	0.0343893	0.178518
ssc-miR-320	Chr01_250407540_250460068	circRNA	-0.755245	0.00450843	0.0681334
ssc-miR-214-3p	ChrX_18169502_18216807	circRNA	-0.839161	0.000642826	0.0268394
ssc-miR-320	Chr14_52640117_52651893	circRNA	-0.636364	0.0260969	0.155506
ssc-miR-103	Chr14_24730872_24760271	circRNA	-0.616347	0.0328184	0.174391
ssc-miR-769-3p	Chr02_15138429_15165811	circRNA	-0.619966	0.0315202	0.171233
ssc-let-7c	Chr14_65287728_65290729	circRNA	-0.804196	0.00161477	0.0423294
ssc-miR-769-3p	Chr05_78171662_78194922	circRNA	-0.642105	0.0243686	0.15178
ssc-miR-214-3p	Chr18_34270406_34280336	circRNA	-0.909091	4.19104e-05	0.00792466
ssc-miR-320	Chr14_129466510_129489935	circRNA	-0.804196	0.00161477	0.0423294
ssc-miR-769-3p	Chr08_1734536_1761912	circRNA	-0.634663	0.0266255	0.157989
ssc-miR-145-5p	Chr01_175252796_175273062	circRNA	-0.612197	0.0343538	0.178518
ssc-miR-1842	Chr18_10736400_10765303	circRNA	-0.65035	0.0220342	0.144288
ssc-miR-212	Chr06_141789140_141864082	circRNA	-0.640982	0.0247	0.152526
ssc-miR-103	Chr02_51562242_51575218	circRNA	-0.86014	0.000331668	0.0204832
ssc-miR-103	Chr04_57443192_57444790	circRNA	-0.671329	0.0168315	0.127964
ssc-miR-103	Chr06_61249444_61283077	circRNA	-0.818182	0.0011431	0.0361678
ssc-miR-103	Chr09_21664249_21725180	circRNA	-0.704029	0.0106012	0.104066
ssc-miR-193a-5p	Chr10_34996942_35023909	circRNA	-0.623469	0.0302994	0.167833
ssc-miR-320	Chr18_18270856_18323820	circRNA	-0.78171	0.00267007	0.053872
ssc-miR-769-3p	Chr07_20538732_20548703	circRNA	-0.65149	0.0217247	0.144288
ssc-miR-769-3p	Chr07_109377582_109402477	circRNA	-0.739846	0.00594577	0.0788973
ssc-miR-214-3p	Chr15_111105184_111129108	circRNA	-0.612102	0.0343893	0.178518
ssc-miR-320	Chr04_59194539_59221175	circRNA	-0.699301	0.0113742	0.107257
ssc-miR-574-5p	Chr15_78588303_78637426	circRNA	-0.605649	0.0368796	0.185082
ssc-miR-320	Chr07_61199248_61296019	circRNA	-0.867133	0.000259812	0.018387
ssc-miR-328	Chr07_35448459_35546999	circRNA	-0.776224	0.00299286	0.0563851
ssc-miR-320	Chr15_66099298_66122813	circRNA	-0.818182	0.0011431	0.0361678
ssc-let-7c	Chr11_56028794_56048891	circRNA	-0.797203	0.00190037	0.0455857
ssc-miR-574-5p	Chr12_56176254_56189774	circRNA	-0.636364	0.0260969	0.155506
ssc-miR-1842	Chr02_173248532_173292082	circRNA	-0.622378	0.0306759	0.167833
ssc-miR-1842	Chr10_15146820_15160562	circRNA	-0.69406	0.0122789	0.112591
ssc-miR-214-3p	Chr08_135827082_135890552	circRNA	-0.669031	0.0173522	0.130224
ssc-miR-1842	Chr10_72363088_72380741	circRNA	-0.661998	0.0190195	0.135938
ssc-miR-769-3p	Chr04_66745876_66758678	circRNA	-0.610526	0.034986	0.181225
ssc-miR-574-5p	Chr07_61221585_61296019	circRNA	-0.714537	0.00902393	0.0971088
ssc-miR-769-3p	Chr07_61199248_61296019	circRNA	-0.676008	0.0158067	0.124877
ssc-miR-103	Chr01_250207988_250284542	circRNA	-0.916084	2.8428e-05	0.00640905
ssc-miR-103	Chr14_68897973_68909495	circRNA	-0.795098	0.00199349	0.0466836
ssc-miR-103	Chr03_41639808_41650905	circRNA	-0.809108	0.00143474	0.0405087
ssc-miR-320	Chr16_58703341_58719462	circRNA	-0.900177	6.58802e-05	0.00991277
ssc-miR-103	Chr04_94432970_94456656	circRNA	-0.717863	0.00856333	0.0939833
ssc-miR-365-5p	Scaffold155_792342_801114	circRNA	-0.655952	0.0205438	0.141353
ssc-miR-103	Scaffold196_922879_938537	circRNA	-0.715416	0.00890046	0.0968477
ssc-miR-320	Chr04_4037434_4061942	circRNA	-0.683116	0.014339	0.11922
ssc-miR-214-3p	Chr10_9627495_9696380	circRNA	-0.826621	0.000915011	0.0330825
ssc-miR-214-3p	Chr14_47342240_47357726	circRNA	-0.880304	0.000157757	0.0145875
ssc-miR-320	Chr02_25085756_25116327	circRNA	-0.696109	0.011919	0.110539
ssc-miR-769-3p	Chr06_96048045_96062663	circRNA	-0.700526	0.0111699	0.107257
ssc-miR-1842	Chr02_138667128_138670999	circRNA	-0.636364	0.0260969	0.155506
ssc-miR-103	Chr04_22719440_22752539	circRNA	-0.713287	0.00920178	0.0971088
ssc-let-7c	Chr05_99164719_99181403	circRNA	-0.762238	0.00395045	0.0640519
ssc-miR-1842	Chr02_130998705_131012754	circRNA	-0.676008	0.0158067	0.124877
ssc-miR-103	Chr06_79097366_79100251	circRNA	-0.676073	0.0157928	0.124877
ssc-let-7c	Chr10_43502664_43598330	circRNA	-0.640861	0.0247359	0.152526
ssc-miR-320	Chr05_60087028_60091213	circRNA	-0.643357	0.0240032	0.15004
ssc-miR-769-3p	Chr11_7162488_7181961	circRNA	-0.672505	0.0165693	0.127964
ssc-let-7c	Chr16_45583762_45616147	circRNA	-0.755245	0.00450843	0.0681334
ssc-miR-769-3p	Chr04_22719440_22773855	circRNA	-0.63493	0.0265421	0.157637
ssc-miR-320	Chr13_98941656_98957369	circRNA	-0.790374	0.00221511	0.0490549
ssc-miR-320	Chr15_66111291_66122813	circRNA	-0.783217	0.00258622	0.0525261
ssc-miR-769-3p	Chr01_136361477_136365659	circRNA	-0.805605	0.00156143	0.0423294
ssc-miR-214-3p	Scaffold196_922879_938537	circRNA	-0.911176	3.74536e-05	0.00792466
ssc-miR-574-5p	Chr04_22719440_22773855	circRNA	-0.6972	0.0117306	0.109223
ssc-miR-365-5p	Chr09_123940633_123970308	circRNA	-0.801418	0.00172394	0.0440187
ssc-miR-214-3p	Chr15_132607215_132616040	circRNA	-0.647903	0.0227091	0.14674
ssc-miR-103	Chr02_67019904_67036191	circRNA	-0.616347	0.0328184	0.174391
ssc-miR-1842	Chr03_87556492_87559499	circRNA	-0.615385	0.0331699	0.174391
ssc-miR-320	Chr06_785554_796587	circRNA	-0.741259	0.00580115	0.0773208
ssc-miR-212	Chr12_53524507_53566597	circRNA	-0.616042	0.0329296	0.174391
ssc-miR-103	Chr10_62136486_62183946	circRNA	-0.732413	0.00675165	0.0838423
ssc-miR-320	Chr01_72130520_72145536	circRNA	-0.818182	0.0011431	0.0361678
ssc-miR-214-3p	Chr10_71641142_71659985	circRNA	-0.609096	0.0355341	0.181492
ssc-miR-769-3p	Chr01_207420625_207465177	circRNA	-0.704029	0.0106012	0.104066
ssc-miR-320	Chr04_4259933_4295818	circRNA	-0.623598	0.0302549	0.167833
ssc-miR-574-5p	Chr05_66680893_66724289	circRNA	-0.654946	0.0208059	0.141491
ssc-miR-365-5p	Chr08_127192653_127222817	circRNA	-0.732413	0.00675165	0.0838423
ssc-miR-103	Chr01_123269900_123292667	circRNA	-0.664336	0.0184527	0.133326
ssc-miR-212	Chr02_93615090_93617607	circRNA	-0.654946	0.0208059	0.141491
ssc-miR-574-5p	Chr08_20859963_20878523	circRNA	-0.626971	0.0291129	0.164059
ssc-miR-574-5p	Chr04_105464051_105518770	circRNA	-0.633819	0.0268907	0.158084
ssc-miR-365-5p	Chr13_10327454_10337372	circRNA	-0.652482	0.0214579	0.144288
ssc-miR-769-3p	Chr10_13984889_13996305	circRNA	-0.618783	0.0319402	0.172576
ssc-miR-212	Chr04_36807602_36836417	circRNA	-0.605649	0.0368796	0.185082
ssc-miR-212	Chr17_14886556_14912580	circRNA	-0.640861	0.0247359	0.152526
ssc-miR-1842	Chr04_112444369_112478901	circRNA	-0.615385	0.0331699	0.174391
ssc-miR-1842	Chr12_6014140_6037875	circRNA	-0.657343	0.0201855	0.13946
ssc-miR-1842	Chr05_66635943_66654569	circRNA	-0.629371	0.0283197	0.161499
ssc-miR-574-5p	Chr10_9673831_9696380	circRNA	-0.713287	0.00920178	0.0971088
ssc-miR-193a-5p	Chr06_97707621_97742948	circRNA	-0.713287	0.00920178	0.0971088
ssc-miR-769-3p	Chr14_24404076_24417413	circRNA	-0.602453	0.0381595	0.188466
ssc-miR-103	Chr04_22743270_22752539	circRNA	-0.846154	0.000521134	0.024765
ssc-miR-365-5p	Chr11_56028794_56037997	circRNA	-0.633819	0.0268907	0.158084
ssc-miR-103	Chr10_34281541_34303953	circRNA	-0.811189	0.00136331	0.0391646
ssc-miR-1842	Chr07_108008580_108018158	circRNA	-0.65689	0.0203016	0.140001
ssc-miR-214-3p	Chr05_33008943_33026515	circRNA	-0.923077	1.8622e-05	0.00559148
ssc-miR-769-3p	Scaffold180_2562774_2570664	circRNA	-0.693521	0.0123749	0.112591
ssc-miR-365-5p	Chr17_56909807_56931936	circRNA	-0.711285	0.00949192	0.099063
ssc-let-7c	Chr05_78171662_78194922	circRNA	-0.767076	0.00359618	0.0617545
ssc-miR-103	Chr06_20465710_20499271	circRNA	-0.699301	0.0113742	0.107257
ssc-miR-574-5p	Chr02_4961816_4989928	circRNA	-0.692308	0.012593	0.112591
ssc-miR-212	Chr03_98810789_98847046	circRNA	-0.706294	0.0102452	0.102102
ssc-miR-320	Chr17_22456834_22464647	circRNA	-0.886166	0.000123989	0.0133195
ssc-miR-212	Chr01_140491850_140520766	circRNA	-0.707532	0.0100544	0.102102
ssc-miR-103	Chr18_31962781_31984854	circRNA	-0.795098	0.00199349	0.0466836
ssc-miR-214-3p	Chr06_85177005_85180346	circRNA	-0.679511	0.0150702	0.122431
ssc-miR-221-5p	Chr03_105249966_105263420	circRNA	-0.802103	0.00169653	0.0433598
ssc-let-7c	Chr03_41477931_41483249	circRNA	-0.679284	0.0151171	0.122431
ssc-miR-214-3p	Chr04_112432957_112444515	circRNA	-0.807957	0.00147547	0.0415541
ssc-miR-365-5p	Chr09_63888831_63908875	circRNA	-0.64539	0.023418	0.15004
ssc-miR-320	ChrX_18138664_18216807	circRNA	-0.601399	0.0385885	0.188466
ssc-miR-574-5p	Chr03_19913301_19949910	circRNA	-0.721542	0.00807444	0.0915954
ssc-miR-214-3p	Chr06_2639450_2692570	circRNA	-0.616463	0.032776	0.174391
ssc-miR-103	Chr06_61317581_61369286	circRNA	-0.900177	6.58802e-05	0.00991277
ssc-miR-574-5p	Chr06_2663266_2674494	circRNA	-0.804196	0.00161477	0.0423294
ssc-miR-574-5p	Chr07_33706159_33731575	circRNA	-0.612691	0.0341681	0.17785
ssc-miR-574-5p	Chr10_64339413_64351285	circRNA	-0.636364	0.0260969	0.155506
ssc-let-7c	Chr05_44538462_44543172	circRNA	-0.748252	0.00512408	0.0726184
ssc-miR-320	Chr07_20538732_20548703	circRNA	-0.818182	0.0011431	0.0361678
ssc-miR-320	Chr06_85562989_85575903	circRNA	-0.623598	0.0302549	0.167833
ssc-let-7c	Chr11_56028794_56037997	circRNA	-0.832168	0.000785442	0.0299214
ssc-miR-212	ChrX_18169502_18216807	circRNA	-0.622378	0.0306759	0.167833
ssc-miR-769-3p	Chr15_3974623_4005298	circRNA	-0.725045	0.00762875	0.0884497
ssc-miR-769-3p	Chr13_98941656_98960952	circRNA	-0.626971	0.0291129	0.164059
ssc-miR-320	Chr06_84754748_84766217	circRNA	-0.711034	0.00952876	0.099063
ssc-miR-320	Chr05_99164719_99208044	circRNA	-0.830124	0.000831418	0.0309385
ssc-miR-365-5p	Chr06_2639450_2674494	circRNA	-0.676073	0.0157928	0.124877
ssc-let-7c	Chr16_54584294_54612166	circRNA	-0.783217	0.00258622	0.0525261
ssc-miR-769-3p	Chr15_55662420_55671617	circRNA	-0.690019	0.0130122	0.114338
ssc-miR-320	Chr01_112846369_112872621	circRNA	-0.616347	0.0328184	0.174391
ssc-miR-103	Chr06_119036106_119058012	circRNA	-0.774667	0.00308965	0.0577246
ssc-miR-320	Chr15_102439703_102460666	circRNA	-0.777584	0.00291017	0.0563851
ssc-miR-103	Chr10_34996942_35023909	circRNA	-0.830124	0.000831418	0.0309385
ssc-miR-214-3p	Chr12_364528_374701	circRNA	-0.854642	0.000398308	0.0226112
ssc-miR-193a-5p	Chr06_102367103_102368210	circRNA	-0.671329	0.0168315	0.127964
ssc-miR-1842	Chr02_37542920_37559421	circRNA	-0.612691	0.0341681	0.17785
ssc-miR-103	Chr14_39164972_39170296	circRNA	-0.622378	0.0306759	0.167833
ssc-miR-103	Chr18_39482693_39521648	circRNA	-0.874126	0.000200713	0.0161166
ssc-miR-769-3p	Chr10_57501680_57515799	circRNA	-0.603509	0.0377332	0.188466
ssc-miR-574-5p	Chr02_73931745_73970775	circRNA	-0.672704	0.0165253	0.127964
ssc-miR-214-3p	Chr04_66562641_66564957	circRNA	-0.86014	0.000331668	0.0204832
ssc-miR-1842	Chr04_118647528_118657416	circRNA	-0.755245	0.00450843	0.0681334
ssc-miR-1842	Chr03_18351705_18377232	circRNA	-0.630474	0.0279603	0.161499
ssc-miR-212	Chr09_33373916_33439186	circRNA	-0.788752	0.00229539	0.0502206
ssc-miR-574-5p	Chr13_55003824_55041324	circRNA	-0.616347	0.0328184	0.174391
ssc-let-7c	Chr08_49633206_49660217	circRNA	-0.762238	0.00395045	0.0640519
ssc-miR-365-5p	Chr07_61199248_61296019	circRNA	-0.704243	0.0105672	0.104066
ssc-miR-103	Chr02_130998705_131007514	circRNA	-0.846154	0.000521134	0.024765
ssc-miR-1842	Chr01_5158032_5164452	circRNA	-0.65035	0.0220342	0.144288
ssc-miR-769-3p	Chr17_12219923_12243444	circRNA	-0.728548	0.00720175	0.0863078
ssc-miR-1842	Chr03_98810789_98847046	circRNA	-0.713287	0.00920178	0.0971088
ssc-miR-103	Chr03_76209366_76216392	circRNA	-0.811189	0.00136331	0.0391646
ssc-miR-574-5p	Chr04_90738064_90759545	circRNA	-0.797203	0.00190037	0.0455857
ssc-miR-320	Chr16_58712794_58719462	circRNA	-0.896674	7.78046e-05	0.0109724
ssc-miR-1842	Chr05_104253525_104274170	circRNA	-0.643357	0.0240032	0.15004
ssc-let-7c	Chr04_105464051_105485400	circRNA	-0.739455	0.00598623	0.0790339
ssc-miR-214-3p	Chr11_3006666_3017751	circRNA	-0.69406	0.0122789	0.112591
ssc-miR-1842	Chr18_18270856_18323820	circRNA	-0.676073	0.0157928	0.124877
ssc-miR-145-5p	Chr15_78573219_78637426	circRNA	-0.79021	0.00222314	0.0490549
ssc-miR-769-3p	ChrX_69088121_69130214	circRNA	-0.614035	0.0336674	0.176628
ssc-miR-1842	Chr18_45729590_45754366	circRNA	-0.762238	0.00395045	0.0640519
ssc-miR-7144-5p	Chr05_99164719_99208044	circRNA	-0.619966	0.0315202	0.171233
ssc-miR-320	Scaffold109_3844407_3854262	circRNA	-0.693521	0.0123749	0.112591
ssc-miR-1842	Chr15_108009353_108030953	circRNA	-0.643357	0.0240032	0.15004
ssc-miR-214-3p	Chr06_169608196_169618090	circRNA	-0.776224	0.00299286	0.0563851
ssc-miR-769-3p	Chr07_91237131_91259622	circRNA	-0.686516	0.0136736	0.117327
ssc-miR-320	Chr02_170799834_170811931	circRNA	-0.762238	0.00395045	0.0640519
ssc-miR-214-3p	Chr09_60430146_60510782	circRNA	-0.833626	0.000753851	0.0299214
ssc-miR-214-3p	Chr01_34279087_34309221	circRNA	-0.616463	0.032776	0.174391
ssc-miR-769-3p	Chr03_96789698_96804486	circRNA	-0.672505	0.0165693	0.127964
ssc-miR-320	Chr11_12201402_12222536	circRNA	-0.629371	0.0283197	0.161499
ssc-miR-320	Chr03_81291720_81309068	circRNA	-0.630474	0.0279603	0.161499
ssc-miR-103	Chr13_650617_663699	circRNA	-0.683116	0.014339	0.11922
ssc-miR-103	Chr14_39143918_39181751	circRNA	-0.612197	0.0343538	0.178518
ssc-let-7c	Chr01_53428167_53451154	circRNA	-0.608392	0.035806	0.181492
ssc-miR-574-5p	Chr16_35803099_35816115	circRNA	-0.683013	0.0143594	0.11922
ssc-miR-214-3p	Chr04_77073858_77088759	circRNA	-0.72537	0.00758833	0.0884497
ssc-miR-769-3p	Chr13_184624866_184656896	circRNA	-0.778947	0.00282909	0.0560489
ssc-miR-125a	Chr03_95772295_95779452	circRNA	-0.612691	0.0341681	0.17785
ssc-miR-212	Chr01_99667043_99684106	circRNA	-0.633819	0.0268907	0.158084
ssc-miR-103	Chr07_25053230_25077001	circRNA	-0.825175	0.000951363	0.0330825
ssc-miR-212	Chr15_67397578_67408824	circRNA	-0.676073	0.0157928	0.124877
ssc-miR-212	Chr18_2812373_2818304	circRNA	-0.71804	0.00853932	0.0937656
ssc-miR-320	Chr06_3710003_3758580	circRNA	-0.937063	6.99316e-06	0.00386395
ssc-miR-212	Chr03_20091718_20131946	circRNA	-0.706294	0.0102452	0.102102
ssc-miR-769-3p	Chr06_24434848_24458808	circRNA	-0.647987	0.0226858	0.14674
ssc-miR-320	Chr06_61249444_61268200	circRNA	-0.636364	0.0260969	0.155506
ssc-miR-214-3p	Chr14_47342240_47351646	circRNA	-0.888112	0.000114134	0.0126853
ssc-miR-103	Chr02_172506366_172520008	circRNA	-0.840632	0.000615569	0.0268394
ssc-miR-103	Chr04_22719440_22773855	circRNA	-0.633819	0.0268907	0.158084
ssc-miR-103	Chr07_61199248_61296019	circRNA	-0.811189	0.00136331	0.0391646
ssc-miR-769-3p	Chr04_48625429_48666494	circRNA	-0.6655	0.0181751	0.133326
ssc-miR-769-3p	Chr05_78188886_78207469	circRNA	-0.781087	0.0027053	0.054049
ssc-miR-1842	Chr04_86395408_86418333	circRNA	-0.615385	0.0331699	0.174391
ssc-miR-320	Chr18_18267280_18358987	circRNA	-0.675552	0.0159045	0.125349
ssc-miR-103	Chr12_46993660_46998477	circRNA	-0.761686	0.00399243	0.0645928
ssc-miR-214-3p	Chr15_55662420_55671617	circRNA	-0.874126	0.000200713	0.0161166
ssc-miR-769-3p	Chr05_80967616_80976108	circRNA	-0.658495	0.0198921	0.13946
ssc-miR-103	Chr03_18351705_18377232	circRNA	-0.669003	0.0173586	0.130224
ssc-miR-1842	Scaffold1082_53631_54829	circRNA	-0.72028	0.00823977	0.0915954
ssc-miR-320	Chr07_20514721_20548703	circRNA	-0.879161	0.000165104	0.0150201
ssc-let-7c	Chr15_96283279_96374709	circRNA	-0.686749	0.0136288	0.117327
ssc-miR-214-3p	Chr15_85607846_85612818	circRNA	-0.741259	0.00580115	0.0773208
ssc-miR-103	Chr03_114572055_114584010	circRNA	-0.846154	0.000521134	0.024765
ssc-miR-320	Chr08_43322535_43360726	circRNA	-0.839161	0.000642826	0.0268394
ssc-miR-320	Chr07_25053230_25077001	circRNA	-0.692308	0.012593	0.112591
ssc-let-7c	Chr13_126811720_126850038	circRNA	-0.699301	0.0113742	0.107257
ssc-miR-320	Chr04_48625429_48666494	circRNA	-0.818182	0.0011431	0.0361678
ssc-miR-320	Chr03_50973589_50994898	circRNA	-0.60837	0.0358144	0.181492
ssc-miR-320	Chr05_66678018_66707603	circRNA	-0.776224	0.00299286	0.0563851
ssc-miR-103	Chr14_19925712_19947453	circRNA	-0.875658	0.000189298	0.0161166
ssc-miR-214-3p	Chr11_50455535_50541934	circRNA	-0.895105	8.36659e-05	0.0109724
ssc-miR-365-5p	Chr12_3457793_3459675	circRNA	-0.617293	0.0324755	0.174391
ssc-miR-1842	Chr14_68897973_68909495	circRNA	-0.633976	0.0268409	0.158084
ssc-miR-365-5p	Chr14_31506201_31523308	circRNA	-0.73481	0.00648334	0.0820099
ssc-miR-103	Chr04_81136260_81147029	circRNA	-0.715416	0.00890046	0.0968477
ssc-miR-7144-5p	Chr01_258902156_258922448	circRNA	-0.690019	0.0130122	0.114338
ssc-miR-103	Chr09_20162542_20206602	circRNA	-0.711285	0.00949192	0.099063
ssc-miR-320	Chr01_250207988_250284542	circRNA	-0.832168	0.000785442	0.0299214
ssc-miR-320	Chr04_81288972_81309470	circRNA	-0.654946	0.0208059	0.141491
ssc-miR-103	Chr17_39090880_39099271	circRNA	-0.755245	0.00450843	0.0681334
ssc-miR-214-3p	Chr15_47627270_47642540	circRNA	-0.791595	0.0021561	0.0490549
ssc-miR-103	Chr01_172171236_172190045	circRNA	-0.769231	0.00344645	0.0602885
ssc-miR-574-5p	Chr13_98957260_98960952	circRNA	-0.676073	0.0157928	0.124877
ssc-let-7c	Chr01_568863_612919	circRNA	-0.615385	0.0331699	0.174391
ssc-miR-574-5p	Chr01_38741926_38760200	circRNA	-0.65035	0.0220342	0.144288
ssc-miR-574-5p	Chr11_78061367_78071670	circRNA	-0.683382	0.014286	0.11922
ssc-miR-103	Chr07_61221585_61296019	circRNA	-0.795098	0.00199349	0.0466836
ssc-miR-320	Chr06_3676548_3758580	circRNA	-0.783217	0.00258622	0.0525261
ssc-miR-214-3p	Chr06_2663266_2692570	circRNA	-0.804196	0.00161477	0.0423294
ssc-miR-320	Chr05_103257325_103282566	circRNA	-0.741259	0.00580115	0.0773208
ssc-miR-103	Chr01_126588251_126599240	circRNA	-0.671329	0.0168315	0.127964
ssc-miR-320	Chr18_8209939_8214109	circRNA	-0.838049	0.000664043	0.0274532
ssc-miR-320	Chr11_4445554_4455476	circRNA	-0.830124	0.000831418	0.0309385
ssc-miR-103	Chr15_67328204_67355080	circRNA	-0.600905	0.0387904	0.189089
ssc-let-7c	Chr10_75903041_75913576	circRNA	-0.879161	0.000165104	0.0150201
ssc-let-7c	Chr13_126837639_126850641	circRNA	-0.647903	0.0227091	0.14674
ssc-miR-574-5p	Chr07_33729425_33731575	circRNA	-0.79021	0.00222314	0.0490549
ssc-miR-214-3p	Chr03_119862375_119873661	circRNA	-0.825175	0.000951363	0.0330825
ssc-miR-214-3p	Chr06_61317581_61369286	circRNA	-0.774082	0.00312666	0.0579104
ssc-miR-214-3p	Chr18_45729590_45754366	circRNA	-0.839161	0.000642826	0.0268394
ssc-let-7c	Chr04_64703098_64717765	circRNA	-0.713287	0.00920178	0.0971088
ssc-miR-214-3p	Chr13_186960416_186965103	circRNA	-0.846154	0.000521134	0.024765
ssc-miR-103	Chr08_118273370_118312804	circRNA	-0.85114	0.000445901	0.0234643
ssc-miR-769-3p	Chr06_770215_796587	circRNA	-0.764912	0.00375151	0.0640519
ssc-miR-1842	Chr06_2663266_2674494	circRNA	-0.657343	0.0201855	0.13946
ssc-miR-103	Chr03_55941971_55955045	circRNA	-0.679823	0.0150058	0.122431
ssc-miR-103	Chr10_9659996_9696380	circRNA	-0.713287	0.00920178	0.0971088
ssc-miR-320	Chr01_120321631_120326167	circRNA	-0.734266	0.00654349	0.0820099
ssc-miR-214-3p	Chr03_105294932_105391812	circRNA	-0.894388	8.64551e-05	0.0112507
ssc-miR-125a	Chr09_63888831_63908875	circRNA	-0.619734	0.0316024	0.171331
ssc-miR-769-3p	Chr13_7622540_7653595	circRNA	-0.609458	0.0353946	0.181492
ssc-miR-212	Chr15_78588303_78637426	circRNA	-0.739455	0.00598623	0.0790339
ssc-miR-320	Chr06_24434848_24458808	circRNA	-0.86014	0.000331668	0.0204832
ssc-let-7c	Chr03_105960945_105982265	circRNA	-0.706294	0.0102452	0.102102
ssc-miR-320	Chr16_35124825_35153335	circRNA	-0.678322	0.0153173	0.122431
ssc-miR-365-5p	Chr11_56028794_56032206	circRNA	-0.711285	0.00949192	0.099063
ssc-miR-103	Chr07_61242972_61296019	circRNA	-0.902098	5.99786e-05	0.00935902
ssc-miR-103	Chr08_135827082_135890552	circRNA	-0.866219	0.000268443	0.0188888
ssc-miR-103	Chr10_34281541_34341728	circRNA	-0.622378	0.0306759	0.167833
ssc-miR-365-5p	Chr09_109177641_109193076	circRNA	-0.669031	0.0173522	0.130224
ssc-miR-320	Chr10_34281541_34303953	circRNA	-0.72028	0.00823977	0.0915954
ssc-miR-7144-5p	Chr08_89371697_89392735	circRNA	-0.608392	0.035806	0.181492
ssc-miR-320	Chr06_134537417_134576704	circRNA	-0.811189	0.00136331	0.0391646
ssc-miR-574-5p	Chr09_95075653_95130919	circRNA	-0.6655	0.0181751	0.133326
ssc-miR-320	Chr10_57489874_57515799	circRNA	-0.847637	0.000497797	0.024765
ssc-miR-103	Chr07_20514721_20548703	circRNA	-0.879161	0.000165104	0.0150201
ssc-miR-320	Chr08_137907029_137913935	circRNA	-0.72028	0.00823977	0.0915954
ssc-miR-574-5p	Chr04_59194539_59221175	circRNA	-0.783217	0.00258622	0.0525261
ssc-miR-1842	Chr07_35448459_35546999	circRNA	-0.608392	0.035806	0.181492
ssc-miR-320	Chr13_60625423_60715757	circRNA	-0.692308	0.012593	0.112591
ssc-let-7c	Chr06_16875956_16911354	circRNA	-0.699301	0.0113742	0.107257
ssc-miR-320	Chr09_60430146_60510782	circRNA	-0.86515	0.000278812	0.0191097
ssc-let-7c	Chr08_11710628_11761156	circRNA	-0.693521	0.0123749	0.112591
ssc-miR-1842	Chr13_8263910_8294911	circRNA	-0.660623	0.0193586	0.137791
ssc-miR-214-3p	Chr03_76209366_76216392	circRNA	-0.916084	2.8428e-05	0.00640905
ssc-miR-320	Chr13_46365859_46382501	circRNA	-0.623469	0.0302994	0.167833
ssc-let-7c	Chr06_787305_796587	circRNA	-0.888112	0.000114134	0.0126853
ssc-miR-574-5p	Chr05_81305865_81314561	circRNA	-0.65035	0.0220342	0.144288
ssc-miR-214-3p	Chr17_14905710_14912580	circRNA	-0.707532	0.0100544	0.102102
ssc-miR-212	Chr17_14905710_14912580	circRNA	-0.73205	0.00679293	0.0838423
ssc-miR-574-5p	Chr09_64418373_64432840	circRNA	-0.633819	0.0268907	0.158084
ssc-miR-1842	Chr10_55297029_55300736	circRNA	-0.615385	0.0331699	0.174391
ssc-miR-769-3p	Chr09_81998495_82003642	circRNA	-0.705477	0.0103725	0.103203
ssc-miR-214-3p	Chr05_99164719_99196171	circRNA	-0.944056	3.92726e-06	0.00306049
ssc-miR-769-3p	Chr06_139797251_139814742	circRNA	-0.603183	0.0378643	0.188466
ssc-miR-212	Chr13_113038329_113068729	circRNA	-0.659854	0.0195502	0.139074
ssc-miR-214-3p	Chr03_105294932_105332185	circRNA	-0.741259	0.00580115	0.0773208
ssc-miR-214-3p	Chr14_129722138_129804031	circRNA	-0.937063	6.99316e-06	0.00386395
ssc-miR-320	Chr04_113663683_113700933	circRNA	-0.699301	0.0113742	0.107257
ssc-miR-103	Chr04_86395408_86418333	circRNA	-0.846154	0.000521134	0.024765
ssc-miR-320	Chr05_92095787_92104547	circRNA	-0.839991	0.000627337	0.0268394
ssc-miR-320	Chr09_89779842_89797666	circRNA	-0.838049	0.000664043	0.0274532
ssc-miR-574-5p	Chr13_179903520_179909050	circRNA	-0.6381	0.0255651	0.155506
ssc-miR-103	Chr17_19662992_19676782	circRNA	-0.727273	0.00735503	0.0863078
ssc-miR-574-5p	Chr09_132961125_133032137	circRNA	-0.602453	0.0381595	0.188466
ssc-miR-193a-5p	Chr04_94428677_94456656	circRNA	-0.643357	0.0240032	0.15004
ssc-miR-320	Chr13_68040472_68069553	circRNA	-0.65035	0.0220342	0.144288
ssc-miR-103	Scaffold180_2562774_2570664	circRNA	-0.874126	0.000200713	0.0161166
ssc-miR-320	Chr09_102928871_102935963	circRNA	-0.811189	0.00136331	0.0391646
ssc-miR-320	Chr01_118650110_118663473	circRNA	-0.845091	0.000538366	0.025325
ssc-miR-769-3p	Chr10_46727592_46756522	circRNA	-0.698842	0.0114513	0.107871
ssc-miR-103	Chr06_61249444_61260684	circRNA	-0.715416	0.00890046	0.0968477
ssc-miR-574-5p	Chr06_141789140_141864082	circRNA	-0.647987	0.0226858	0.14674
ssc-miR-320	Chr10_15305573_15357043	circRNA	-0.895105	8.36659e-05	0.0109724
ssc-miR-769-3p	Chr06_3710003_3758580	circRNA	-0.721542	0.00807444	0.0915954
ssc-miR-9851-3p	Chr14_113362657_113380470	circRNA	-0.615385	0.0331699	0.174391
ssc-miR-212	Chr06_16875956_16911354	circRNA	-0.636364	0.0260969	0.155506
ssc-miR-320	Chr08_132140043_132171536	circRNA	-0.669145	0.017326	0.130224
ssc-miR-221-5p	Chr05_68026189_68027246	circRNA	-0.692308	0.012593	0.112591
ssc-miR-320	Chr15_102439703_102450262	circRNA	-0.86014	0.000331668	0.0204832
ssc-miR-574-5p	Chr10_79176813_79195182	circRNA	-0.601399	0.0385885	0.188466
ssc-miR-365-5p	Chr08_89371697_89400776	circRNA	-0.624347	0.0299985	0.167833
ssc-miR-103	Chr15_47627270_47642540	circRNA	-0.616463	0.032776	0.174391
ssc-miR-214-3p	Chr03_96789698_96804486	circRNA	-0.65035	0.0220342	0.144288
ssc-let-7c	Chr13_57246055_57252497	circRNA	-0.654992	0.0207937	0.141491
ssc-miR-769-3p	Chr04_112804811_112853896	circRNA	-0.745194	0.00541236	0.0752251
ssc-miR-103	Chr06_85562989_85575903	circRNA	-0.667105	0.0177977	0.132874
ssc-miR-769-3p	Chr01_250207988_250284542	circRNA	-0.742558	0.00567053	0.0773208
ssc-miR-214-3p	Chr03_19856624_19923048	circRNA	-0.623469	0.0302994	0.167833
ssc-miR-320	Chr15_114503744_114533637	circRNA	-0.79021	0.00222314	0.0490549
ssc-miR-1842	Chr18_45729590_45744165	circRNA	-0.706294	0.0102452	0.102102
ssc-miR-769-3p	Chr10_39752709_39765278	circRNA	-0.690019	0.0130122	0.114338
ssc-let-7c	Chr11_56028794_56032206	circRNA	-0.888112	0.000114134	0.0126853
ssc-miR-769-3p	Chr02_11369708_11371962	circRNA	-0.708772	0.00986585	0.101868
ssc-miR-103	Chr10_34281541_34315347	circRNA	-0.881119	0.000152674	0.0141953
ssc-miR-1842	Chr16_54584294_54612166	circRNA	-0.671329	0.0168315	0.127964
ssc-miR-103	Chr14_25459336_25471007	circRNA	-0.760071	0.00411738	0.0654056
ssc-miR-214-3p	Chr03_108758890_108772982	circRNA	-0.889669	0.0001067	0.0126853
ssc-let-7c	Chr11_4643518_4687351	circRNA	-0.615385	0.0331699	0.174391
ssc-miR-320	Chr10_34281541_34341728	circRNA	-0.643357	0.0240032	0.15004
ssc-miR-212	Chr11_4643518_4687351	circRNA	-0.636364	0.0260969	0.155506
ssc-miR-320	Chr16_45583762_45616147	circRNA	-0.762238	0.00395045	0.0640519
ssc-miR-103	Chr05_55626460_55652955	circRNA	-0.739055	0.00602782	0.0790339
ssc-miR-145-5p	Chr15_78557752_78637426	circRNA	-0.795098	0.00199349	0.0466836
ssc-miR-103	Chr01_123269900_123306601	circRNA	-0.699301	0.0113742	0.107257
ssc-miR-103	Chr02_15163734_15177107	circRNA	-0.619966	0.0315202	0.171233
ssc-miR-212	Chr02_8395444_8409574	circRNA	-0.669145	0.017326	0.130224
ssc-miR-320	Chr04_81240281_81276967	circRNA	-0.704738	0.0104888	0.10403
ssc-miR-221-5p	Chr13_30295122_30307830	circRNA	-0.795098	0.00199349	0.0466836
ssc-miR-769-3p	Chr10_79181918_79205096	circRNA	-0.619966	0.0315202	0.171233
ssc-miR-221-5p	Chr15_120101001_120144708	circRNA	-0.671329	0.0168315	0.127964
ssc-miR-320	Chr05_25685145_25731022	circRNA	-0.761369	0.00401672	0.064629
ssc-miR-214-3p	Chr09_95075653_95130919	circRNA	-0.872155	0.000216175	0.0170236
ssc-miR-214-3p	Chr03_19895413_19949910	circRNA	-0.697024	0.011761	0.109223
ssc-miR-103	Chr15_113056577_113072290	circRNA	-0.811189	0.00136331	0.0391646
ssc-miR-103	Chr09_95109855_95130919	circRNA	-0.608637	0.0357109	0.181492
ssc-miR-103	Chr02_130990677_131007514	circRNA	-0.86014	0.000331668	0.0204832
ssc-miR-574-5p	Chr02_51562242_51575218	circRNA	-0.615385	0.0331699	0.174391
ssc-miR-214-3p	Chr13_126811720_126850038	circRNA	-0.874126	0.000200713	0.0161166
ssc-miR-574-5p	Chr11_24526251_24546982	circRNA	-0.854642	0.000398308	0.0226112
ssc-miR-214-3p	Chr05_99164719_99208044	circRNA	-0.921192	2.09498e-05	0.00594612
ssc-miR-320	Chr07_52936648_53013522	circRNA	-0.647987	0.0226858	0.14674
ssc-miR-320	Chr08_132140043_132147897	circRNA	-0.667105	0.0177977	0.132874
ssc-miR-320	Chr18_10724778_10744895	circRNA	-0.874126	0.000200713	0.0161166
ssc-miR-103	Chr18_9507275_9549277	circRNA	-0.630764	0.0278663	0.161499
ssc-miR-320	Chr05_66380801_66400610	circRNA	-0.746497	0.00528802	0.0741949
ssc-miR-1842	Chr04_4284741_4295818	circRNA	-0.647903	0.0227091	0.14674
ssc-let-7c	Chr05_44538462_44551637	circRNA	-0.699301	0.0113742	0.107257
ssc-miR-103	Chr06_75473544_75484018	circRNA	-0.791595	0.0021561	0.0490549
ssc-miR-574-5p	Chr09_109177641_109193076	circRNA	-0.685315	0.013906	0.117327
ssc-miR-212	Chr07_108008580_108018158	circRNA	-0.649426	0.0222874	0.145508
ssc-miR-574-5p	Chr11_22877583_22899081	circRNA	-0.811189	0.00136331	0.0391646
ssc-let-7c	Chr03_96770334_96791365	circRNA	-0.721542	0.00807444	0.0915954
ssc-miR-574-5p	Chr10_15146820_15160562	circRNA	-0.605078	0.0371059	0.186093
ssc-miR-769-3p	Chr14_101274591_101287518	circRNA	-0.609458	0.0353946	0.181492
ssc-miR-320	Chr05_66680893_66724289	circRNA	-0.795794	0.00196229	0.0466334
ssc-miR-214-3p	Chr14_110889163_110918121	circRNA	-0.79021	0.00222314	0.0490549
ssc-miR-320	Chr11_50455535_50541934	circRNA	-0.811189	0.00136331	0.0391646
ssc-miR-574-5p	Chr13_72209698_72246106	circRNA	-0.619734	0.0316024	0.171331
ssc-miR-128	Chr17_14905710_14912580	circRNA	-0.694737	0.0121592	0.112418
ssc-miR-7144-5p	Chr05_51935997_51953715	circRNA	-0.678322	0.0153173	0.122431
ssc-miR-103	Chr11_10784978_10824218	circRNA	-0.616347	0.0328184	0.174391
ssc-miR-365-5p	Chr05_99164719_99181403	circRNA	-0.739455	0.00598623	0.0790339
ssc-miR-103	Chr13_98952602_98960952	circRNA	-0.755245	0.00450843	0.0681334
ssc-miR-103	Chr09_95075653_95130919	circRNA	-0.85114	0.000445901	0.0234643
ssc-miR-221-5p	Chr06_134537417_134627211	circRNA	-0.636364	0.0260969	0.155506
ssc-miR-769-3p	Chr13_8274701_8285700	circRNA	-0.639219	0.0252268	0.154852
ssc-miR-214-3p	Chr15_113056577_113072290	circRNA	-0.895105	8.36659e-05	0.0109724
ssc-miR-320	Chr16_58703341_58724322	circRNA	-0.823119	0.00100495	0.0343522
ssc-miR-214-3p	Chr06_785554_796587	circRNA	-0.741259	0.00580115	0.0773208
ssc-miR-365-5p	Chr18_10736400_10765303	circRNA	-0.809879	0.00140794	0.0401387
ssc-miR-574-5p	Chr05_66680893_66707603	circRNA	-0.643357	0.0240032	0.15004
ssc-miR-1842	Chr11_76002315_76016047	circRNA	-0.664336	0.0184527	0.133326
ssc-miR-320	Chr04_81240281_81289066	circRNA	-0.600905	0.0387904	0.189089
ssc-miR-769-3p	Chr09_65591315_65623717	circRNA	-0.823119	0.00100495	0.0343522
ssc-miR-320	Chr01_117404517_117413201	circRNA	-0.791595	0.0021561	0.0490549
ssc-miR-320	Chr05_66680893_66707603	circRNA	-0.797203	0.00190037	0.0455857
ssc-miR-320	Chr09_20162542_20206602	circRNA	-0.788752	0.00229539	0.0502206
ssc-miR-214-3p	Chr01_241033459_241050412	circRNA	-0.916084	2.8428e-05	0.00640905
ssc-miR-214-3p	Chr06_787305_796587	circRNA	-0.888112	0.000114134	0.0126853
ssc-miR-769-3p	Scaffold433_323241_330970	circRNA	-0.747368	0.00520614	0.0734723
ssc-miR-320	Chr15_96283279_96374709	circRNA	-0.679284	0.0151171	0.122431
ssc-let-7c	Chr03_45601718_45637098	circRNA	-0.881119	0.000152674	0.0141953
ssc-miR-212	Chr06_10402432_10406397	circRNA	-0.657343	0.0201855	0.13946
ssc-let-7c	Chr10_57489874_57515799	circRNA	-0.858145	0.000354759	0.0214091
ssc-let-7c	Chr09_126761252_126807052	circRNA	-0.734266	0.00654349	0.0820099
ssc-miR-320	Chr01_182615642_182642829	circRNA	-0.647987	0.0226858	0.14674
ssc-miR-103	Chr14_22954126_22963710	circRNA	-0.9317	1.04294e-05	0.00466767
ssc-miR-320	Chr12_50292200_50319010	circRNA	-0.69406	0.0122789	0.112591
ssc-miR-320	Chr04_8903429_8918551	circRNA	-0.748252	0.00512408	0.0726184
ssc-miR-320	Chr11_50504248_50541934	circRNA	-0.601399	0.0385885	0.188466
ssc-miR-574-5p	Chr08_54099313_54113906	circRNA	-0.633976	0.0268409	0.158084
ssc-miR-214-3p	Chr18_10122395_10127310	circRNA	-0.629371	0.0283197	0.161499
ssc-miR-574-5p	Chr10_9244918_9252634	circRNA	-0.73205	0.00679293	0.0838423
ssc-miR-1842	Chr13_181182501_181207763	circRNA	-0.636364	0.0260969	0.155506
ssc-miR-103	Chr13_7626662_7653595	circRNA	-0.783217	0.00258622	0.0525261
ssc-miR-103	Chr14_52640117_52679627	circRNA	-0.652602	0.0214257	0.144288
ssc-miR-1842	Chr05_66647170_66689472	circRNA	-0.615756	0.033034	0.174391
ssc-miR-103	Chr12_10582695_10617499	circRNA	-0.79021	0.00222314	0.0490549
ssc-let-7c	Chr17_29660695_29690589	circRNA	-0.652602	0.0214257	0.144288
ssc-miR-103	Chr10_62145531_62183946	circRNA	-0.667105	0.0177977	0.132874
ssc-miR-1842	Chr11_22877583_22899081	circRNA	-0.706294	0.0102452	0.102102
ssc-miR-320	Chr18_2781902_2791211	circRNA	-0.774082	0.00312666	0.0579104
ssc-miR-320	Chr10_62136486_62183946	circRNA	-0.626776	0.0291781	0.164083
ssc-miR-214-3p	Chr12_24083408_24096439	circRNA	-0.832168	0.000785442	0.0299214
ssc-miR-214-3p	Chr17_24283928_24293848	circRNA	-0.763574	0.00385009	0.0640519
ssc-miR-320	Chr08_89359872_89392735	circRNA	-0.767076	0.00359618	0.0617545
ssc-miR-214-3p	ChrX_124837765_124858706	circRNA	-0.629371	0.0283197	0.161499
ssc-miR-320	Chr14_104847735_104875171	circRNA	-0.769231	0.00344645	0.0602885
ssc-miR-214-3p	Chr03_43283922_43294618	circRNA	-0.839161	0.000642826	0.0268394
ssc-miR-320	Chr01_155794327_155807734	circRNA	-0.923077	1.8622e-05	0.00559148
ssc-miR-320	Chr02_170799834_170825077	circRNA	-0.629371	0.0283197	0.161499
ssc-miR-320	Chr03_105294932_105332185	circRNA	-0.636364	0.0260969	0.155506
ssc-miR-320	Chr05_25685145_25698587	circRNA	-0.706294	0.0102452	0.102102
ssc-let-7c	Chr06_85177005_85180346	circRNA	-0.760071	0.00411738	0.0654056
ssc-miR-214-3p	Chr06_770215_796587	circRNA	-0.854642	0.000398308	0.0226112
ssc-miR-103	Chr01_251787914_251799602	circRNA	-0.949213	2.44274e-06	0.00279089
ssc-miR-214-3p	Chr14_104847735_104875171	circRNA	-0.874126	0.000200713	0.0161166
ssc-miR-214-3p	Chr12_6974079_7002516	circRNA	-0.867133	0.000259812	0.018387
ssc-miR-214-3p	ChrX_18138664_18216807	circRNA	-0.755245	0.00450843	0.0681334
ssc-miR-769-3p	Chr03_81291720_81309068	circRNA	-0.635088	0.0264927	0.157447
ssc-miR-212	Chr17_56923481_56931936	circRNA	-0.818182	0.0011431	0.0361678
ssc-miR-214-3p	Chr17_12219923_12243444	circRNA	-0.881119	0.000152674	0.0141953
ssc-miR-320	Chr12_46993660_46998477	circRNA	-0.868465	0.000247625	0.018387
ssc-miR-1842	Chr02_22403967_22410105	circRNA	-0.640861	0.0247359	0.152526
ssc-miR-214-3p	Chr07_101181614_101201007	circRNA	-0.645693	0.0233316	0.15004
ssc-miR-128	Chr01_250407540_250490265	circRNA	-0.606531	0.0365317	0.184732
ssc-miR-769-3p	Chr05_66006614_66013845	circRNA	-0.735088	0.00645272	0.0820099
ssc-miR-769-3p	Chr06_3676548_3758580	circRNA	-0.637479	0.0257544	0.155506
ssc-miR-103	Chr04_94428677_94456656	circRNA	-0.839161	0.000642826	0.0268394
ssc-miR-103	Chr13_68024363_68069553	circRNA	-0.783123	0.00259138	0.0525597
ssc-miR-1842	Chr10_9673831_9696380	circRNA	-0.622378	0.0306759	0.167833
ssc-miR-103	Chr07_54046395_54049908	circRNA	-0.923077	1.8622e-05	0.00559148
ssc-miR-320	Chr03_105294932_105391812	circRNA	-0.873261	0.000207389	0.0165442
ssc-miR-103	Chr04_77073858_77088759	circRNA	-0.809879	0.00140794	0.0401387
ssc-miR-574-5p	Chr12_10582695_10617499	circRNA	-0.636364	0.0260969	0.155506
ssc-miR-214-3p	Chr08_139877592_139928228	circRNA	-0.678322	0.0153173	0.122431
ssc-miR-365-5p	Chr04_64703098_64717765	circRNA	-0.75354	0.00465308	0.069602
ssc-miR-769-3p	Chr12_6974079_7002516	circRNA	-0.728548	0.00720175	0.0863078
ssc-miR-212	Chr11_50455535_50541934	circRNA	-0.65035	0.0220342	0.144288
ssc-miR-769-3p	Chr12_18185030_18209858	circRNA	-0.661998	0.0190195	0.135938
ssc-miR-193a-5p	Chr06_141789140_141864082	circRNA	-0.71804	0.00853932	0.0937656
ssc-let-7c	Chr02_170546957_170554595	circRNA	-0.73205	0.00679293	0.0838423
ssc-miR-214-3p	Chr09_31436476_31458415	circRNA	-0.6972	0.0117306	0.109223
ssc-miR-320	Chr08_118273370_118312804	circRNA	-0.86515	0.000278812	0.0191097
ssc-miR-320	Chr14_129750351_129804031	circRNA	-0.776224	0.00299286	0.0563851
ssc-miR-1842	Chr09_33373916_33439186	circRNA	-0.619734	0.0316024	0.171331
ssc-miR-365-5p	Scaffold450_377377_388646	circRNA	-0.732413	0.00675165	0.0838423
ssc-miR-1842	Chr01_250407540_250490265	circRNA	-0.609096	0.0355341	0.181492
ssc-miR-769-3p	Chr02_173248532_173292082	circRNA	-0.86515	0.000278812	0.0191097
ssc-miR-103	Chr15_67993035_68020657	circRNA	-0.615385	0.0331699	0.174391
ssc-miR-214-3p	Chr02_78902746_78919569	circRNA	-0.846154	0.000521134	0.024765
ssc-miR-214-3p	Chr12_6014140_6024716	circRNA	-0.755245	0.00450843	0.0681334
ssc-miR-769-3p	Chr08_20846343_20878523	circRNA	-0.693521	0.0123749	0.112591
ssc-miR-320	Chr07_61181619_61243014	circRNA	-0.718328	0.00850036	0.0937656
ssc-miR-320	Chr03_118967715_118988965	circRNA	-0.846154	0.000521134	0.024765
ssc-miR-128	Chr06_141789140_141864082	circRNA	-0.810526	0.00138575	0.0397499
ssc-miR-103	Chr09_10030986_10046260	circRNA	-0.818182	0.0011431	0.0361678
ssc-miR-103	Scaffold180_2562774_2568653	circRNA	-0.853147	0.000418118	0.0226112
ssc-miR-128	Chr18_39482693_39521648	circRNA	-0.602453	0.0381595	0.188466
ssc-miR-214-3p	Chr18_5421103_5454693	circRNA	-0.916084	2.8428e-05	0.00640905
ssc-miR-320	Chr10_9244918_9252634	circRNA	-0.914187	3.16859e-05	0.00698012
ssc-miR-221-5p	Chr11_7153139_7181961	circRNA	-0.692308	0.012593	0.112591
ssc-miR-320	Chr06_2639450_2674494	circRNA	-0.825175	0.000951363	0.0330825
ssc-miR-1842	Chr07_63488404_63494609	circRNA	-0.711285	0.00949192	0.099063
ssc-miR-103	Chr18_19332995_19350147	circRNA	-0.661998	0.0190195	0.135938
ssc-miR-365-5p	Chr10_72363088_72380741	circRNA	-0.631402	0.0276604	0.161499
ssc-miR-103	Chr15_72574920_72611569	circRNA	-0.847637	0.000497797	0.024765
ssc-let-7c	Chr10_3848235_3926099	circRNA	-0.674356	0.0161631	0.127067
ssc-miR-365-5p	Chr07_61221585_61296019	circRNA	-0.761915	0.00397495	0.064426
ssc-let-7c	Chr01_72130520_72145536	circRNA	-0.776224	0.00299286	0.0563851
ssc-miR-320	Chr08_27957202_27994675	circRNA	-0.881119	0.000152674	0.0141953
ssc-miR-769-3p	Chr07_101198745_101201007	circRNA	-0.616463	0.032776	0.174391
ssc-miR-103	Chr10_9673831_9696380	circRNA	-0.727273	0.00735503	0.0863078
ssc-miR-1842	Chr13_99006380_99013331	circRNA	-0.643357	0.0240032	0.15004
ssc-let-7c	Chr04_81182357_81195763	circRNA	-0.762238	0.00395045	0.0640519
ssc-miR-574-5p	Chr07_27536734_27537380	circRNA	-0.825175	0.000951363	0.0330825
ssc-miR-212	Chr04_36821977_36836417	circRNA	-0.643357	0.0240032	0.15004
ssc-miR-320	Chr10_62145531_62183946	circRNA	-0.616347	0.0328184	0.174391
ssc-miR-320	Chr15_132634436_132653755	circRNA	-0.755245	0.00450843	0.0681334
ssc-miR-1842	Chr06_139927988_139942126	circRNA	-0.643357	0.0240032	0.15004
ssc-miR-214-3p	Chr12_16772539_16780502	circRNA	-0.846154	0.000521134	0.024765
ssc-miR-769-3p	Chr05_71877189_71894813	circRNA	-0.729825	0.00705062	0.0863078
ssc-miR-574-5p	Chr18_16995706_17017904	circRNA	-0.739455	0.00598623	0.0790339
ssc-miR-365-5p	Chr15_139705972_139714817	circRNA	-0.669031	0.0173522	0.130224
ssc-miR-320	Chr13_10234909_10309163	circRNA	-0.762238	0.00395045	0.0640519
ssc-miR-1842	Chr07_14949441_14963117	circRNA	-0.661998	0.0190195	0.135938
ssc-miR-769-3p	Chr12_51141822_51158118	circRNA	-0.766667	0.00362521	0.0622365
ssc-miR-320	Chr06_61490852_61503632	circRNA	-0.706294	0.0102452	0.102102
ssc-miR-103	Chr13_7622540_7653595	circRNA	-0.664336	0.0184527	0.133326
ssc-miR-574-5p	Chr14_68897973_68909495	circRNA	-0.707532	0.0100544	0.102102
ssc-miR-1842	Chr04_22719440_22773855	circRNA	-0.654946	0.0208059	0.141491
ssc-miR-103	Chr15_72574920_72578797	circRNA	-0.718328	0.00850036	0.0937656
ssc-miR-103	Chr04_112432957_112478901	circRNA	-0.776224	0.00299286	0.0563851
ssc-miR-193a-5p	Chr06_2639450_2674494	circRNA	-0.706294	0.0102452	0.102102
ssc-miR-769-3p	Chr06_4916952_4924189	circRNA	-0.659621	0.0196084	0.139267
ssc-miR-1842	Chr15_55662420_55671617	circRNA	-0.622378	0.0306759	0.167833
ssc-miR-769-3p	Chr09_33373916_33420108	circRNA	-0.602453	0.0381595	0.188466
ssc-miR-128	Chr07_35448459_35546999	circRNA	-0.725045	0.00762875	0.0884497
ssc-miR-769-3p	Chr06_96042171_96051495	circRNA	-0.881847	0.000148246	0.0141953
ssc-miR-769-3p	Scaffold310_574187_604677	circRNA	-0.799023	0.00182256	0.0455857
ssc-miR-103	Chr06_61249444_61268200	circRNA	-0.699301	0.0113742	0.107257
ssc-miR-320	Chr04_118656315_118661886	circRNA	-0.797279	0.00189705	0.0455857
ssc-miR-103	Chr09_31155471_31180269	circRNA	-0.622378	0.0306759	0.167833
ssc-miR-574-5p	Chr13_181129183_181184025	circRNA	-0.615385	0.0331699	0.174391
ssc-let-7c	Chr05_99164719_99196171	circRNA	-0.853147	0.000418118	0.0226112
ssc-miR-129a-3p	Chr06_141789140_141864082	circRNA	-0.785965	0.00243852	0.0525169
ssc-miR-320	Chr08_89371697_89392735	circRNA	-0.895105	8.36659e-05	0.0109724
ssc-miR-769-3p	Chr09_97677861_97773419	circRNA	-0.624691	0.0298814	0.167675
ssc-miR-365-5p	Chr06_2604907_2674494	circRNA	-0.732413	0.00675165	0.0838423
ssc-miR-769-3p	Chr08_49633206_49660217	circRNA	-0.679511	0.0150702	0.122431
ssc-miR-320	Chr06_61249444_61260684	circRNA	-0.768805	0.00347566	0.0604777
ssc-miR-320	Chr10_34996942_35023909	circRNA	-0.86515	0.000278812	0.0191097
ssc-miR-103	Chr14_31486367_31506249	circRNA	-0.615756	0.033034	0.174391
ssc-miR-574-5p	Chr06_19602139_19625302	circRNA	-0.676008	0.0158067	0.124877
ssc-miR-214-3p	Chr01_258902156_258922448	circRNA	-0.844134	0.000554262	0.0255818
ssc-miR-574-5p	Chr01_173364048_173401800	circRNA	-0.636364	0.0260969	0.155506
ssc-miR-320	Chr11_7762796_7785276	circRNA	-0.700526	0.0111699	0.107257
ssc-miR-214-3p	Chr14_47343339_47351646	circRNA	-0.853147	0.000418118	0.0226112
ssc-miR-1842	Chr08_118273370_118312804	circRNA	-0.654992	0.0207937	0.141491
ssc-miR-574-5p	Chr13_126837639_126850641	circRNA	-0.75354	0.00465308	0.069602
ssc-miR-574-5p	Chr03_98810789_98847046	circRNA	-0.769231	0.00344645	0.0602885
ssc-miR-1842	Chr07_61199248_61296019	circRNA	-0.65035	0.0220342	0.144288
ssc-miR-7144-5p	Chr06_2639450_2674494	circRNA	-0.636364	0.0260969	0.155506
ssc-miR-574-5p	Chr04_59194539_59206911	circRNA	-0.678322	0.0153173	0.122431
ssc-miR-365-5p	Chr05_48057014_48069096	circRNA	-0.751773	0.00480664	0.071172
ssc-miR-769-3p	Chr16_54584294_54612166	circRNA	-0.749563	0.00500405	0.0726184
ssc-miR-320	Chr06_61317581_61369286	circRNA	-0.791595	0.0021561	0.0490549
ssc-miR-214-3p	Chr18_18267280_18358987	circRNA	-0.716608	0.00873505	0.0955801
ssc-miR-214-3p	Chr12_6014140_6032724	circRNA	-0.672505	0.0165693	0.127964
ssc-miR-574-5p	Chr09_126761252_126807052	circRNA	-0.643357	0.0240032	0.15004
ssc-miR-103	Chr10_71681471_71700050	circRNA	-0.685315	0.013906	0.117327
ssc-miR-320	Chr14_24741144_24760271	circRNA	-0.746497	0.00528802	0.0741949
ssc-miR-103	Chr08_27957202_27994675	circRNA	-0.699301	0.0113742	0.107257
ssc-miR-1842	Chr05_77985705_77994574	circRNA	-0.630849	0.0278388	0.161499
ssc-miR-320	Chr05_33014101_33026515	circRNA	-0.700526	0.0111699	0.107257
ssc-miR-212	Chr10_57489874_57515799	circRNA	-0.654992	0.0207937	0.141491
ssc-miR-574-5p	Chr04_86395408_86418333	circRNA	-0.699301	0.0113742	0.107257
ssc-miR-769-3p	Chr04_36796856_36807236	circRNA	-0.739055	0.00602782	0.0790339
ssc-miR-103	Chr07_48371790_48394973	circRNA	-0.669031	0.0173522	0.130224
ssc-miR-103	Chr06_81382122_81383549	circRNA	-0.867133	0.000259812	0.018387
ssc-miR-214-3p	Chr09_132961125_133032137	circRNA	-0.900177	6.58802e-05	0.00991277
ssc-miR-574-5p	Chr06_96048045_96062663	circRNA	-0.636364	0.0260969	0.155506
ssc-miR-320	Chr07_101198745_101201007	circRNA	-0.804196	0.00161477	0.0423294
ssc-miR-103	Chr07_27151746_27166223	circRNA	-0.818182	0.0011431	0.0361678
ssc-miR-103	Chr12_18185030_18209858	circRNA	-0.853147	0.000418118	0.0226112
ssc-miR-365-5p	Chr06_141789140_141864082	circRNA	-0.613765	0.0337676	0.17707
ssc-miR-193a-5p	Chr18_2812373_2818304	circRNA	-0.605955	0.0367585	0.185039
ssc-miR-320	Chr08_19626425_19630661	circRNA	-0.717863	0.00856333	0.0939833
ssc-miR-365-5p	Chr06_19602139_19625302	circRNA	-0.737224	0.00622127	0.081226
ssc-miR-1842	Chr08_127192653_127222817	circRNA	-0.671329	0.0168315	0.127964
ssc-miR-193a-5p	Chr13_72209698_72246106	circRNA	-0.619734	0.0316024	0.171331
ssc-miR-320	Chr04_4049704_4061942	circRNA	-0.601399	0.0385885	0.188466
ssc-miR-574-5p	Chr03_19922963_19949910	circRNA	-0.637479	0.0257544	0.155506
ssc-miR-320	Chr01_53428167_53451154	circRNA	-0.72028	0.00823977	0.0915954
ssc-miR-320	Chr06_770215_796587	circRNA	-0.886166	0.000123989	0.0133195
ssc-miR-1842	Chr06_141789140_141864082	circRNA	-0.7986	0.00184042	0.0455857
ssc-miR-320	Chr01_147821468_147848845	circRNA	-0.692308	0.012593	0.112591
ssc-miR-320	Chr02_78902746_78919569	circRNA	-0.755245	0.00450843	0.0681334
ssc-miR-574-5p	Chr01_207420625_207465177	circRNA	-0.699301	0.0113742	0.107257
ssc-miR-574-5p	Chr09_16522266_16542844	circRNA	-0.818635	0.00112985	0.0361678
ssc-miR-1842	Scaffold355_715883_722034	circRNA	-0.636364	0.0260969	0.155506
ssc-let-7c	Chr05_339068_343916	circRNA	-0.880304	0.000157757	0.0145875
ssc-miR-1842	Chr13_10327454_10337372	circRNA	-0.640861	0.0247359	0.152526
ssc-miR-212	Scaffold355_696928_702892	circRNA	-0.732413	0.00675165	0.0838423
ssc-miR-320	Chr06_19602139_19625302	circRNA	-0.900177	6.58802e-05	0.00991277
ssc-miR-769-3p	Chr13_7626662_7653595	circRNA	-0.605955	0.0367585	0.185039
ssc-miR-574-5p	Chr04_112444369_112478901	circRNA	-0.657343	0.0201855	0.13946
ssc-miR-320	Chr15_132613053_132653755	circRNA	-0.727273	0.00735503	0.0863078
ssc-miR-214-3p	Chr07_25053230_25077001	circRNA	-0.839161	0.000642826	0.0268394
ssc-miR-574-5p	Chr09_23271876_23286452	circRNA	-0.692308	0.012593	0.112591
ssc-miR-1842	Chr07_61221585_61296019	circRNA	-0.672505	0.0165693	0.127964
ssc-miR-1842	Chr09_95075653_95130919	circRNA	-0.700526	0.0111699	0.107257
ssc-miR-103	Chr09_63026752_63095067	circRNA	-0.708297	0.00993769	0.102102
ssc-miR-214-3p	Chr15_55659695_55671617	circRNA	-0.790374	0.00221511	0.0490549
ssc-miR-103	Chr02_130998705_131012754	circRNA	-0.928198	1.33123e-05	0.00520212
ssc-miR-320	Chr06_2639450_2692570	circRNA	-0.654992	0.0207937	0.141491
ssc-miR-193a-5p	Chr07_118135739_118186680	circRNA	-0.637479	0.0257544	0.155506
ssc-miR-103	Chr01_143491159_143505975	circRNA	-0.683382	0.014286	0.11922
ssc-miR-103	Chr05_99196068_99237058	circRNA	-0.652602	0.0214257	0.144288
ssc-miR-221-5p	Chr10_34546601_34557712	circRNA	-0.692308	0.012593	0.112591
ssc-miR-769-3p	Chr12_6979512_7002516	circRNA	-0.711034	0.00952876	0.099063
ssc-miR-320	Chr11_4643518_4687351	circRNA	-0.804196	0.00161477	0.0423294
ssc-miR-320	Chr13_98941656_98960952	circRNA	-0.811189	0.00136331	0.0391646
ssc-miR-214-3p	Chr12_6014140_6048979	circRNA	-0.888112	0.000114134	0.0126853
ssc-miR-320	Chr11_12201402_12245406	circRNA	-0.636364	0.0260969	0.155506
ssc-miR-103	Chr18_56367587_56377053	circRNA	-0.640861	0.0247359	0.152526
ssc-miR-769-3p	Chr05_103221996_103229378	circRNA	-0.726642	0.00743182	0.0871785
ssc-miR-320	ChrX_112727741_112741438	circRNA	-0.671329	0.0168315	0.127964
ssc-miR-1842	Chr01_568863_590789	circRNA	-0.605955	0.0367585	0.185039
ssc-miR-103	Chr10_23367905_23389441	circRNA	-0.9317	1.04294e-05	0.00466767
ssc-miR-103	Chr09_63076192_63095067	circRNA	-0.832168	0.000785442	0.0299214
ssc-miR-769-3p	Chr07_20514721_20548703	circRNA	-0.663158	0.0187366	0.135169
ssc-miR-320	Chr12_39586042_39599903	circRNA	-0.846154	0.000521134	0.024765
ssc-miR-574-5p	Chr10_50860511_50875100	circRNA	-0.615385	0.0331699	0.174391
ssc-miR-769-3p	Scaffold433_323241_348156	circRNA	-0.877193	0.000178377	0.0161166
ssc-miR-103	Chr03_105294932_105391812	circRNA	-0.852134	0.000431967	0.0232483
ssc-miR-328	Chr02_167588022_167590204	circRNA	-0.749563	0.00500405	0.0726184
ssc-miR-769-3p	Chr09_21998940_22003677	circRNA	-0.73628	0.00632273	0.0820099
ssc-miR-320	Chr09_135705489_135720317	circRNA	-0.690019	0.0130122	0.114338
ssc-miR-214-3p	Chr18_9507275_9549277	circRNA	-0.634496	0.0266776	0.157989
ssc-miR-574-5p	Chr05_104253525_104274170	circRNA	-0.65035	0.0220342	0.144288
ssc-miR-1842	Chr17_12219923_12243444	circRNA	-0.622378	0.0306759	0.167833
ssc-miR-214-3p	Chr04_48625429_48666494	circRNA	-0.895105	8.36659e-05	0.0109724
ssc-let-7c	Chr06_770215_796587	circRNA	-0.921192	2.09498e-05	0.00594612
ssc-let-7c	Chr10_75903041_75912874	circRNA	-0.671329	0.0168315	0.127964
ssc-miR-769-3p	Chr04_36836233_36840228	circRNA	-0.680702	0.0148257	0.122431
ssc-let-7c	Chr03_43301863_43304497	circRNA	-0.838049	0.000664043	0.0274532
ssc-let-7c	Chr11_56028794_56044515	circRNA	-0.704029	0.0106012	0.104066
ssc-miR-769-3p	Chr01_13782443_13796440	circRNA	-0.617544	0.0323849	0.174391
ssc-let-7c	ChrX_103903248_103914281	circRNA	-0.615385	0.0331699	0.174391
ssc-miR-103	Chr01_127171889_127187784	circRNA	-0.755245	0.00450843	0.0681334
ssc-miR-574-5p	Chr04_4259933_4295818	circRNA	-0.652602	0.0214257	0.144288
ssc-miR-103	Chr13_113016848_113080574	circRNA	-0.70336	0.0107081	0.104977
ssc-miR-1842	Chr12_24249907_24256251	circRNA	-0.629371	0.0283197	0.161499
ssc-miR-214-3p	Chr04_112432957_112452095	circRNA	-0.692308	0.012593	0.112591
ssc-miR-574-5p	Chr08_127192653_127222817	circRNA	-0.699301	0.0113742	0.107257
ssc-miR-125a	Chr01_5148753_5168097	circRNA	-0.629371	0.0283197	0.161499
ssc-miR-214-3p	Chr12_6986673_7002516	circRNA	-0.881119	0.000152674	0.0141953
ssc-miR-320	Chr01_207420625_207465177	circRNA	-0.741259	0.00580115	0.0773208
ssc-miR-214-3p	Chr07_13231702_13255523	circRNA	-0.640982	0.0247	0.152526
ssc-miR-320	Chr15_55579929_55598218	circRNA	-0.746867	0.00525314	0.0740813
ssc-miR-574-5p	Chr09_109185566_109193076	circRNA	-0.636364	0.0260969	0.155506
ssc-let-7c	Chr05_51807575_51853508	circRNA	-0.679511	0.0150702	0.122431
ssc-miR-320	Chr10_57501680_57515799	circRNA	-0.693521	0.0123749	0.112591
ssc-miR-320	Chr13_113038329_113068729	circRNA	-0.732365	0.00675706	0.0838423
ssc-miR-769-3p	Chr09_51688608_51697115	circRNA	-0.609458	0.0353946	0.181492
ssc-miR-214-3p	Chr13_9373192_9382165	circRNA	-0.847637	0.000497797	0.024765
ssc-miR-103	Scaffold124_5184262_5193508	circRNA	-0.643357	0.0240032	0.15004
ssc-miR-574-5p	Chr08_41107578_41125290	circRNA	-0.699301	0.0113742	0.107257
ssc-miR-574-5p	Chr03_19895413_19949910	circRNA	-0.704029	0.0106012	0.104066
ssc-miR-574-5p	Chr07_61199248_61296019	circRNA	-0.713287	0.00920178	0.0971088
ssc-miR-103	Chr04_112432957_112452095	circRNA	-0.853147	0.000418118	0.0226112
ssc-miR-1842	Scaffold196_694652_716351	circRNA	-0.619315	0.0317509	0.171629
ssc-miR-320	Chr16_45610455_45616147	circRNA	-0.888112	0.000114134	0.0126853
ssc-miR-214-3p	Chr12_6979512_7002516	circRNA	-0.853147	0.000418118	0.0226112
ssc-miR-214-3p	Chr09_33373916_33439186	circRNA	-0.845091	0.000538366	0.025325
ssc-miR-212	Chr02_64288819_64298085	circRNA	-0.739055	0.00602782	0.0790339
ssc-miR-214-3p	Chr02_70919665_70931041	circRNA	-0.732413	0.00675165	0.0838423
ssc-miR-320	Chr07_118135739_118186680	circRNA	-0.739055	0.00602782	0.0790339
ssc-miR-214-3p	Chr01_255681370_255749091	circRNA	-0.629371	0.0283197	0.161499
ssc-miR-103	Chr01_186637766_186642905	circRNA	-0.626434	0.0292927	0.164543
ssc-miR-769-3p	Chr09_89779842_89797666	circRNA	-0.857155	0.000366673	0.0220393
ssc-miR-103	Chr03_19856624_19923048	circRNA	-0.728548	0.00720175	0.0863078
ssc-miR-769-3p	Chr03_36704952_36721122	circRNA	-0.707532	0.0100544	0.102102
ssc-miR-103	Chr18_39482693_39539595	circRNA	-0.668087	0.0175694	0.13141
ssc-miR-1842	Chr09_16522266_16542844	circRNA	-0.69406	0.0122789	0.112591
ssc-miR-214-3p	Chr12_16760292_16780502	circRNA	-0.685315	0.013906	0.117327
ssc-miR-320	Chr05_33008943_33026515	circRNA	-0.811189	0.00136331	0.0391646
ssc-miR-214-3p	Chr08_84788648_84792059	circRNA	-0.685315	0.013906	0.117327
ssc-miR-214-3p	Chr06_2604907_2674494	circRNA	-0.86014	0.000331668	0.0204832
ssc-miR-103	Chr01_182615642_182642829	circRNA	-0.753066	0.00469389	0.069602
ssc-miR-214-3p	Chr02_156755532_156786156	circRNA	-0.601519	0.0385394	0.188466
ssc-miR-574-5p	Chr11_76002315_76016047	circRNA	-0.818182	0.0011431	0.0361678
ssc-miR-365-5p	Chr16_54584294_54612166	circRNA	-0.802837	0.00166751	0.0433598
ssc-miR-214-3p	Chr05_33014101_33026515	circRNA	-0.781087	0.0027053	0.054049
ssc-miR-221-5p	Chr04_29129287_29153365	circRNA	-0.65035	0.0220342	0.144288
ssc-miR-320	Chr07_66020931_66031992	circRNA	-0.916084	2.8428e-05	0.00640905
ssc-miR-214-3p	Chr07_52936648_53013522	circRNA	-0.7986	0.00184042	0.0455857
ssc-miR-769-3p	Chr04_22763380_22773855	circRNA	-0.805605	0.00156143	0.0423294
ssc-miR-671-5p	Chr07_35448459_35546999	circRNA	-0.748252	0.00512408	0.0726184
ssc-miR-320	Chr06_2604907_2674494	circRNA	-0.846154	0.000521134	0.024765
ssc-miR-320	Chr10_70809293_70891947	circRNA	-0.78171	0.00267007	0.053872
ssc-miR-769-3p	Chr13_897802_909038	circRNA	-0.607018	0.036341	0.183899
ssc-miR-769-3p	Chr06_3732683_3758580	circRNA	-0.644484	0.0236773	0.15004
ssc-let-7c	Chr18_55341894_55397915	circRNA	-0.657343	0.0201855	0.13946
ssc-miR-1842	Chr10_15672587_15693046	circRNA	-0.6381	0.0255651	0.155506
ssc-miR-574-5p	Chr06_2604907_2674494	circRNA	-0.72028	0.00823977	0.0915954
ssc-miR-103	Chr16_35124825_35153335	circRNA	-0.762238	0.00395045	0.0640519
ssc-miR-574-5p	Chr06_61317581_61369286	circRNA	-0.679511	0.0150702	0.122431
ssc-miR-574-5p	Chr14_120982040_120985676	circRNA	-0.601399	0.0385885	0.188466
ssc-miR-1842	Chr14_31506201_31523308	circRNA	-0.679823	0.0150058	0.122431
ssc-miR-1842	Chr11_4643518_4687351	circRNA	-0.608392	0.035806	0.181492
ssc-miR-320	Chr06_787305_796587	circRNA	-0.86014	0.000331668	0.0204832
ssc-miR-320	Chr14_39143918_39181751	circRNA	-0.605078	0.0371059	0.186093
ssc-miR-103	ChrX_16539567_16566142	circRNA	-0.774667	0.00308965	0.0577246
ssc-miR-320	Chr06_61249444_61283077	circRNA	-0.783217	0.00258622	0.0525261
ssc-let-7c	Chr01_140491850_140520766	circRNA	-0.725045	0.00762875	0.0884497
ssc-miR-103	Chr10_9627495_9696380	circRNA	-0.791595	0.0021561	0.0490549
ssc-miR-769-3p	Chr08_50580596_50597450	circRNA	-0.677258	0.0155409	0.124115
ssc-miR-574-5p	Chr10_71634365_71645283	circRNA	-0.661988	0.0190217	0.135938
ssc-miR-320	Chr02_63083781_63121936	circRNA	-0.647789	0.0227409	0.146786
ssc-miR-1842	Chr06_97707621_97742948	circRNA	-0.622378	0.0306759	0.167833
ssc-miR-574-5p	Chr15_25537906_25552485	circRNA	-0.647987	0.0226858	0.14674
ssc-miR-769-3p	Chr14_70765507_70777041	circRNA	-0.668274	0.0175262	0.13141
ssc-miR-320	Chr05_33008943_33016495	circRNA	-0.809108	0.00143474	0.0405087
ssc-miR-574-5p	Chr18_1750812_1760710	circRNA	-0.711285	0.00949192	0.099063
ssc-miR-214-3p	Chr09_95109855_95130919	circRNA	-0.601519	0.0385394	0.188466
ssc-miR-214-3p	Chr08_139877592_139902897	circRNA	-0.86014	0.000331668	0.0204832
ssc-miR-1842	Chr06_61317581_61369286	circRNA	-0.630474	0.0279603	0.161499
ssc-miR-574-5p	Scaffold288_845822_855512	circRNA	-0.65035	0.0220342	0.144288
ssc-miR-320	Chr17_29660695_29690589	circRNA	-0.616347	0.0328184	0.174391
ssc-miR-128	Chr17_14886556_14912580	circRNA	-0.804244	0.00161292	0.0423294
ssc-miR-769-3p	Chr18_5903070_5905755	circRNA	-0.700526	0.0111699	0.107257
ssc-miR-320	Chr10_34281541_34315347	circRNA	-0.825175	0.000951363	0.0330825
ssc-miR-320	Chr14_129722138_129804031	circRNA	-0.825175	0.000951363	0.0330825
ssc-miR-1842	Chr01_182760362_182767594	circRNA	-0.706294	0.0102452	0.102102
ssc-miR-320	Chr15_108009353_108030953	circRNA	-0.692308	0.012593	0.112591
ssc-miR-574-5p	Chr18_18270856_18323820	circRNA	-0.654946	0.0208059	0.141491
ssc-miR-769-3p	Chr10_79176813_79195182	circRNA	-0.623469	0.0302994	0.167833
ssc-miR-769-3p	Chr12_10582695_10617499	circRNA	-0.640982	0.0247	0.152526
ssc-miR-574-5p	Chr13_28511452_28518709	circRNA	-0.608392	0.035806	0.181492
ssc-miR-769-3p	Chr05_48057014_48069096	circRNA	-0.8501	0.000460843	0.0241281
ssc-miR-103	Chr04_94428677_94438780	circRNA	-0.725114	0.00762017	0.0884497
ssc-miR-103	Chr13_98957260_98960952	circRNA	-0.809879	0.00140794	0.0401387
ssc-miR-365-5p	Chr06_155000411_155008064	circRNA	-0.640861	0.0247359	0.152526
ssc-miR-320	Chr06_78493883_78508305	circRNA	-0.850668	0.000452626	0.023744
ssc-miR-365-5p	Chr04_12743466_12753225	circRNA	-0.619734	0.0316024	0.171331
ssc-let-7c	Chr09_60430146_60510782	circRNA	-0.840632	0.000615569	0.0268394
ssc-let-7c	Chr13_55186748_55200697	circRNA	-0.823119	0.00100495	0.0343522
ssc-miR-769-3p	Chr13_86919380_86924340	circRNA	-0.705973	0.010295	0.1025
ssc-miR-1842	Chr06_785554_796587	circRNA	-0.622378	0.0306759	0.167833
ssc-miR-212	Chr12_10582695_10617499	circRNA	-0.713287	0.00920178	0.0971088
ssc-miR-103	Chr15_67309404_67355080	circRNA	-0.874126	0.000200713	0.0161166
ssc-miR-574-5p	Chr06_135254511_135272393	circRNA	-0.629371	0.0283197	0.161499
ssc-let-7c	Chr05_99164719_99208044	circRNA	-0.721542	0.00807444	0.0915954
ssc-miR-214-3p	Chr01_250407540_250460068	circRNA	-0.776224	0.00299286	0.0563851
ssc-miR-212	Chr03_105294932_105391812	circRNA	-0.626776	0.0291781	0.164083
ssc-miR-320	Chr06_14232183_14246715	circRNA	-0.762238	0.00395045	0.0640519
ssc-miR-320	Chr15_67309404_67355080	circRNA	-0.895105	8.36659e-05	0.0109724
ssc-miR-103	Chr14_101157312_101163176	circRNA	-0.674356	0.0161631	0.127067
ssc-miR-769-3p	Chr10_34996942_35023909	circRNA	-0.757895	0.0042904	0.0678105
ssc-miR-214-3p	Chr12_43298964_43301504	circRNA	-0.65689	0.0203016	0.140001
ssc-miR-212	Chr04_112444369_112478901	circRNA	-0.622378	0.0306759	0.167833
ssc-miR-214-3p	Chr17_46335644_46349120	circRNA	-0.601519	0.0385394	0.188466
ssc-let-7c	Chr05_33008943_33026515	circRNA	-0.706294	0.0102452	0.102102
ssc-miR-320	Chr10_61821398_61841786	circRNA	-0.678322	0.0153173	0.122431
ssc-miR-574-5p	Chr10_43934865_43941092	circRNA	-0.65035	0.0220342	0.144288
ssc-miR-7144-5p	Chr01_207420625_207465177	circRNA	-0.727273	0.00735503	0.0863078
ssc-miR-214-3p	Chr10_9642298_9696380	circRNA	-0.676008	0.0158067	0.124877
ssc-miR-769-3p	Chr05_28637762_28651868	circRNA	-0.721542	0.00807444	0.0915954
ssc-miR-1842	Chr09_123940633_123970308	circRNA	-0.704243	0.0105672	0.104066
ssc-miR-103	Chr06_93502061_93510143	circRNA	-0.818182	0.0011431	0.0361678
ssc-miR-320	Chr05_104253525_104274170	circRNA	-0.846154	0.000521134	0.024765
ssc-miR-320	Chr13_55003824_55041324	circRNA	-0.70336	0.0107081	0.104977
ssc-miR-1842	Chr13_126837639_126850641	circRNA	-0.626776	0.0291781	0.164083
ssc-miR-193a-5p	Chr11_22877583_22899081	circRNA	-0.776224	0.00299286	0.0563851
ssc-miR-103	Chr11_29171746_29198981	circRNA	-0.86014	0.000331668	0.0204832
ssc-miR-574-5p	Chr11_55174834_55186268	circRNA	-0.65035	0.0220342	0.144288
ssc-miR-103	Chr16_45610455_45616147	circRNA	-0.846154	0.000521134	0.024765
ssc-miR-769-3p	Chr06_96048045_96056063	circRNA	-0.621059	0.0311355	0.170108
ssc-miR-103	Chr12_39586042_39599903	circRNA	-0.72028	0.00823977	0.0915954
ssc-let-7c	Chr04_84437367_84462038	circRNA	-0.629371	0.0283197	0.161499
ssc-miR-320	Chr07_101181614_101201007	circRNA	-0.604638	0.0372812	0.186618
ssc-miR-769-3p	Chr14_101427476_101451176	circRNA	-0.654273	0.0209824	0.142502
ssc-miR-320	Chr04_81240281_81262538	circRNA	-0.657343	0.0201855	0.13946
ssc-miR-214-3p	Chr15_107798196_107811074	circRNA	-0.895105	8.36659e-05	0.0109724
ssc-miR-320	Chr16_35794581_35816115	circRNA	-0.734266	0.00654349	0.0820099
ssc-miR-574-5p	Chr18_17987495_18042263	circRNA	-0.612691	0.0341681	0.17785
ssc-miR-320	Chr08_135827082_135890552	circRNA	-0.75354	0.00465308	0.069602
ssc-miR-769-3p	Chr10_15305573_15357043	circRNA	-0.721542	0.00807444	0.0915954
ssc-miR-214-3p	Chr13_88741695_88784633	circRNA	-0.65035	0.0220342	0.144288
ssc-miR-214-3p	Chr06_34537471_34546764	circRNA	-0.678322	0.0153173	0.122431
ssc-let-7c	Chr04_55472441_55495387	circRNA	-0.853147	0.000418118	0.0226112
ssc-miR-574-5p	Chr12_6992443_6998988	circRNA	-0.647903	0.0227091	0.14674
ssc-miR-365-5p	Chr10_15305573_15357043	circRNA	-0.746497	0.00528802	0.0741949
ssc-miR-574-5p	Chr04_36821977_36836417	circRNA	-0.671329	0.0168315	0.127964
ssc-miR-769-3p	Scaffold180_2562774_2568653	circRNA	-0.672505	0.0165693	0.127964
ssc-miR-103	Chr13_26760230_26789617	circRNA	-0.661998	0.0190195	0.135938
ssc-miR-769-3p	Chr05_104214626_104274170	circRNA	-0.704029	0.0106012	0.104066
ssc-miR-320	Chr13_113016848_113038677	circRNA	-0.804196	0.00161477	0.0423294
ssc-let-7c	Chr11_56028794_56052028	circRNA	-0.783217	0.00258622	0.0525261
ssc-miR-769-3p	Chr07_40187727_40240221	circRNA	-0.67917	0.0151408	0.122431
ssc-miR-320	Chr12_35463870_35488749	circRNA	-0.674356	0.0161631	0.127067
ssc-miR-103	Chr01_140491850_140520766	circRNA	-0.669003	0.0173586	0.130224
ssc-miR-365-5p	Chr09_16522266_16542844	circRNA	-0.835174	0.000721426	0.0294552
ssc-miR-574-5p	Chr05_78171662_78194922	circRNA	-0.633976	0.0268409	0.158084
ssc-miR-1842	Chr14_45206972_45218096	circRNA	-0.672704	0.0165253	0.127964
ssc-miR-320	Chr08_28917574_28934356	circRNA	-0.649426	0.0222874	0.145508
ssc-miR-365-5p	Chr01_2678168_2685061	circRNA	-0.652482	0.0214579	0.144288
ssc-miR-214-3p	Chr04_64703098_64717765	circRNA	-0.769231	0.00344645	0.0602885
ssc-miR-769-3p	Chr06_78493883_78508305	circRNA	-0.659621	0.0196083	0.139267
ssc-miR-769-3p	Chr04_81240281_81276967	circRNA	-0.615052	0.0332919	0.174916
ssc-miR-103	Chr18_38773178_38794488	circRNA	-0.675552	0.0159045	0.125349
ssc-miR-103	Chr09_33373916_33439186	circRNA	-0.676073	0.0157928	0.124877
ssc-miR-1842	Chr17_14905710_14912580	circRNA	-0.753066	0.00469389	0.069602
ssc-let-7c	Chr04_12743466_12753225	circRNA	-0.839161	0.000642826	0.0268394
ssc-let-7c	Chr05_104214626_104274170	circRNA	-0.636364	0.0260969	0.155506
ssc-miR-320	Chr15_114471451_114533637	circRNA	-0.664336	0.0184527	0.133326
ssc-let-7c	Chr14_63478768_63485068	circRNA	-0.734266	0.00654349	0.0820099
ssc-let-7c	Chr10_71681471_71700050	circRNA	-0.629371	0.0283197	0.161499
ssc-miR-574-5p	Chr09_20146396_20162610	circRNA	-0.601399	0.0385885	0.188466
ssc-let-7c	Chr01_208694611_208733462	circRNA	-0.688858	0.0132287	0.116043
ssc-miR-320	Chr11_12201402_12205677	circRNA	-0.762238	0.00395045	0.0640519
ssc-miR-214-3p	Chr18_34270406_34300126	circRNA	-0.681607	0.0146417	0.121385
ssc-miR-769-3p	Chr05_58269873_58272548	circRNA	-0.795098	0.00199349	0.0466836
ssc-miR-574-5p	Chr11_4643518_4687351	circRNA	-0.734266	0.00654349	0.0820099
ssc-let-7c	Chr02_141174470_141190028	circRNA	-0.741259	0.00580115	0.0773208
ssc-miR-7144-5p	Chr07_33689356_33706280	circRNA	-0.711034	0.00952876	0.099063
ssc-let-7c	Chr09_65591315_65623717	circRNA	-0.622378	0.0306759	0.167833
ssc-miR-320	Chr14_60682349_60695395	circRNA	-0.667105	0.0177977	0.132874
ssc-miR-320	Chr04_105104731_105126008	circRNA	-0.685315	0.013906	0.117327
ssc-miR-769-3p	Chr15_55520823_55531692	circRNA	-0.879161	0.000165104	0.0150201
ssc-miR-769-3p	Chr07_118135739_118186680	circRNA	-0.689474	0.0131135	0.11519
ssc-miR-574-5p	Chr04_118647528_118657416	circRNA	-0.769231	0.00344645	0.0602885
ssc-miR-103	Chr08_27956764_27994675	circRNA	-0.713287	0.00920178	0.0971088
ssc-miR-574-5p	Chr01_146347024_146355323	circRNA	-0.747449	0.00519858	0.0734723
ssc-miR-320	Chr05_104214626_104274170	circRNA	-0.783217	0.00258622	0.0525261
Chr07_18959	Chr03_118967715_118988965	circRNA	-0.709143	0.00980999	0.101494
Chr07_18959	Chr07_59218822_59235084	circRNA	-0.620653	0.031278	0.170736
Chr07_18960	Chr05_21900001_21921463	circRNA	-0.605697	0.0368604	0.185082
Chr07_18959	Chr03_105294932_105391812	circRNA	-0.620187	0.0314422	0.171233
Chr07_18960	Scaffold158_4430821_4444232	circRNA	-0.783789	0.00255489	0.0525261
Chr07_18959	Chr05_21900001_21921463	circRNA	-0.605697	0.0368604	0.185082
Chr07_18960	Chr04_94428677_94456656	circRNA	-0.697946	0.0116032	0.108943
Chr07_18960	Chr12_6986673_7002516	circRNA	-0.742734	0.00565303	0.0773208
Chr07_18960	Chr06_101714413_101778525	circRNA	-0.649426	0.0222874	0.145508
Chr07_18960	Chr18_18270856_18323820	circRNA	-0.687844	0.01342	0.117327
Chr03_9527	Chr05_99164719_99181403	circRNA	-0.653158	0.0212776	0.144122
Chr02_6753	Chr02_71532060_71568359	circRNA	-0.638567	0.0254236	0.155506
Chr07_18959	Chr06_101714413_101778525	circRNA	-0.649426	0.0222874	0.145508
Chr03_9107	Chr02_130990677_131007514	circRNA	-0.741259	0.00580115	0.0773208
Chr07_18960	Chr13_99006380_99013331	circRNA	-0.600905	0.0387904	0.189089
Chr03_9107	Chr01_182760362_182767594	circRNA	-0.769231	0.00344645	0.0602885
Chr03_9528	Scaffold1928_5311_22991	circRNA	-0.761395	0.00401473	0.06462
Chr07_18959	Chr01_250207988_250284542	circRNA	-0.724072	0.00775063	0.0895777
Chr02_6753	Scaffold117_1213266_1251427	circRNA	-0.663347	0.0186909	0.134991
Chr07_18959	Chr06_2639450_2674494	circRNA	-0.701678	0.0109805	0.107087
Chr07_18960	Chr06_141789140_141864082	circRNA	-0.63187	0.0275103	0.16127
Chr07_18959	Chr06_141789140_141864082	circRNA	-0.63187	0.0275103	0.16127
Chr03_9107	Chr18_10724778_10744895	circRNA	-0.713287	0.00920178	0.0971088
Chr07_18959	Chr04_48625429_48666494	circRNA	-0.60837	0.0358144	0.181492
Chr03_9107	Chr07_55297046_55308781	circRNA	-0.729653	0.0070708	0.0863078
Chr03_9528	Chr05_99164719_99196171	circRNA	-0.668087	0.0175694	0.13141
Chr03_9528	Chr09_132961125_133032137	circRNA	-0.661781	0.0190727	0.136244
Chr07_18960	Chr06_2663266_2674494	circRNA	-0.675552	0.0159045	0.125349
Chr07_18959	Chr09_126761252_126807052	circRNA	-0.612102	0.0343893	0.178518
Chr07_18959	Chr06_2663266_2692570	circRNA	-0.739001	0.00603345	0.0790339
Chr03_9527	Chr09_132961125_133032137	circRNA	-0.661781	0.0190727	0.136244
Chr07_18959	Chr18_8718427_8733961	circRNA	-0.608911	0.0356053	0.181492
Chr07_18959	Chr12_6986673_7002516	circRNA	-0.742734	0.00565303	0.0773208
Chr03_9528	Chr16_6840714_6845508	circRNA	-0.60837	0.0358144	0.181492
Chr03_9527	Chr14_110889163_110918121	circRNA	-0.623299	0.0303576	0.167833
Chr02_6753	Chr18_54979110_55018531	circRNA	-0.603486	0.0377423	0.188466
Chr07_18960	Chr03_105294932_105391812	circRNA	-0.620187	0.0314422	0.171233
Chr02_6753	Chr07_27239271_27258403	circRNA	-0.639347	0.0251881	0.154664
Chr03_9527	Chr05_99164719_99196171	circRNA	-0.668087	0.0175694	0.13141
Chr07_18960	Chr17_22456834_22464647	circRNA	-0.706647	0.0101905	0.102102
Chr03_9528	Chr05_99164719_99208044	circRNA	-0.628131	0.0287276	0.163332
Chr07_18960	Chr03_118967715_118988965	circRNA	-0.709143	0.00980999	0.101494
Chr03_9528	Chr02_22409998_22415126	circRNA	-0.641961	0.024411	0.15178
Chr07_18959	Chr06_2663266_2674494	circRNA	-0.675552	0.0159045	0.125349
Chr07_18960	Chr01_136534862_136541567	circRNA	-0.645693	0.0233316	0.15004
Chr03_9527	Scaffold180_2562774_2568653	circRNA	-0.623299	0.0303576	0.167833
Chr07_18959	Chr06_2639450_2692570	circRNA	-0.601959	0.0383602	0.188466
Chr07_18960	Chr04_48625429_48666494	circRNA	-0.60837	0.0358144	0.181492
Chr07_18960	Chr13_24775405_24790389	circRNA	-0.778053	0.00288213	0.0563851
Chr07_18960	Chr08_20846343_20878523	circRNA	-0.627032	0.0290927	0.164059
Chr03_9528	Chr11_50455535_50541934	circRNA	-0.619567	0.0316615	0.171331
Chr07_18959	Chr01_136361477_136365659	circRNA	-0.761395	0.00401473	0.06462
Chr07_18960	Chr03_68915830_68927802	circRNA	-0.650256	0.0220596	0.144399
Chr07_18959	Chr06_2604907_2692570	circRNA	-0.669528	0.0172386	0.130224
Chr03_9107	Chr12_51141822_51158118	circRNA	-0.686516	0.0136736	0.117327
Chr07_18960	Chr09_126761252_126807052	circRNA	-0.612102	0.0343893	0.178518
Chr03_9107	Chr06_155000411_155008064	circRNA	-0.748252	0.00512408	0.0726184
Chr07_18960	Chr01_129539644_129544125	circRNA	-0.709143	0.00980999	0.101494
Chr07_18960	Chr03_7477792_7494681	circRNA	-0.791254	0.00217245	0.0490549
Chr07_18959	Chr08_20846343_20878523	circRNA	-0.627032	0.0290927	0.164059
Chr07_18960	Chr11_4445554_4455476	circRNA	-0.706647	0.0101905	0.102102
Chr03_9107	Chr10_23367905_23389441	circRNA	-0.658495	0.0198921	0.13946
Chr03_9107	Chr07_59192667_59219035	circRNA	-0.795098	0.00199349	0.0466836
Chr03_9527	Scaffold180_2562774_2570664	circRNA	-0.634496	0.0266776	0.157989
Chr03_9527	Chr01_259870699_259882447	circRNA	-0.690481	0.0129267	0.114338
Chr03_9107	Chr02_131004429_131012754	circRNA	-0.728548	0.00720175	0.0863078
Chr07_18960	Chr01_250207988_250284542	circRNA	-0.724072	0.00775063	0.0895777
Chr03_9528	Scaffold180_2562774_2568653	circRNA	-0.623299	0.0303576	0.167833
Chr03_9107	Chr06_96048045_96062663	circRNA	-0.811189	0.00136331	0.0391646
Chr03_9107	Chr09_109172000_109193076	circRNA	-0.741259	0.00580115	0.0773208
Chr07_18959	Chr12_6979512_7002516	circRNA	-0.641961	0.024411	0.15178
Chr07_18959	Chr04_112836296_112853896	circRNA	-0.679283	0.0151173	0.122431
Chr07_18959	Chr04_94428677_94456656	circRNA	-0.697946	0.0116032	0.108943
Chr07_18959	Chr01_136534862_136541567	circRNA	-0.645693	0.0233316	0.15004
Chr03_9107	Chr06_135296256_135324971	circRNA	-0.605078	0.0371059	0.186093
Chr03_9528	Chr05_99164719_99181403	circRNA	-0.653158	0.0212776	0.144122
Chr03_9107	Chr10_50794502_50860689	circRNA	-0.697619	0.0116589	0.109223
Chr03_9107	Chr02_130998705_131007514	circRNA	-0.727273	0.00735503	0.0863078
Chr03_9527	Chr05_99164719_99208044	circRNA	-0.628131	0.0287276	0.163332
Chr03_9107	Chr01_255681370_255749091	circRNA	-0.629371	0.0283197	0.161499
Chr07_18960	Chr06_2639450_2674494	circRNA	-0.701678	0.0109805	0.107087
Chr03_9107	Chr10_72363088_72380741	circRNA	-0.623469	0.0302994	0.167833
Chr07_18959	Chr13_24775405_24790389	circRNA	-0.778053	0.00288213	0.0563851
Chr07_18960	Chr02_173248532_173292082	circRNA	-0.735269	0.00643281	0.0820099
Chr07_18959	Chr02_173248532_173292082	circRNA	-0.735269	0.00643281	0.0820099
Chr03_9107	Chr11_11019668_11027351	circRNA	-0.727273	0.00735503	0.0863078
Chr07_18959	Chr17_22456834_22464647	circRNA	-0.706647	0.0101905	0.102102
Chr07_18959	Chr10_72363088_72380741	circRNA	-0.691691	0.0127049	0.113531
Chr03_9107	Chr07_59192667_59200006	circRNA	-0.783217	0.00258622	0.0525261
Chr03_9528	Chr05_66380801_66400610	circRNA	-0.616428	0.0327888	0.174391
Chr07_18959	Chr11_22877583_22899081	circRNA	-0.623299	0.0303576	0.167833
Chr07_18959	Chr08_20859963_20878523	circRNA	-0.72908	0.00713842	0.0863078
Chr07_18960	Chr06_2604907_2692570	circRNA	-0.669528	0.0172386	0.130224
Chr07_18959	Chr01_129539644_129544125	circRNA	-0.709143	0.00980999	0.101494
Chr03_9107	Chr18_10724778_10760563	circRNA	-0.696109	0.011919	0.110539
Chr07_18960	Chr01_136361477_136365659	circRNA	-0.761395	0.00401473	0.06462
Chr07_18959	Scaffold158_4430821_4444232	circRNA	-0.783789	0.00255489	0.0525261
Chr07_18960	Chr10_72363088_72380741	circRNA	-0.691691	0.0127049	0.113531
Chr07_18960	Chr07_59218822_59235084	circRNA	-0.620653	0.031278	0.170736
Chr08_21275	Chr18_31666003_31703354	circRNA	-0.732413	0.00675165	0.0838423
Chr07_18959	Chr03_7477792_7494681	circRNA	-0.791254	0.00217245	0.0490549
Chr03_9527	Chr05_66380801_66400610	circRNA	-0.616428	0.0327888	0.174391
Chr03_9527	Chr16_6840714_6845508	circRNA	-0.60837	0.0358144	0.181492
Chr03_9107	Chr06_101714413_101778525	circRNA	-0.615385	0.0331699	0.174391
Chr03_9528	Chr14_110889163_110918121	circRNA	-0.623299	0.0303576	0.167833
Chr03_9527	Chr07_61199248_61296019	circRNA	-0.645693	0.0233316	0.15004
Chr07_18960	Chr18_8718427_8733961	circRNA	-0.608911	0.0356053	0.181492
Chr07_18959	Chr13_99006380_99013331	circRNA	-0.600905	0.0387904	0.189089
Chr07_18959	Chr18_18270856_18323820	circRNA	-0.687844	0.01342	0.117327
Chr03_9107	Chr10_70809293_70891947	circRNA	-0.647903	0.0227091	0.14674
Chr07_18959	Chr11_4445554_4455476	circRNA	-0.706647	0.0101905	0.102102
Chr03_9527	Scaffold1928_5311_22991	circRNA	-0.761395	0.00401473	0.06462
Chr03_9527	Chr11_50455535_50541934	circRNA	-0.619567	0.0316615	0.171331
Chr07_18959	Chr03_68915830_68927802	circRNA	-0.650256	0.0220596	0.144399
Chr03_9528	Chr07_61199248_61296019	circRNA	-0.645693	0.0233316	0.15004
Chr03_9107	Chr02_130998705_131012754	circRNA	-0.690019	0.0130122	0.114338
Chr02_6753	Chr13_8263910_8294911	circRNA	-0.619522	0.0316775	0.171411
Chr03_9527	Chr02_22409998_22415126	circRNA	-0.641961	0.024411	0.15178
Chr07_18960	Chr08_20859963_20878523	circRNA	-0.72908	0.00713842	0.0863078
Chr07_18960	Chr06_61490852_61503632	circRNA	-0.641961	0.024411	0.15178
Chr07_18960	Chr11_22877583_22899081	circRNA	-0.623299	0.0303576	0.167833
Chr03_9107	Chr09_63076192_63095067	circRNA	-0.622378	0.0306759	0.167833
Chr07_18959	Chr06_87785644_87795868	circRNA	-0.634697	0.0266149	0.157989
Chr07_18960	Chr04_112836296_112853896	circRNA	-0.679283	0.0151173	0.122431
Chr03_9107	Chr15_113056577_113072290	circRNA	-0.622378	0.0306759	0.167833
Chr07_18960	Chr06_87785644_87795868	circRNA	-0.634697	0.0266149	0.157989
Chr03_9528	Chr01_259870699_259882447	circRNA	-0.690481	0.0129267	0.114338
Chr07_18960	Chr06_2639450_2692570	circRNA	-0.601959	0.0383602	0.188466
Chr03_9528	Scaffold180_2562774_2570664	circRNA	-0.634496	0.0266776	0.157989
Chr02_6753	Chr15_101605600_101643355	circRNA	-0.630826	0.0278461	0.161499
Chr07_18960	Chr06_2663266_2692570	circRNA	-0.739001	0.00603345	0.0790339
Chr03_9107	Chr01_150306573_150325459	circRNA	-0.697024	0.011761	0.109223
Chr07_18959	Chr06_61490852_61503632	circRNA	-0.641961	0.024411	0.15178
Chr07_18960	Chr12_6979512_7002516	circRNA	-0.641961	0.024411	0.15178
ssc-miR-7138-5p	F8-201	mRNA	-0.872155	0.000216175	0.0170236
ssc-miR-328	MSTRG.5258.1	mRNA	-0.699301	0.0113742	0.107257
ssc-miR-671-5p	SERPINA3	mRNA	-0.937063	6.99316e-06	0.00386395
ssc-miR-7138-5p	ABCA7-204	mRNA	-0.698246	0.0115522	0.108525
ssc-miR-7138-5p	SCARA5	mRNA	-0.647987	0.0226858	0.14674
ssc-miR-145-5p	SDC1-201	mRNA	-0.888112	0.000114134	0.0126853
ssc-miR-212	MAATS1	mRNA	-0.811189	0.00136331	0.0391646
ssc-miR-7138-5p	CWC25-202	mRNA	-0.700526	0.0111699	0.107257
ssc-miR-671-5p	MSTRG.22383.1	mRNA	-0.839161	0.000642826	0.0268394
ssc-miR-328	EPS8L1-201	mRNA	-0.755245	0.00450843	0.0681334
ssc-miR-671-5p	TM7SF2-201	mRNA	-0.874126	0.000200713	0.0161166
ssc-miR-328	COL6A5-201	mRNA	-0.769231	0.00344645	0.0602885
ssc-miR-7138-5p	COL4A5-202	mRNA	-0.86515	0.000278812	0.0191097
ssc-miR-671-5p	SPTBN2-201	mRNA	-0.858145	0.000354759	0.0214091
ssc-miR-7138-5p	C3orf38-201	mRNA	-0.619966	0.0315202	0.171233
ssc-miR-1842	SLC39A5-201	mRNA	-0.72028	0.00823977	0.0915954
ssc-miR-1842	MSTRG.13512.1	mRNA	-0.86014	0.000331668	0.0204832
ssc-miR-9851-3p	MSTRG.38349.1	mRNA	-0.629371	0.0283197	0.161499
ssc-miR-671-5p	SERPINA7-201	mRNA	-0.711034	0.00952876	0.099063
ssc-miR-7138-5p	MSTRG.13300.1	mRNA	-0.644484	0.0236773	0.15004
ssc-miR-7138-5p	AP1B1-202	mRNA	-0.7986	0.00184042	0.0455857
ssc-miR-365-5p	POU6F2-202	mRNA	-0.751333	0.00484545	0.0716051
ssc-miR-9851-3p	MSTRG.9244.1	mRNA	-0.615385	0.0331699	0.174391
ssc-miR-671-5p	PDLIM5-202	mRNA	-0.818182	0.0011431	0.0361678
ssc-miR-9851-3p	MSTRG.25633.1	mRNA	-0.711034	0.00952876	0.099063
ssc-miR-129a-3p	MSTRG.13973.1	mRNA	-0.847637	0.000497797	0.024765
ssc-miR-128	CFB	mRNA	-0.844134	0.000554262	0.0255818
ssc-miR-365-5p	PRDX5-202	mRNA	-0.661988	0.0190217	0.135938
ssc-miR-221-5p	FAM124B-201	mRNA	-0.613309	0.0339374	0.177743
ssc-miR-221-5p	SBF2-203	mRNA	-0.601399	0.0385885	0.188466
ssc-miR-365-5p	TDO2-201	mRNA	-0.624347	0.0299985	0.167833
ssc-miR-7138-5p	ARFIP1-201	mRNA	-0.819616	0.00110155	0.0361678
ssc-miR-365-5p	MSTRG.25124.1	mRNA	-0.705477	0.0103725	0.103203
ssc-miR-671-5p	MAATS1	mRNA	-0.741259	0.00580115	0.0773208
ssc-miR-328	TRMT1L-201	mRNA	-0.629371	0.0283197	0.161499
ssc-miR-7138-5p	LRRC41-201	mRNA	-0.802103	0.00169653	0.0433598
ssc-miR-671-5p	MSTRG.30967.2	mRNA	-0.633234	0.0270754	0.1589
ssc-miR-7138-5p	TUBGCP2-202	mRNA	-0.805605	0.00156143	0.0423294
ssc-miR-320	TRPA1-201	mRNA	-0.629011	0.0284377	0.162035
ssc-miR-671-5p	SIGLEC1-201	mRNA	-0.937063	6.99316e-06	0.00386395
ssc-miR-671-5p	Stra6l	mRNA	-0.818182	0.0011431	0.0361678
ssc-miR-769-3p	MT2A	mRNA	-0.672505	0.0165693	0.127964
ssc-miR-221-5p	TLN2-202	mRNA	-0.741259	0.00580115	0.0773208
ssc-miR-7138-5p	CNPPD1-201	mRNA	-0.900177	6.58802e-05	0.00991277
ssc-miR-103	TRPA1-201	mRNA	-0.805699	0.00155794	0.0423294
ssc-miR-7144-5p	MSTRG.14805.1	mRNA	-0.608392	0.035806	0.181492
ssc-miR-769-3p	RGS14-201	mRNA	-0.698246	0.0115522	0.108525
ssc-miR-328	MSTRG.30945.2	mRNA	-0.685315	0.013906	0.117327
ssc-miR-671-5p	TRHDE-201	mRNA	-0.671329	0.0168315	0.127964
ssc-miR-7144-5p	ANKFN1-201	mRNA	-0.603512	0.0377317	0.188466
ssc-miR-671-5p	DSG2-202	mRNA	-0.923077	1.8622e-05	0.00559148
ssc-miR-7144-5p	SULT1C2-201	mRNA	-0.706294	0.0102452	0.102102
ssc-miR-7138-5p	PIKFYVE-206	mRNA	-0.654992	0.0207937	0.141491
ssc-miR-7138-5p	PPRC1-202	mRNA	-0.612961	0.0340673	0.177743
ssc-miR-7138-5p	RTKN-201	mRNA	-0.77193	0.0032656	0.0601368
ssc-miR-145-5p	GDF9-201	mRNA	-0.678322	0.0153173	0.122431
ssc-miR-671-5p	ACSL5-201	mRNA	-0.853147	0.000418118	0.0226112
ssc-miR-7138-5p	SLC37A1-201	mRNA	-0.633976	0.0268409	0.158084
ssc-miR-145-5p	LACTB-201	mRNA	-0.811189	0.00136331	0.0391646
ssc-miR-328	MSTRG.43903.1	mRNA	-0.895105	8.36659e-05	0.0109724
ssc-miR-214-3p	CCNJL-201	mRNA	-0.711034	0.00952876	0.099063
ssc-miR-7138-5p	SLC17A5-201	mRNA	-0.840632	0.000615569	0.0268394
ssc-miR-671-5p	ITIH1-202	mRNA	-0.846154	0.000521134	0.024765
ssc-miR-7138-5p	BABAM2-202	mRNA	-0.749563	0.00500405	0.0726184
ssc-miR-365-5p	HGFAC-201	mRNA	-0.605649	0.0368796	0.185082
ssc-miR-9851-3p	ABAT-204	mRNA	-0.713287	0.00920178	0.0971088
ssc-miR-7138-5p	FN1-201	mRNA	-0.697024	0.011761	0.109223
ssc-miR-7138-5p	DDR2-201	mRNA	-0.805605	0.00156143	0.0423294
ssc-miR-7138-5p	PIGS-201	mRNA	-0.795098	0.00199349	0.0466836
ssc-miR-7138-5p	SLC38A10-201	mRNA	-0.875658	0.000189298	0.0161166
ssc-miR-221-5p	COL4A3-201	mRNA	-0.666671	0.0178992	0.133326
ssc-miR-671-5p	EXPH5-202	mRNA	-0.657343	0.0201855	0.13946
ssc-miR-7138-5p	MSTRG.37075.1	mRNA	-0.889669	0.0001067	0.0126853
ssc-miR-320	TIMELESS-201	mRNA	-0.643357	0.0240032	0.15004
ssc-let-7c	FCRL3-201	mRNA	-0.724422	0.00770659	0.0892677
ssc-miR-221-5p	MSTRG.29975.2	mRNA	-0.789479	0.00225916	0.0495862
ssc-miR-7138-5p	UBR4-201	mRNA	-0.6655	0.0181751	0.133326
ssc-miR-328	SERPINA7-201	mRNA	-0.605955	0.0367585	0.185039
ssc-miR-671-5p	TNFSF14-201	mRNA	-0.654992	0.0207937	0.141491
ssc-miR-7138-5p	CAVIN2-201	mRNA	-0.750877	0.00488595	0.0720063
ssc-miR-7138-5p	LRP3-201	mRNA	-0.8	0.00178184	0.0453168
ssc-miR-1842	TFR2-202	mRNA	-0.664336	0.0184527	0.133326
ssc-miR-671-5p	ABCG5-201	mRNA	-0.809108	0.00143474	0.0405087
ssc-miR-671-5p	RIMBP2-202	mRNA	-0.811189	0.00136331	0.0391646
ssc-miR-9851-3p	MSTRG.14805.1	mRNA	-0.636364	0.0260969	0.155506
ssc-miR-671-5p	WWC1-201	mRNA	-0.79021	0.00222314	0.0490549
ssc-miR-7138-5p	ASCC3-201	mRNA	-0.623469	0.0302994	0.167833
ssc-miR-9851-3p	GLS2-201	mRNA	-0.65035	0.0220342	0.144288
ssc-miR-9851-3p	ALPL-201	mRNA	-0.692308	0.012593	0.112591
ssc-miR-320	RAPGEFL1-201	mRNA	-0.923077	1.8622e-05	0.00559148
ssc-miR-9851-3p	ALAD-201	mRNA	-0.79021	0.00222314	0.0490549
ssc-miR-221-5p	MSTRG.30564.1	mRNA	-0.718328	0.00850036	0.0937656
ssc-miR-328	MSTRG.15037.1	mRNA	-0.959721	7.80278e-07	0.0016967
ssc-miR-128	MSTRG.138.1	mRNA	-0.739055	0.00602782	0.0790339
ssc-miR-7138-5p	MARCH5-201	mRNA	-0.672505	0.0165693	0.127964
ssc-miR-7138-5p	MERTK-201	mRNA	-0.637479	0.0257544	0.155506
ssc-miR-7138-5p	CEP152	mRNA	-0.631579	0.0276035	0.161499
ssc-miR-1842	RTP3	mRNA	-0.622378	0.0306759	0.167833
ssc-miR-7138-5p	MAP3K10-201	mRNA	-0.644484	0.0236773	0.15004
ssc-miR-7138-5p	WDR77-202	mRNA	-0.680702	0.0148257	0.122431
ssc-miR-125a	RUFY3-202	mRNA	-0.671329	0.0168315	0.127964
ssc-miR-7138-5p	ACSF3-201	mRNA	-0.619966	0.0315202	0.171233
ssc-miR-7138-5p	CRNKL1-201	mRNA	-0.893171	9.13597e-05	0.0116198
ssc-miR-7138-5p	ANLN-206	mRNA	-0.830124	0.000831418	0.0309385
ssc-miR-769-3p	CCDC201-201	mRNA	-0.666667	0.0179001	0.133326
ssc-miR-7138-5p	ITPRID2-202	mRNA	-0.728548	0.00720175	0.0863078
ssc-miR-7138-5p	GCN1-204	mRNA	-0.679511	0.0150702	0.122431
ssc-miR-671-5p	GGT1	mRNA	-0.804196	0.00161477	0.0423294
ssc-miR-128	LOC101146782	mRNA	-0.795098	0.00199349	0.0466836
ssc-miR-7138-5p	VEGFC-201	mRNA	-0.935203	8.06383e-06	0.00419749
ssc-miR-145-5p	TDP2-203	mRNA	-0.664336	0.0184527	0.133326
ssc-miR-7138-5p	GTF3C6-201	mRNA	-0.86515	0.000278812	0.0191097
ssc-miR-7138-5p	COL8A2-201	mRNA	-0.686753	0.0136281	0.117327
ssc-miR-7138-5p	PRKCD-201	mRNA	-0.65149	0.0217247	0.144288
ssc-let-7c	PFKFB1-201	mRNA	-0.769231	0.00344645	0.0602885
ssc-miR-214-3p	MSTRG.28933.2	mRNA	-0.777584	0.00291017	0.0563851
ssc-miR-7138-5p	SERPINF1-201	mRNA	-0.647987	0.0226858	0.14674
ssc-miR-7138-5p	ASPHD2-201	mRNA	-0.645614	0.0233542	0.15004
ssc-miR-365-5p	GSTZ1-203	mRNA	-0.633819	0.0268907	0.158084
ssc-miR-125a	RGS14-201	mRNA	-0.6655	0.0181751	0.133326
ssc-miR-7138-5p	MSTRG.18983.1	mRNA	-0.740351	0.00589375	0.0782577
ssc-miR-9851-3p	MSTRG.5258.1	mRNA	-0.706294	0.0102452	0.102102
ssc-miR-671-5p	MGAM-201	mRNA	-0.86014	0.000331668	0.0204832
ssc-miR-769-3p	LOC101151870	mRNA	-0.602573	0.0381107	0.188466
ssc-miR-769-3p	VWA3B-202	mRNA	-0.810526	0.00138575	0.0397499
ssc-miR-671-5p	CPN2-201	mRNA	-0.928198	1.33123e-05	0.00520212
ssc-miR-7138-5p	ZNF473-201	mRNA	-0.714537	0.00902393	0.0971088
ssc-let-7c	SOX5-201	mRNA	-0.839161	0.000642826	0.0268394
ssc-miR-7138-5p	C11H11orf24	mRNA	-0.805605	0.00156143	0.0423294
ssc-miR-7138-5p	NALCN	mRNA	-0.633396	0.027024	0.158626
ssc-miR-9851-3p	PCK2-202	mRNA	-0.783217	0.00258622	0.0525261
ssc-miR-7138-5p	EPB41L3-201	mRNA	-0.763574	0.00385009	0.0640519
ssc-miR-145-5p	PPWD1-201	mRNA	-0.783217	0.00258622	0.0525261
ssc-miR-7138-5p	GTPBP1-201	mRNA	-0.735553	0.00640179	0.0820099
ssc-miR-7138-5p	CRAT-205	mRNA	-0.823119	0.00100495	0.0343522
ssc-miR-212	GAL3ST1-202	mRNA	-0.65035	0.0220342	0.144288
ssc-miR-671-5p	MSTRG.37367.2	mRNA	-0.755245	0.00450843	0.0681334
ssc-miR-671-5p	NR5A2-201	mRNA	-0.79021	0.00222314	0.0490549
ssc-miR-7138-5p	MSTRG.22502.2	mRNA	-0.634663	0.0266255	0.157989
ssc-miR-212	MSTRG.1489.4	mRNA	-0.647987	0.0226858	0.14674
ssc-miR-9851-3p	CCN2-202	mRNA	-0.671329	0.0168315	0.127964
ssc-miR-671-5p	SLC22A23-202	mRNA	-0.914187	3.16859e-05	0.00698012
ssc-miR-7138-5p	KLC4-201	mRNA	-0.893171	9.13597e-05	0.0116198
ssc-miR-7138-5p	RFWD3-201	mRNA	-0.687719	0.0134436	0.117327
ssc-miR-671-5p	ZNF407-201	mRNA	-0.826621	0.000915011	0.0330825
ssc-miR-328	COL18A1-201	mRNA	-0.895105	8.36659e-05	0.0109724
ssc-miR-212	MSTRG.4459.1	mRNA	-0.685315	0.013906	0.117327
ssc-miR-212	ALDH8A1-201	mRNA	-0.671329	0.0168315	0.127964
ssc-miR-221-5p	WDR90-201	mRNA	-0.648966	0.0224141	0.146087
ssc-miR-7138-5p	MSTRG.27025.1	mRNA	-0.714537	0.00902393	0.0971088
ssc-miR-7138-5p	COQ4-201	mRNA	-0.819616	0.00110155	0.0361678
ssc-miR-212	HACD3-201	mRNA	-0.671329	0.0168315	0.127964
ssc-miR-328	EXTL1-201	mRNA	-0.846154	0.000521134	0.024765
ssc-miR-671-5p	GRB7-201	mRNA	-0.678322	0.0153173	0.122431
ssc-miR-145-5p	RDH11	mRNA	-0.685315	0.013906	0.117327
ssc-miR-221-5p	MSTRG.9526.1	mRNA	-0.628491	0.0286087	0.162872
ssc-miR-7138-5p	TRADD-201	mRNA	-0.690019	0.0130122	0.114338
ssc-miR-328	IFNLR1-201	mRNA	-0.71804	0.00853932	0.0937656
ssc-miR-671-5p	SRPK1-201	mRNA	-0.643357	0.0240032	0.15004
ssc-miR-7138-5p	KIT-201	mRNA	-0.721542	0.00807444	0.0915954
ssc-miR-145-5p	MSTRG.38583.1	mRNA	-0.804196	0.00161477	0.0423294
ssc-miR-128	MSTRG.21021.1	mRNA	-0.676008	0.0158067	0.124877
ssc-miR-221-5p	MSTRG.11755.1	mRNA	-0.669031	0.0173522	0.130224
ssc-miR-7138-5p	PSMD3-201	mRNA	-0.893171	9.13597e-05	0.0116198
ssc-miR-7138-5p	DSTYK-201	mRNA	-0.756569	0.00439849	0.0681334
ssc-miR-671-5p	MSTRG.14922.1	mRNA	-0.694741	0.0121584	0.112418
ssc-miR-671-5p	BCLAF1-204	mRNA	-0.601399	0.0385885	0.188466
ssc-miR-145-5p	Sec14l3	mRNA	-0.741259	0.00580115	0.0773208
ssc-miR-7144-5p	MSTRG.30945.2	mRNA	-0.643357	0.0240032	0.15004
ssc-miR-145-5p	SLC23A1-201	mRNA	-0.818182	0.0011431	0.0361678
ssc-miR-365-5p	AKR1E2-202	mRNA	-0.747806	0.00516538	0.0731575
ssc-miR-365-5p	COBL	mRNA	-0.690158	0.0129864	0.114338
ssc-miR-7138-5p	ZFYVE16-201	mRNA	-0.71804	0.00853932	0.0937656
ssc-miR-7138-5p	SLCO4C1-201	mRNA	-0.751333	0.00484545	0.0716051
ssc-miR-128	MSTRG.5258.1	mRNA	-0.679511	0.0150702	0.122431
ssc-miR-212	HOMER1-205	mRNA	-0.832168	0.000785442	0.0299214
ssc-miR-9851-3p	CYP3A29-207	mRNA	-0.783217	0.00258622	0.0525261
ssc-miR-671-5p	NPC1L1-202	mRNA	-0.853147	0.000418118	0.0226112
ssc-miR-1842	CD48	mRNA	-0.839161	0.000642826	0.0268394
ssc-miR-9851-3p	SLC44A5-201	mRNA	-0.822507	0.00102132	0.0348237
ssc-miR-365-5p	FADS1-202	mRNA	-0.774667	0.00308965	0.0577246
ssc-miR-145-5p	CFTR-206	mRNA	-0.704029	0.0106012	0.104066
ssc-miR-221-5p	ALS2CL-201	mRNA	-0.672505	0.0165693	0.127964
ssc-miR-671-5p	MSTRG.35312.2	mRNA	-0.867133	0.000259812	0.018387
ssc-miR-320	MSTRG.8222.2	mRNA	-0.86014	0.000331668	0.0204832
ssc-miR-9851-3p	Pzp	mRNA	-0.6655	0.0181751	0.133326
ssc-miR-671-5p	ERO1B-201	mRNA	-0.902098	5.99786e-05	0.00935902
ssc-miR-7138-5p	ZNF629-201	mRNA	-0.658495	0.0198921	0.13946
ssc-miR-7144-5p	HHIP-202	mRNA	-0.622378	0.0306759	0.167833
ssc-miR-9851-3p	MSTRG.43903.1	mRNA	-0.783217	0.00258622	0.0525261
ssc-miR-769-3p	MSTRG.24298.4	mRNA	-0.614612	0.033454	0.175685
ssc-miR-7138-5p	MSTRG.21023.4	mRNA	-0.767076	0.00359618	0.0617545
ssc-miR-9851-3p	CYP1A2-201	mRNA	-0.727273	0.00735503	0.0863078
ssc-miR-193a-5p	MSTRG.42825.1	mRNA	-0.657343	0.0201855	0.13946
ssc-miR-7138-5p	TBC1D9B-203	mRNA	-0.879161	0.000165104	0.0150201
ssc-miR-574-5p	MSTRG.35312.2	mRNA	-0.608392	0.035806	0.181492
ssc-miR-9851-3p	MSTRG.30945.2	mRNA	-0.636364	0.0260969	0.155506
ssc-miR-671-5p	CPN1-201	mRNA	-0.783217	0.00258622	0.0525261
ssc-miR-128	HOOK3-201	mRNA	-0.788092	0.00232868	0.0504009
ssc-miR-7144-5p	Pzp	mRNA	-0.683013	0.0143594	0.11922
ssc-miR-671-5p	CYP51A1-202	mRNA	-0.818182	0.0011431	0.0361678
ssc-miR-7138-5p	CUL9-202	mRNA	-0.795098	0.00199349	0.0466836
ssc-miR-671-5p	NDFIP2-202	mRNA	-0.874126	0.000200713	0.0161166
ssc-miR-7138-5p	SLC2A13-201	mRNA	-0.754386	0.00458086	0.0690885
ssc-miR-7138-5p	CYP26B1-201	mRNA	-0.760071	0.00411738	0.0654056
ssc-miR-7138-5p	MSTRG.30928.2	mRNA	-0.661976	0.0190247	0.135945
ssc-miR-125a	GLDC-201	mRNA	-0.748252	0.00512408	0.0726184
ssc-miR-221-5p	CACNA1G-201	mRNA	-0.616347	0.0328184	0.174391
ssc-miR-671-5p	B3GALT5	mRNA	-0.605955	0.0367585	0.185039
ssc-miR-328	CARNS1-202	mRNA	-0.888112	0.000114134	0.0126853
ssc-miR-128	MDGA2-201	mRNA	-0.63493	0.0265421	0.157637
ssc-miR-145-5p	PRPF40A-201	mRNA	-0.769231	0.00344645	0.0602885
ssc-miR-7138-5p	DCAF12-201	mRNA	-0.676008	0.0158067	0.124877
ssc-miR-769-3p	MSTRG.21763.2	mRNA	-0.843045	0.000572792	0.0262752
ssc-miR-7138-5p	OS9-201	mRNA	-0.882663	0.000143397	0.0141953
ssc-miR-7138-5p	RBM28-201	mRNA	-0.788092	0.00232868	0.0504009
ssc-miR-7138-5p	PEX14-201	mRNA	-0.78459	0.0025116	0.0525261
ssc-miR-365-5p	TTC39C-202	mRNA	-0.640861	0.0247359	0.152526
ssc-miR-7138-5p	EHMT2-201	mRNA	-0.935203	8.06383e-06	0.00419749
ssc-miR-7138-5p	VSTM4-202	mRNA	-0.725045	0.00762875	0.0884497
ssc-miR-9851-3p	QSOX1-202	mRNA	-0.65035	0.0220342	0.144288
ssc-miR-671-5p	MSTRG.23322.1	mRNA	-0.823119	0.00100495	0.0343522
ssc-miR-671-5p	MSTRG.19801.5	mRNA	-0.605955	0.0367585	0.185039
ssc-miR-7138-5p	GLB1L-201	mRNA	-0.900177	6.58802e-05	0.00991277
ssc-miR-671-5p	Pkd1l2	mRNA	-0.923077	1.8622e-05	0.00559148
ssc-miR-128	MST1-201	mRNA	-0.844134	0.000554262	0.0255818
ssc-miR-221-5p	SLA-DMA-201	mRNA	-0.615385	0.0331699	0.174391
ssc-miR-1842	MSTRG.14491.1	mRNA	-0.706294	0.0102452	0.102102
ssc-miR-221-5p	SERTAD4-201	mRNA	-0.707532	0.0100544	0.102102
ssc-miR-671-5p	MSTRG.13527.2	mRNA	-0.672505	0.0165693	0.127964
ssc-miR-128	IGLL5	mRNA	-0.683013	0.0143594	0.11922
ssc-miR-328	MSTRG.14922.1	mRNA	-0.849128	0.000475163	0.024765
ssc-miR-7144-5p	METTL7B-201	mRNA	-0.622378	0.0306759	0.167833
ssc-miR-7138-5p	SLC12A9-201	mRNA	-0.802103	0.00169653	0.0433598
ssc-miR-7138-5p	ZMIZ2-201	mRNA	-0.756569	0.00439849	0.0681334
ssc-miR-328	MSTRG.13527.2	mRNA	-0.626971	0.0291129	0.164059
ssc-miR-221-5p	DRD3-201	mRNA	-0.732413	0.00675165	0.0838423
ssc-miR-7138-5p	DYRK1A-203	mRNA	-0.854642	0.000398308	0.0226112
ssc-miR-129a-3p	MSTRG.24761.1	mRNA	-0.725045	0.00762875	0.0884497
ssc-miR-214-3p	DISP3-201	mRNA	-0.672505	0.0165693	0.127964
ssc-miR-7138-5p	SIAE-201	mRNA	-0.879161	0.000165104	0.0150201
ssc-miR-7138-5p	COG8	mRNA	-0.735553	0.00640179	0.0820099
ssc-miR-7138-5p	PRIMPOL-201	mRNA	-0.774082	0.00312666	0.0579104
ssc-miR-7144-5p	TMEM86B	mRNA	-0.72028	0.00823977	0.0915954
ssc-miR-328	E2F5-201	mRNA	-0.72028	0.00823977	0.0915954
ssc-miR-7138-5p	ANGPT4-201	mRNA	-0.623469	0.0302994	0.167833
ssc-miR-7138-5p	AATK-201	mRNA	-0.670595	0.0169963	0.12913
ssc-miR-145-5p	FGG-202	mRNA	-0.762238	0.00395045	0.0640519
ssc-miR-9851-3p	ADAMTS13-201	mRNA	-0.601399	0.0385885	0.188466
ssc-miR-7138-5p	PGS1-201	mRNA	-0.889669	0.0001067	0.0126853
ssc-miR-365-5p	MSTRG.35783.2	mRNA	-0.673759	0.0162933	0.127884
ssc-miR-7138-5p	ARHGAP32-201	mRNA	-0.78459	0.0025116	0.0525261
ssc-miR-221-5p	HMCN2-201	mRNA	-0.684803	0.0140058	0.118125
ssc-miR-671-5p	SELENOO-201	mRNA	-0.601399	0.0385885	0.188466
ssc-miR-145-5p	GLDC-201	mRNA	-0.93007	1.17022e-05	0.00466767
ssc-miR-328	COLEC10-201	mRNA	-0.769231	0.00344645	0.0602885
ssc-miR-671-5p	LBP-201	mRNA	-0.895105	8.36659e-05	0.0109724
ssc-miR-7144-5p	MSTRG.6366.1	mRNA	-0.692308	0.012593	0.112591
ssc-miR-7138-5p	DNAH6-201	mRNA	-0.838395	0.000657376	0.0273116
ssc-miR-125a	MSTRG.14113.1	mRNA	-0.811189	0.00136331	0.0391646
ssc-miR-145-5p	MSTRG.18616.2	mRNA	-0.748252	0.00512408	0.0726184
ssc-miR-671-5p	SHROOM3	mRNA	-0.657343	0.0201855	0.13946
ssc-miR-7138-5p	KLHL22-201	mRNA	-0.658495	0.0198921	0.13946
ssc-miR-328	GPRC5C-201	mRNA	-0.685315	0.013906	0.117327
ssc-miR-7138-5p	ATP1A4-203	mRNA	-0.642105	0.0243686	0.15178
ssc-miR-212	PLEKHG6-202	mRNA	-0.804196	0.00161477	0.0423294
ssc-miR-221-5p	CELSR3-201	mRNA	-0.738773	0.00605734	0.0793315
ssc-miR-214-3p	GCAT-201	mRNA	-0.748252	0.00512408	0.0726184
ssc-miR-9851-3p	LNX2-201	mRNA	-0.685315	0.013906	0.117327
ssc-miR-671-5p	MSTRG.26046.2	mRNA	-0.657343	0.0201855	0.13946
ssc-miR-365-5p	ARHGEF5-201	mRNA	-0.704243	0.0105672	0.104066
ssc-miR-145-5p	RELN-201	mRNA	-0.72028	0.00823977	0.0915954
ssc-miR-671-5p	ST8SIA1-205	mRNA	-0.839161	0.000642826	0.0268394
ssc-miR-145-5p	ACSL3-201	mRNA	-0.909091	4.19104e-05	0.00792466
ssc-miR-7138-5p	PMEPA1-201	mRNA	-0.781087	0.0027053	0.054049
ssc-miR-671-5p	SEMA4G-201	mRNA	-0.923077	1.8622e-05	0.00559148
ssc-miR-212	HAGH	mRNA	-0.727273	0.00735503	0.0863078
ssc-miR-212	ABCC2-202	mRNA	-0.636364	0.0260969	0.155506
ssc-miR-671-5p	MSTRG.30945.2	mRNA	-0.839161	0.000642826	0.0268394
ssc-miR-320	DISP3-201	mRNA	-0.612961	0.0340673	0.177743
ssc-miR-7138-5p	GLMN-201	mRNA	-0.647987	0.0226858	0.14674
ssc-miR-9851-3p	HNRNPH2-201	mRNA	-0.713287	0.00920178	0.0971088
ssc-miR-221-5p	CAMTA1-201	mRNA	-0.7986	0.00184042	0.0455857
ssc-miR-671-5p	SLC39A14-203	mRNA	-0.881119	0.000152674	0.0141953
ssc-miR-671-5p	MSTRG.13974.1	mRNA	-0.916084	2.8428e-05	0.00640905
ssc-miR-7138-5p	ABI3BP-209	mRNA	-0.749563	0.00500405	0.0726184
ssc-miR-7138-5p	AFAP1-204	mRNA	-0.879161	0.000165104	0.0150201
ssc-miR-7138-5p	DBN1-201	mRNA	-0.704029	0.0106012	0.104066
ssc-miR-7138-5p	ADNP2-201	mRNA	-0.792982	0.00209051	0.0486937
ssc-miR-128	LIPT2-201	mRNA	-0.912281	3.52494e-05	0.00768972
ssc-miR-7138-5p	CSE1L-202	mRNA	-0.637479	0.0257544	0.155506
ssc-miR-320	EXPH5-202	mRNA	-0.608392	0.035806	0.181492
ssc-miR-9851-3p	THPO-201	mRNA	-0.755245	0.00450843	0.0681334
ssc-miR-7138-5p	GLE1-201	mRNA	-0.612961	0.0340673	0.177743
ssc-miR-671-5p	ADAMTS13-201	mRNA	-0.895105	8.36659e-05	0.0109724
ssc-miR-145-5p	PDE4B-201	mRNA	-0.678322	0.0153173	0.122431
ssc-miR-7144-5p	IYD-201	mRNA	-0.643357	0.0240032	0.15004
ssc-miR-7138-5p	HDAC2-201	mRNA	-0.690019	0.0130122	0.114338
ssc-miR-7138-5p	NSD1-202	mRNA	-0.686516	0.0136736	0.117327
ssc-miR-145-5p	F11-201	mRNA	-0.748252	0.00512408	0.0726184
ssc-miR-128	MSTRG.21710.3	mRNA	-0.868653	0.000245942	0.018387
ssc-miR-193a-5p	FADS1-202	mRNA	-0.762238	0.00395045	0.0640519
ssc-miR-769-3p	GPBAR1-202	mRNA	-0.757895	0.0042904	0.0678105
ssc-miR-7138-5p	SNRNP200-201	mRNA	-0.833626	0.000753851	0.0299214
ssc-miR-7138-5p	MSTRG.6437.1	mRNA	-0.742558	0.00567053	0.0773208
ssc-miR-769-3p	KCNMA1-201	mRNA	-0.952716	1.71904e-06	0.00255672
ssc-miR-7144-5p	UBE3D-201	mRNA	-0.699301	0.0113742	0.107257
ssc-miR-7138-5p	QRICH1-203	mRNA	-0.6655	0.0181751	0.133326
ssc-miR-320	MSTRG.5645.1	mRNA	-0.636364	0.0260969	0.155506
ssc-miR-7138-5p	SGSM3-201	mRNA	-0.795098	0.00199349	0.0466836
ssc-miR-7138-5p	COPB2-201	mRNA	-0.760071	0.00411738	0.0654056
ssc-miR-212	PCSK4-201	mRNA	-0.700526	0.0111699	0.107257
ssc-miR-7138-5p	PHF2-201	mRNA	-0.889669	0.0001067	0.0126853
ssc-miR-7138-5p	NAGLU	mRNA	-0.886166	0.000123989	0.0133195
ssc-miR-671-5p	CLDN15-203	mRNA	-0.630474	0.0279603	0.161499
ssc-miR-128	GGT1	mRNA	-0.809108	0.00143474	0.0405087
ssc-miR-769-3p	ARG1-202	mRNA	-0.602453	0.0381595	0.188466
ssc-miR-328	PLG-202	mRNA	-0.832168	0.000785442	0.0299214
ssc-miR-7138-5p	ME2-203	mRNA	-0.844134	0.000554262	0.0255818
ssc-miR-365-5p	MSTRG.36009.1	mRNA	-0.684313	0.014102	0.118803
ssc-miR-9851-3p	MSR1-201	mRNA	-0.685315	0.013906	0.117327
ssc-miR-7138-5p	CUL7-201	mRNA	-0.708772	0.00986585	0.101868
ssc-miR-7138-5p	SLC6A6-201	mRNA	-0.605955	0.0367585	0.185039
ssc-miR-7138-5p	ITGAM-201	mRNA	-0.647987	0.0226858	0.14674
ssc-miR-574-5p	CRYZ-201	mRNA	-0.629371	0.0283197	0.161499
ssc-miR-671-5p	AGXT2-201	mRNA	-0.809108	0.00143474	0.0405087
ssc-miR-7138-5p	FYCO1-201	mRNA	-0.686516	0.0136736	0.117327
ssc-miR-9851-3p	SLC22A23-202	mRNA	-0.700526	0.0111699	0.107257
ssc-let-7c	GAL3ST1-202	mRNA	-0.643357	0.0240032	0.15004
ssc-miR-7138-5p	ATP1A1-204	mRNA	-0.753066	0.00469389	0.069602
ssc-miR-221-5p	RALGDS	mRNA	-0.736738	0.00627332	0.0817077
ssc-miR-7138-5p	SMPD1-201	mRNA	-0.875658	0.000189298	0.0161166
ssc-miR-7138-5p	CLUAP1-201	mRNA	-0.7986	0.00184042	0.0455857
ssc-miR-671-5p	SLC22A18-201	mRNA	-0.853147	0.000418118	0.0226112
ssc-miR-145-5p	SEC14L2	mRNA	-0.727273	0.00735503	0.0863078
ssc-miR-7144-5p	PLIN5-201	mRNA	-0.769231	0.00344645	0.0602885
ssc-miR-7138-5p	FHOD1-201	mRNA	-0.6655	0.0181751	0.133326
ssc-miR-7138-5p	SERINC3-201	mRNA	-0.889669	0.0001067	0.0126853
ssc-miR-7138-5p	GHDC-201	mRNA	-0.609458	0.0353946	0.181492
ssc-miR-7138-5p	RASIP1-201	mRNA	-0.746061	0.00532944	0.0741949
ssc-miR-7138-5p	DNAH10-201	mRNA	-0.805605	0.00156143	0.0423294
ssc-miR-7138-5p	LRP1B-201	mRNA	-0.770579	0.00335518	0.0602885
ssc-miR-7138-5p	PON2-201	mRNA	-0.858145	0.000354759	0.0214091
ssc-miR-7138-5p	FAM149B1-201	mRNA	-0.697024	0.011761	0.109223
ssc-miR-221-5p	TENM1-201	mRNA	-0.742091	0.00571721	0.0773208
ssc-miR-7138-5p	MICAL1-201	mRNA	-0.707532	0.0100544	0.102102
ssc-miR-128	EPHA1-201	mRNA	-0.893171	9.13597e-05	0.0116198
ssc-miR-7138-5p	ANKFY1-204	mRNA	-0.700526	0.0111699	0.107257
ssc-miR-7138-5p	STARD5-201	mRNA	-0.631579	0.0276035	0.161499
ssc-miR-7138-5p	KPNA6-201	mRNA	-0.6655	0.0181751	0.133326
ssc-miR-671-5p	HMGCS2-202	mRNA	-0.704029	0.0106012	0.104066
ssc-miR-328	DSP-202	mRNA	-0.72028	0.00823977	0.0915954
ssc-miR-7138-5p	ADAM19-201	mRNA	-0.661998	0.0190195	0.135938
ssc-miR-7138-5p	ARHGAP44-201	mRNA	-0.643235	0.0240386	0.15022
ssc-miR-671-5p	KCNQ3-201	mRNA	-0.874126	0.000200713	0.0161166
ssc-miR-7138-5p	SPIRE1-201	mRNA	-0.73205	0.00679293	0.0838423
ssc-miR-212	Col6a4	mRNA	-0.612961	0.0340673	0.177743
ssc-miR-7138-5p	ABCA1-201	mRNA	-0.816113	0.00120515	0.0375234
ssc-miR-671-5p	CYP4F3-201	mRNA	-0.854642	0.000398308	0.0226112
ssc-miR-103	KCNIP3-202	mRNA	-0.734266	0.00654349	0.0820099
ssc-miR-221-5p	TSC22D1-202	mRNA	-0.615385	0.0331699	0.174391
ssc-miR-193a-5p	MSTRG.35915.1	mRNA	-0.636364	0.0260969	0.155506
ssc-miR-671-5p	MSTRG.30475.1	mRNA	-0.714537	0.00902393	0.0971088
ssc-miR-574-5p	MSTRG.5258.1	mRNA	-0.643357	0.0240032	0.15004
ssc-miR-7138-5p	PDCL-201	mRNA	-0.770579	0.00335518	0.0602885
ssc-miR-328	MSTRG.28718.1	mRNA	-0.809108	0.00143474	0.0405087
ssc-miR-7138-5p	WDR13-201	mRNA	-0.910684	3.84695e-05	0.00792466
ssc-miR-7138-5p	SEMA3E-202	mRNA	-0.892796	9.29161e-05	0.0117733
ssc-miR-320	MSTRG.2535.1	mRNA	-0.694741	0.0121584	0.112418
ssc-miR-7138-5p	LTBR-204	mRNA	-0.886166	0.000123989	0.0133195
ssc-miR-9851-3p	HGFAC-201	mRNA	-0.776224	0.00299286	0.0563851
ssc-miR-7138-5p	FRYL-201	mRNA	-0.86515	0.000278812	0.0191097
ssc-miR-328	CYP4F3	mRNA	-0.79021	0.00222314	0.0490549
ssc-miR-671-5p	MSTRG.137.1	mRNA	-0.924695	1.67907e-05	0.00559148
ssc-miR-128	MSTRG.24291.1	mRNA	-0.802103	0.00169653	0.0433598
ssc-miR-328	ABCC3-201	mRNA	-0.797203	0.00190037	0.0455857
ssc-miR-7144-5p	SLC1A1-201	mRNA	-0.615385	0.0331699	0.174391
ssc-miR-128	CHRD-201	mRNA	-0.833626	0.000753851	0.0299214
ssc-miR-7138-5p	GIPC1-201	mRNA	-0.642105	0.0243686	0.15178
ssc-miR-7138-5p	PPM1H-201	mRNA	-0.669003	0.0173586	0.130224
ssc-miR-7138-5p	CRYBG3-201	mRNA	-0.837129	0.000682001	0.0280152
ssc-miR-671-5p	PDZK1-201	mRNA	-0.727273	0.00735503	0.0863078
ssc-miR-214-3p	MSTRG.13527.2	mRNA	-0.602453	0.0381595	0.188466
ssc-miR-671-5p	MSTRG.15037.1	mRNA	-0.844134	0.000554262	0.0255818
ssc-miR-328	RIMS1-201	mRNA	-0.771935	0.00326529	0.0601368
ssc-miR-7138-5p	SULF2-201	mRNA	-0.823119	0.00100495	0.0343522
ssc-miR-214-3p	RAPGEFL1-201	mRNA	-0.916084	2.8428e-05	0.00640905
ssc-miR-221-5p	MSTRG.6225.2	mRNA	-0.634945	0.0265371	0.157637
ssc-miR-7138-5p	MSTRG.8838.1	mRNA	-0.728548	0.00720175	0.0863078
ssc-miR-7138-5p	Rasa4	mRNA	-0.817544	0.00116197	0.0366787
ssc-miR-328	GUSB-202	mRNA	-0.797203	0.00190037	0.0455857
ssc-miR-7138-5p	MSTRG.19733.1	mRNA	-0.777584	0.00291017	0.0563851
ssc-miR-128	ALDH4A1-201	mRNA	-0.679511	0.0150702	0.122431
ssc-miR-7138-5p	LAMB4	mRNA	-0.800793	0.0017493	0.0445648
ssc-miR-671-5p	SLC39A5-201	mRNA	-0.972028	1.28681e-07	0.000542142
ssc-miR-221-5p	CFAP69-203	mRNA	-0.660815	0.019311	0.137791
ssc-miR-671-5p	AZGP1	mRNA	-0.916084	2.8428e-05	0.00640905
ssc-miR-7138-5p	RNF213	mRNA	-0.661998	0.0190195	0.135938
ssc-miR-7138-5p	PLD2-204	mRNA	-0.903679	5.54404e-05	0.00935902
ssc-miR-221-5p	MSTRG.18567.1	mRNA	-0.750882	0.00488553	0.0720063
ssc-miR-365-5p	RSC1A1-202	mRNA	-0.647903	0.0227091	0.14674
ssc-miR-7138-5p	SETD3-201	mRNA	-0.661998	0.0190195	0.135938
ssc-miR-7138-5p	RMDN3-201	mRNA	-0.872155	0.000216175	0.0170236
ssc-miR-7138-5p	TRIM22-201	mRNA	-0.647987	0.0226858	0.14674
ssc-miR-145-5p	ACSM2A	mRNA	-0.679511	0.0150702	0.122431
ssc-miR-671-5p	BCAT2-206	mRNA	-0.853147	0.000418118	0.0226112
ssc-miR-7138-5p	ZNF687-201	mRNA	-0.6655	0.0181751	0.133326
ssc-miR-7144-5p	UPB1-202	mRNA	-0.657343	0.0201855	0.13946
ssc-miR-212	FOXRED1-201	mRNA	-0.734266	0.00654349	0.0820099
ssc-miR-9851-3p	ACSL5-201	mRNA	-0.699301	0.0113742	0.107257
ssc-miR-221-5p	MSTRG.20436.1	mRNA	-0.71804	0.00853932	0.0937656
ssc-miR-9851-3p	EPHA1-201	mRNA	-0.671329	0.0168315	0.127964
ssc-miR-145-5p	CARNS1-202	mRNA	-0.811189	0.00136331	0.0391646
ssc-miR-365-5p	HNF4A-201	mRNA	-0.669031	0.0173522	0.130224
ssc-miR-214-3p	ATP8B3-201	mRNA	-0.678322	0.0153173	0.122431
ssc-miR-365-5p	UNC5CL-201	mRNA	-0.652566	0.0214353	0.144288
ssc-miR-214-3p	MSTRG.19290.1	mRNA	-0.823119	0.00100495	0.0343522
ssc-miR-7138-5p	FCSK-208	mRNA	-0.777584	0.00291017	0.0563851
ssc-miR-7138-5p	PAK2-201	mRNA	-0.791595	0.0021561	0.0490549
ssc-miR-221-5p	ADAM33-201	mRNA	-0.671416	0.0168119	0.127964
ssc-miR-125a	FAM221A-201	mRNA	-0.777584	0.00291017	0.0563851
ssc-miR-7138-5p	ANKRD13A-208	mRNA	-0.735553	0.00640179	0.0820099
ssc-miR-221-5p	SPEG	mRNA	-0.623469	0.0302994	0.167833
ssc-miR-7138-5p	ZNF674	mRNA	-0.711034	0.00952876	0.099063
ssc-miR-574-5p	RPL3L-201	mRNA	-0.923077	1.8622e-05	0.00559148
ssc-miR-9851-3p	GSTO1-201	mRNA	-0.685315	0.013906	0.117327
ssc-miR-574-5p	MSTRG.35576.1	mRNA	-0.645618	0.023353	0.15004
ssc-miR-1842	ABCC4	mRNA	-0.706294	0.0102452	0.102102
ssc-miR-9851-3p	MSTRG.14491.1	mRNA	-0.664336	0.0184527	0.133326
ssc-miR-221-5p	MSTRG.7099.1	mRNA	-0.601063	0.0387258	0.189055
ssc-miR-128	ABCC4	mRNA	-0.830124	0.000831418	0.0309385
ssc-miR-7138-5p	BMPER-206	mRNA	-0.763574	0.00385009	0.0640519
ssc-miR-320	MYADM	mRNA	-0.699301	0.0113742	0.107257
ssc-miR-7138-5p	GRIPAP1-201	mRNA	-0.775439	0.00304139	0.057084
ssc-miR-145-5p	Ccdc30	mRNA	-0.678322	0.0153173	0.122431
ssc-miR-7144-5p	WWP1-201	mRNA	-0.643357	0.0240032	0.15004
ssc-miR-671-5p	Nadk2	mRNA	-0.797203	0.00190037	0.0455857
ssc-miR-7138-5p	TP53-201	mRNA	-0.742558	0.00567053	0.0773208
ssc-miR-7138-5p	PRPF8-201	mRNA	-0.791595	0.0021561	0.0490549
ssc-miR-212	ANO1-204	mRNA	-0.671329	0.0168315	0.127964
ssc-miR-574-5p	MSTRG.21458.1	mRNA	-0.611342	0.0346763	0.179814
ssc-miR-193a-5p	MSTRG.22551.1	mRNA	-0.650273	0.0220552	0.144399
ssc-miR-125a	FGD4	mRNA	-0.776224	0.00299286	0.0563851
ssc-miR-9851-3p	Ftcd	mRNA	-0.811189	0.00136331	0.0391646
ssc-miR-7138-5p	PYCR1-201	mRNA	-0.71804	0.00853932	0.0937656
ssc-miR-9851-3p	F7-201	mRNA	-0.721542	0.00807444	0.0915954
ssc-miR-145-5p	AHCTF1-201	mRNA	-0.685315	0.013906	0.117327
ssc-miR-769-3p	MSTRG.30945.2	mRNA	-0.612961	0.0340673	0.177743
ssc-miR-212	TNFRSF13B	mRNA	-0.685551	0.01386	0.117327
ssc-miR-125a	ACSM5-201	mRNA	-0.832168	0.000785442	0.0299214
ssc-miR-214-3p	MSTRG.32139.1	mRNA	-0.621056	0.0311364	0.170108
ssc-miR-7138-5p	PSMB4-201	mRNA	-0.777584	0.00291017	0.0563851
ssc-miR-671-5p	CSMD1-201	mRNA	-0.650213	0.0220714	0.144462
ssc-miR-671-5p	DISP3-201	mRNA	-0.602453	0.0381595	0.188466
ssc-miR-769-3p	MSTRG.32139.1	mRNA	-0.63972	0.0250762	0.154188
ssc-miR-7138-5p	ACTR2-201	mRNA	-0.704029	0.0106012	0.104066
ssc-miR-769-3p	FCRL3-201	mRNA	-0.780562	0.00273531	0.0545677
ssc-miR-7138-5p	DDX54-201	mRNA	-0.868653	0.000245942	0.018387
ssc-miR-671-5p	SERPINF2-201	mRNA	-0.804196	0.00161477	0.0423294
ssc-miR-221-5p	RGS9-201	mRNA	-0.706294	0.0102452	0.102102
ssc-miR-7138-5p	MAP4K2-201	mRNA	-0.742558	0.00567053	0.0773208
ssc-miR-221-5p	GNB3-201	mRNA	-0.630849	0.0278388	0.161499
ssc-let-7c	MSTRG.30967.2	mRNA	-0.687823	0.0134239	0.117327
ssc-miR-7138-5p	ATL3-201	mRNA	-0.781087	0.0027053	0.054049
ssc-miR-7144-5p	ACSL5-201	mRNA	-0.608392	0.035806	0.181492
ssc-miR-9851-3p	CREBRF-201	mRNA	-0.755245	0.00450843	0.0681334
ssc-miR-7138-5p	UTP4-201	mRNA	-0.728548	0.00720175	0.0863078
ssc-miR-574-5p	MSTRG.35425.1	mRNA	-0.874126	0.000200713	0.0161166
ssc-miR-7138-5p	RAB3GAP2-201	mRNA	-0.747368	0.00520614	0.0734723
ssc-miR-1842	OIT3-203	mRNA	-0.832168	0.000785442	0.0299214
ssc-miR-128	CADPS	mRNA	-0.75747	0.00432477	0.0681334
ssc-miR-7138-5p	ATG2A-201	mRNA	-0.756569	0.00439849	0.0681334
ssc-miR-671-5p	SRSF6-202	mRNA	-0.678322	0.0153173	0.122431
ssc-miR-671-5p	Tuba8	mRNA	-0.748252	0.00512408	0.0726184
ssc-miR-221-5p	ZNF286A	mRNA	-0.72632	0.00747114	0.0874939
ssc-miR-9851-3p	Mefv	mRNA	-0.715794	0.00884773	0.0965064
ssc-miR-7138-5p	DHRS13-201	mRNA	-0.840632	0.000615569	0.0268394
ssc-miR-7138-5p	SLC22A17-201	mRNA	-0.795098	0.00199349	0.0466836
ssc-miR-7138-5p	ANKRD16-202	mRNA	-0.673684	0.0163097	0.127884
ssc-miR-7138-5p	GALC-201	mRNA	-0.767076	0.00359618	0.0617545
ssc-miR-7138-5p	MSTRG.44771.1	mRNA	-0.739055	0.00602782	0.0790339
ssc-miR-7138-5p	BICC1-201	mRNA	-0.791595	0.0021561	0.0490549
ssc-miR-145-5p	DAO-203	mRNA	-0.818182	0.0011431	0.0361678
ssc-miR-365-5p	AHCY-204	mRNA	-0.690158	0.0129864	0.114338
ssc-miR-221-5p	ALPK2-201	mRNA	-0.724422	0.00770659	0.0892677
ssc-miR-365-5p	CES1	mRNA	-0.640861	0.0247359	0.152526
ssc-miR-365-5p	HABP2-201	mRNA	-0.605649	0.0368796	0.185082
ssc-miR-7144-5p	FGD4	mRNA	-0.678322	0.0153173	0.122431
ssc-miR-221-5p	GRIK5-201	mRNA	-0.623469	0.0302994	0.167833
ssc-miR-221-5p	SRGAP1-201	mRNA	-0.722811	0.00791075	0.091177
ssc-miR-221-5p	MSTRG.18290.2	mRNA	-0.873608	0.000204689	0.0163773
ssc-miR-9851-3p	CUL5-201	mRNA	-0.776224	0.00299286	0.0563851
ssc-miR-7138-5p	SETD1A-201	mRNA	-0.686516	0.0136736	0.117327
ssc-miR-7138-5p	MXD4-201	mRNA	-0.686516	0.0136736	0.117327
ssc-miR-365-5p	CPN2-201	mRNA	-0.63493	0.0265421	0.157637
ssc-miR-671-5p	XDH-201	mRNA	-0.839161	0.000642826	0.0268394
ssc-miR-7138-5p	STAB1-201	mRNA	-0.749563	0.00500405	0.0726184
ssc-miR-145-5p	HOOK3-201	mRNA	-0.762238	0.00395045	0.0640519
ssc-miR-671-5p	POU6F2-202	mRNA	-0.78459	0.0025116	0.0525261
ssc-miR-7138-5p	TCF3-203	mRNA	-0.791595	0.0021561	0.0490549
ssc-miR-7138-5p	TBC1D22B-202	mRNA	-0.669003	0.0173586	0.130224
ssc-miR-214-3p	MOGAT2-201	mRNA	-0.605955	0.0367585	0.185039
ssc-miR-212	MSTRG.35426.1	mRNA	-0.657343	0.0201855	0.13946
ssc-miR-7138-5p	GET3-201	mRNA	-0.714537	0.00902393	0.0971088
ssc-miR-129a-3p	FADS1-202	mRNA	-0.686516	0.0136736	0.117327
ssc-miR-214-3p	TMEM205-201	mRNA	-0.657343	0.0201855	0.13946
ssc-miR-1842	TNK1-201	mRNA	-0.803514	0.00164108	0.0428241
ssc-miR-769-3p	GYS2-202	mRNA	-0.616463	0.032776	0.174391
ssc-miR-328	CYP4F2	mRNA	-0.902098	5.99786e-05	0.00935902
ssc-miR-9851-3p	LOC101123861	mRNA	-0.714537	0.00902393	0.0971088
ssc-miR-193a-5p	MSTRG.13973.1	mRNA	-0.727273	0.00735503	0.0863078
ssc-miR-128	ABCC3-201	mRNA	-0.844134	0.000554262	0.0255818
ssc-miR-221-5p	KCTD9-201	mRNA	-0.741259	0.00580115	0.0773208
ssc-miR-221-5p	DOK1-202	mRNA	-0.601399	0.0385885	0.188466
ssc-miR-365-5p	RGS14-201	mRNA	-0.8501	0.000460843	0.0241281
ssc-miR-328	CNPY3-201	mRNA	-0.643357	0.0240032	0.15004
ssc-miR-328	CYP4F3-201	mRNA	-0.774082	0.00312666	0.0579104
ssc-miR-9851-3p	MSTRG.21021.1	mRNA	-0.748252	0.00512408	0.0726184
ssc-miR-769-3p	TRHDE-201	mRNA	-0.697024	0.011761	0.109223
ssc-miR-328	MSTRG.3284.2	mRNA	-0.811189	0.00136331	0.0391646
ssc-miR-145-5p	RYR3-201	mRNA	-0.71255	0.00930783	0.0980019
ssc-miR-193a-5p	MSTRG.21021.1	mRNA	-0.608392	0.035806	0.181492
ssc-miR-212	RIMBP2-202	mRNA	-0.643357	0.0240032	0.15004
ssc-miR-7138-5p	MSTRG.7318.1	mRNA	-0.749563	0.00500405	0.0726184
ssc-miR-7138-5p	ARMC6-205	mRNA	-0.690019	0.0130122	0.114338
ssc-miR-671-5p	TBC1D22B-202	mRNA	-0.951049	2.03842e-06	0.00255672
ssc-miR-7138-5p	KCNE4-201	mRNA	-0.746061	0.00532944	0.0741949
ssc-miR-7138-5p	DIP2C-201	mRNA	-0.690019	0.0130122	0.114338
ssc-miR-7138-5p	SLC2A11	mRNA	-0.631579	0.0276035	0.161499
ssc-miR-7138-5p	ANKRD52-201	mRNA	-0.78459	0.0025116	0.0525261
ssc-miR-328	F10-201	mRNA	-0.783217	0.00258622	0.0525261
ssc-miR-214-3p	MSTRG.35576.1	mRNA	-0.649127	0.0223697	0.145918
ssc-miR-328	NRXN1-201	mRNA	-0.811189	0.00136331	0.0391646
ssc-miR-365-5p	Ces1d	mRNA	-0.626776	0.0291781	0.164083
ssc-miR-769-3p	CSMD1-201	mRNA	-0.785871	0.00244343	0.0525261
ssc-miR-320	EXD1-201	mRNA	-0.678322	0.0153173	0.122431
ssc-miR-7138-5p	METAP1-201	mRNA	-0.602453	0.0381595	0.188466
ssc-miR-128	SERPINA3	mRNA	-0.833626	0.000753851	0.0299214
ssc-miR-328	CCDC201-201	mRNA	-0.676008	0.0158067	0.124877
ssc-miR-7138-5p	ZNF384-201	mRNA	-0.711034	0.00952876	0.099063
ssc-miR-221-5p	MSTRG.18963.2	mRNA	-0.630474	0.0279603	0.161499
ssc-miR-125a	TIMD4-201	mRNA	-0.79021	0.00222314	0.0490549
ssc-miR-9851-3p	FGFR3-201	mRNA	-0.755245	0.00450843	0.0681334
ssc-miR-7138-5p	SEMA6A-202	mRNA	-0.844134	0.000554262	0.0255818
ssc-miR-328	CAMSAP3-201	mRNA	-0.825175	0.000951363	0.0330825
ssc-miR-671-5p	GPR182-201	mRNA	-0.79021	0.00222314	0.0490549
ssc-miR-145-5p	ESPN-201	mRNA	-0.755245	0.00450843	0.0681334
ssc-miR-7138-5p	CSNK1D-201	mRNA	-0.749563	0.00500405	0.0726184
ssc-miR-365-5p	AKR1C2-203	mRNA	-0.654946	0.0208059	0.141491
ssc-miR-320	EMG1-201	mRNA	-0.629371	0.0283197	0.161499
ssc-miR-9851-3p	MSTRG.35426.1	mRNA	-0.769231	0.00344645	0.0602885
ssc-miR-671-5p	STAB2	mRNA	-0.93007	1.17022e-05	0.00466767
ssc-miR-328	MSTRG.23322.1	mRNA	-0.763574	0.00385009	0.0640519
ssc-miR-9851-3p	CLDN4-201	mRNA	-0.734266	0.00654349	0.0820099
ssc-miR-769-3p	ABCC2-202	mRNA	-0.721542	0.00807444	0.0915954
ssc-miR-7138-5p	AMFR-201	mRNA	-0.742558	0.00567053	0.0773208
ssc-miR-221-5p	MSTRG.9433.1	mRNA	-0.644484	0.0236773	0.15004
ssc-miR-7138-5p	SULF1-201	mRNA	-0.649123	0.0223708	0.145918
ssc-miR-574-5p	GPAM-201	mRNA	-0.685315	0.013906	0.117327
ssc-miR-125a	COL18A1-201	mRNA	-0.818182	0.0011431	0.0361678
ssc-miR-212	NOTUM-201	mRNA	-0.616463	0.032776	0.174391
ssc-miR-671-5p	SC5D-202	mRNA	-0.804196	0.00161477	0.0423294
ssc-miR-221-5p	APOL6	mRNA	-0.690019	0.0130122	0.114338
ssc-miR-7138-5p	MSTRG.7099.1	mRNA	-0.690145	0.0129888	0.114338
ssc-miR-9851-3p	ANGPTL6-201	mRNA	-0.748252	0.00512408	0.0726184
ssc-miR-671-5p	AASS-201	mRNA	-0.867133	0.000259812	0.018387
ssc-miR-7144-5p	NCOA5	mRNA	-0.605955	0.0367585	0.185039
ssc-miR-221-5p	LRRC36-201	mRNA	-0.60837	0.0358144	0.181492
ssc-miR-7144-5p	MSTRG.30967.2	mRNA	-0.731495	0.00685659	0.0842643
ssc-miR-320	BCO2-203	mRNA	-0.657343	0.0201855	0.13946
ssc-miR-7144-5p	MSTRG.14922.1	mRNA	-0.684215	0.0141213	0.118861
ssc-miR-129a-3p	ACSL5-201	mRNA	-0.85114	0.000445901	0.0234643
ssc-miR-7138-5p	MSTRG.8216.1	mRNA	-0.889669	0.0001067	0.0126853
ssc-miR-671-5p	COL18A1-201	mRNA	-0.888112	0.000114134	0.0126853
ssc-miR-7138-5p	GOLPH3	mRNA	-0.91769	2.58817e-05	0.00640905
ssc-miR-320	LOC101146782	mRNA	-0.72028	0.00823977	0.0915954
ssc-miR-7138-5p	GPX4-201	mRNA	-0.623469	0.0302994	0.167833
ssc-miR-7138-5p	MSTRG.2479.3	mRNA	-0.751333	0.00484545	0.0716051
ssc-miR-145-5p	FYB2-201	mRNA	-0.633976	0.0268409	0.158084
ssc-miR-671-5p	ACOD1-202	mRNA	-0.649055	0.0223895	0.145955
ssc-miR-7138-5p	CHGB-201	mRNA	-0.638963	0.0253038	0.155311
Chr03_9527	TRPC1-201	mRNA	-0.649426	0.0222874	0.145508
Chr03_9527	LARP1B-201	mRNA	-0.668087	0.0175694	0.13141
Chr08_21275	KRBA1-201	mRNA	-0.665488	0.0181781	0.133326
Chr07_18960	MSTRG.30945.2	mRNA	-0.780057	0.00276436	0.0550332
Chr07_18959	MSTRG.25120.1	mRNA	-0.60837	0.0358144	0.181492
Chr07_18959	PAQR9-202	mRNA	-0.803858	0.00162777	0.0425708
Chr03_9528	MACROD1-201	mRNA	-0.761395	0.00401473	0.06462
Chr07_18959	UGT2B4	mRNA	-0.709143	0.00980999	0.101494
Chr07_18959	COBL	mRNA	-0.694214	0.0122517	0.112591
Chr02_6753	AGTRAP	mRNA	-0.694214	0.0122517	0.112591
Chr07_18959	MSTRG.30252.1	mRNA	-0.683017	0.0143587	0.11922
Chr07_18959	UGT2B31-203	mRNA	-0.731537	0.00685173	0.0842441
Chr07_18959	LOC101151870	mRNA	-0.67182	0.0167217	0.127964
Chr07_18960	CES3-202	mRNA	-0.683017	0.0143587	0.11922
Chr07_18959	PLB1-201	mRNA	-0.615835	0.0330052	0.174391
Chr08_21275	FIGNL1-201	mRNA	-0.716059	0.00881084	0.0962999
Chr07_18960	GALE-202	mRNA	-0.630764	0.0278663	0.161499
Chr07_18960	CLEC20A	mRNA	-0.658042	0.0200072	0.13946
Chr07_18959	QSOX1-202	mRNA	-0.641961	0.024411	0.15178
Chr07_18960	FBP1-203	mRNA	-0.65689	0.0203016	0.140001
Chr08_21275	MSTRG.33792.2	mRNA	-0.703376	0.0107056	0.104977
Chr08_21275	MSTRG.5202.2	mRNA	-0.737224	0.00622127	0.081226
Chr08_21275	WWC2-201	mRNA	-0.605649	0.0368796	0.185082
Chr02_6753	USP5-202	mRNA	-0.664355	0.0184481	0.133326
Chr07_18959	CLEC20A	mRNA	-0.658042	0.0200072	0.13946
Chr03_9528	COL18A1-201	mRNA	-0.612102	0.0343893	0.178518
Chr03_9527	MSTRG.19290.1	mRNA	-0.620653	0.031278	0.170736
Chr07_18960	Mefv	mRNA	-0.702272	0.0108838	0.106521
Chr09_23180	PPP1R12A-203	mRNA	-0.615385	0.0331699	0.174391
Chr08_21275	SNX18-204	mRNA	-0.718328	0.00850036	0.0937656
Chr07_18960	GLYR1-201	mRNA	-0.601959	0.0383602	0.188466
Chr08_21275	WWTR1-201	mRNA	-0.619734	0.0316024	0.171331
Chr08_21275	MAPK13-201	mRNA	-0.756662	0.00439082	0.0681334
Chr08_21275	PLXND1-201	mRNA	-0.612691	0.0341681	0.17785
Chr03_9527	CYP4A24-206	mRNA	-0.60837	0.0358144	0.181492
Chr08_21275	MSTRG.5182.1	mRNA	-0.619734	0.0316024	0.171331
Chr09_23180	CNST-201	mRNA	-0.816113	0.00120515	0.0375234
Chr08_21275	MSTRG.26009.1	mRNA	-0.711285	0.00949192	0.099063
Chr07_18960	MYO16	mRNA	-0.811335	0.00135839	0.0391646
Chr03_9527	MACROD1-201	mRNA	-0.761395	0.00401473	0.06462
Chr07_18960	SLC39A14-203	mRNA	-0.634496	0.0266776	0.157989
Chr03_9527	SIGLEC1-201	mRNA	-0.630764	0.0278663	0.161499
Chr07_18960	PLB1-201	mRNA	-0.615835	0.0330052	0.174391
Chr03_9527	COL18A1-201	mRNA	-0.612102	0.0343893	0.178518
Chr08_21275	SLX4-201	mRNA	-0.760582	0.00407753	0.0653268
Chr03_9527	ARHGEF16-201	mRNA	-0.638229	0.0255261	0.155506
Chr08_21275	ZNF521-201	mRNA	-0.640861	0.0247359	0.152526
Chr03_9528	MSTRG.30475.1	mRNA	-0.732819	0.00670556	0.0836291
Chr03_9528	ARHGEF16-201	mRNA	-0.638229	0.0255261	0.155506
Chr07_18960	LOC101151870	mRNA	-0.67182	0.0167217	0.127964
Chr07_18959	RGS14-201	mRNA	-0.706647	0.0101905	0.102102
Chr09_23180	SERPINA1-201	mRNA	-0.679511	0.0150702	0.122431
Chr07_18960	QSOX1-202	mRNA	-0.641961	0.024411	0.15178
Chr03_9528	ALDH4A1-201	mRNA	-0.604638	0.0372812	0.186618
Chr09_23180	CPSF2-201	mRNA	-0.699301	0.0113742	0.107257
Chr02_6753	Slc23a4	mRNA	-0.648694	0.0224892	0.146499
Chr07_18960	CD19-201	mRNA	-0.650983	0.021862	0.144288
Chr07_18960	NOSTRIN-201	mRNA	-0.690481	0.0129267	0.114338
Chr09_23180	MSTRG.30252.1	mRNA	-0.706294	0.0102452	0.102102
Chr07_18959	NOTUM-201	mRNA	-0.639347	0.0251881	0.154664
Chr08_21275	ACACA-203	mRNA	-0.645512	0.0233833	0.15004
Chr09_23180	ATRX-201	mRNA	-0.643357	0.0240032	0.15004
Chr09_23180	MAN2B2-203	mRNA	-0.61053	0.0349845	0.181224
Chr07_18959	PFKFB1-201	mRNA	-0.716608	0.00873505	0.0955801
Chr08_21275	PTPN5-202	mRNA	-0.633819	0.0268907	0.158084
Chr09_23180	FAM20A-201	mRNA	-0.727273	0.00735503	0.0863078
Chr07_18960	SULT2A1-201	mRNA	-0.67182	0.0167217	0.127964
Chr08_21275	BMP5-201	mRNA	-0.75354	0.00465308	0.069602
Chr03_9528	LDHD-201	mRNA	-0.630764	0.0278663	0.161499
Chr08_21275	AP1G2-201	mRNA	-0.78171	0.00267007	0.053872
Chr07_18960	MSTRG.6255.1	mRNA	-0.623299	0.0303576	0.167833
Chr08_21275	CCDC89-201	mRNA	-0.716059	0.00881084	0.0962999
Chr07_18959	FBP1-203	mRNA	-0.65689	0.0203016	0.140001
Chr03_9527	LOC101144011	mRNA	-0.654303	0.0209746	0.142456
Chr07_18960	MSTRG.5645.1	mRNA	-0.877098	0.00017904	0.0161166
Chr07_18959	GLYR1-201	mRNA	-0.601959	0.0383602	0.188466
Chr03_9527	MSTRG.37141.1	mRNA	-0.840462	0.000618673	0.0268394
Chr07_18960	RGS14-201	mRNA	-0.706647	0.0101905	0.102102
Chr08_21275	SEMA4F-202	mRNA	-0.698422	0.0115222	0.10841
Chr03_9528	ESPN-201	mRNA	-0.694214	0.0122517	0.112591
Chr03_9107	PHKA2-203	mRNA	-0.776224	0.00299286	0.0563851
Chr07_18960	FREM1-201	mRNA	-0.725431	0.00758082	0.0884497
Chr07_18959	ARHGEF5-201	mRNA	-0.690481	0.0129267	0.114338
Chr02_6753	SMTNL2-201	mRNA	-0.724072	0.00775063	0.0895777
Chr07_18959	LIPC-201	mRNA	-0.630764	0.0278663	0.161499
Chr02_6753	PLIN4-203	mRNA	-0.604638	0.0372812	0.186618
Chr08_21275	ATP2A3-202	mRNA	-0.669031	0.0173522	0.130224
Chr08_21275	SIRPA	mRNA	-0.75354	0.00465308	0.069602
Chr03_9528	TRPC1-201	mRNA	-0.649426	0.0222874	0.145508
Chr07_18959	NOSTRIN-201	mRNA	-0.690481	0.0129267	0.114338
Chr07_18959	APOA4-201	mRNA	-0.623299	0.0303576	0.167833
Chr07_18960	MSTRG.25120.1	mRNA	-0.60837	0.0358144	0.181492
Chr07_18959	MSTRG.6255.1	mRNA	-0.623299	0.0303576	0.167833
Chr08_21275	ARL2-SNX15-201	mRNA	-0.795794	0.00196229	0.0466334
Chr07_18960	PAQR9-202	mRNA	-0.803858	0.00162777	0.0425708
Chr07_18959	SLC39A14-203	mRNA	-0.634496	0.0266776	0.157989
Chr08_21275	NCAM2-201	mRNA	-0.632781	0.0272193	0.159703
Chr08_21275	PHLDB1-202	mRNA	-0.809879	0.00140794	0.0401387
Chr07_18959	Mefv	mRNA	-0.702272	0.0108838	0.106521
Chr08_21275	FBXL4-202	mRNA	-0.641984	0.0244041	0.15178
Chr08_21275	MSTRG.40095.1	mRNA	-0.728243	0.00723818	0.0863078
Chr09_23180	Pzp	mRNA	-0.676008	0.0158067	0.124877
Chr02_6753	ACD-201	mRNA	-0.638229	0.0255261	0.155506
Chr08_21275	NPAS2-201	mRNA	-0.626776	0.0291781	0.164083
Chr07_18960	APOA4-201	mRNA	-0.623299	0.0303576	0.167833
Chr07_18959	MSTRG.30945.2	mRNA	-0.780057	0.00276436	0.0550332
Chr08_21275	ALPK2-201	mRNA	-0.637015	0.0258966	0.155506
Chr07_18959	TIMELESS-201	mRNA	-0.645693	0.0233316	0.15004
Chr07_18959	AS3MT-202	mRNA	-0.630764	0.0278663	0.161499
Chr09_23180	CR1	mRNA	-0.741259	0.00580115	0.0773208
Chr03_9527	ESPN-201	mRNA	-0.694214	0.0122517	0.112591
Chr07_18959	MYO16	mRNA	-0.811335	0.00135839	0.0391646
Chr08_21275	MCOLN1-201	mRNA	-0.612691	0.0341681	0.17785
Chr07_18960	UGT2B31-203	mRNA	-0.731537	0.00685173	0.0842441
Chr09_23180	FADS2-204	mRNA	-0.671329	0.0168315	0.127964
Chr09_23180	URI1-201	mRNA	-0.636364	0.0260969	0.155506
Chr08_21275	ABCA7-204	mRNA	-0.751333	0.00484545	0.0716051
Chr03_9528	MSTRG.37141.1	mRNA	-0.840462	0.000618673	0.0268394
Chr03_9528	FAM83B-201	mRNA	-0.76273	0.00391324	0.0640519
Chr03_9107	RORC-201	mRNA	-0.601399	0.0385885	0.188466
Chr07_18960	MSTRG.30252.1	mRNA	-0.683017	0.0143587	0.11922
Chr07_18960	LIPC-201	mRNA	-0.630764	0.0278663	0.161499
Chr07_18960	UGT2B4	mRNA	-0.709143	0.00980999	0.101494
Chr03_9527	SCNN1B-201	mRNA	-0.604638	0.0372812	0.186618
Chr07_18959	FREM1-201	mRNA	-0.725431	0.00758082	0.0884497
Chr07_18960	ARHGEF5-201	mRNA	-0.690481	0.0129267	0.114338
Chr08_21275	FAM86B2	mRNA	-0.779552	0.00279366	0.0554761
Chr03_9107	GRAMD1C-201	mRNA	-0.818182	0.0011431	0.0361678
Chr03_9527	LDHD-201	mRNA	-0.630764	0.0278663	0.161499
Chr03_9528	LOC101144011	mRNA	-0.654303	0.0209746	0.142456
Chr07_18959	SULT2A1-201	mRNA	-0.67182	0.0167217	0.127964
Chr03_9527	MSTRG.30475.1	mRNA	-0.732819	0.00670556	0.0836291
Chr09_23180	LLGL2-202	mRNA	-0.727273	0.00735503	0.0863078
Chr07_18959	GALE-202	mRNA	-0.630764	0.0278663	0.161499
Chr07_18960	COBL	mRNA	-0.694214	0.0122517	0.112591
Chr08_21275	P2RX4-201	mRNA	-0.633819	0.0268907	0.158084
Chr07_18959	CES3-202	mRNA	-0.683017	0.0143587	0.11922
Chr03_9528	LARP1B-201	mRNA	-0.668087	0.0175694	0.13141
Chr07_18960	AS3MT-202	mRNA	-0.630764	0.0278663	0.161499
Chr02_6753	YIPF2-201	mRNA	-0.660623	0.0193586	0.137791
Chr03_9527	ALDH4A1-201	mRNA	-0.604638	0.0372812	0.186618
Chr07_18960	TIMELESS-201	mRNA	-0.645693	0.0233316	0.15004
Chr03_9528	MSTRG.19290.1	mRNA	-0.620653	0.031278	0.170736
Chr08_21275	STK11IP-201	mRNA	-0.647903	0.0227091	0.14674
Chr03_9528	CYP4A24-206	mRNA	-0.60837	0.0358144	0.181492
Chr03_9528	SCNN1B-201	mRNA	-0.604638	0.0372812	0.186618
Chr08_21275	ECSIT-201	mRNA	-0.739455	0.00598623	0.0790339
Chr03_9528	SIGLEC1-201	mRNA	-0.630764	0.0278663	0.161499
Chr07_18960	NOTUM-201	mRNA	-0.639347	0.0251881	0.154664
Chr03_9527	FAM83B-201	mRNA	-0.76273	0.00391324	0.0640519
Chr07_18960	PFKFB1-201	mRNA	-0.716608	0.00873505	0.0955801
Chr08_21275	VPS9D1-201	mRNA	-0.676073	0.0157928	0.124877
Chr08_21275	TRNAU1AP-201	mRNA	-0.746497	0.00528802	0.0741949
Chr08_21275	SH3PXD2B-202	mRNA	-0.661988	0.0190217	0.135938
Chr07_18959	CD19-201	mRNA	-0.650983	0.021862	0.144288
Chr08_21275	MSTRG.35517.1	mRNA	-0.804244	0.00161292	0.0423294
Chr08_21275	CFAP54	mRNA	-0.628775	0.028515	0.162407
Chr09_23180	GRINA-201	mRNA	-0.727273	0.00735503	0.0863078
Chr08_21275	FAM171A2-201	mRNA	-0.624347	0.0299985	0.167833
Chr07_18959	MSTRG.5645.1	mRNA	-0.877098	0.00017904	0.0161166
